# Supplementary material for: Genome-wide identification and characterization of circular RNAs by high throughput sequencing in soybean
Source: Sci Rep. 2017 Jul 17;7:5636. doi: 10.1038/s41598-017-05922-9 (PMC5514102; doi:10.1038/s41598-017-05922-9)
Supplement: Supplementary file 3 — Supplementary Table S3 [file 41598_2017_5922_MOESM3_ESM.xlsx]

## Sheet: Sheet1
Supplementary Table S3. CircRNAs identified in soybean.
CircRNA ID	Gma_Leaf (FPKM)	Gma_Root (FPKM)	Gma_Stem (FPKM)	Chromosome	Start	End	Strand	Exon Count Of CircRNA	Length (bp)	CircRNA Type	CircRNA-host Gene	Exon Count Of CircRNA-host Gene	Detection by CIRI (R:Root; L:Leaf;S:Stem)
Gm07ciRNA1	0.18745	0	0	Gm07	887392	887642	+	NA	251	intronic circRNA	GLYMA07G01390	12	No
Gm06ciRNA10	0.212896	0.623014	0.436363	Gm06	3708646	3708866	-	NA	221	intronic circRNA	GLYMA06G05210	7	No
Gm13ciRNA100	0.410022	1.13988	0	Gm13	34897402	34897860	+	NA	459	intronic circRNA	GLYMA13G32830	7	No
Gm08ciRNA1000	0	0.192568	0	Gm08	9349932	9350217	-	NA	286	intronic circRNA	GLYMA08G12770	15	No
Gm08ciRNA1001	0	0.0734325	0	Gm08	9457671	9458045	+	NA	375	intronic circRNA	GLYMA08G12930	12	No
Gm08ciRNA1002	0	5.5587	0	Gm08	9696655	9696882	+	NA	228	intronic circRNA	GLYMA08G13260	7	No
Gm08ciRNA1003	0	1.18581	0	Gm08	9706600	9706808	-	NA	209	intronic circRNA	GLYMA08G13280	12	No
Gm08ciRNA1004	0	0.161036	0	Gm08	9727801	9728313	-	NA	513	intronic circRNA	GLYMA08G13300	13	No
Gm08ciRNA1005	0	0.906575	0	Gm08	9922137	9922622	+	NA	486	intronic circRNA	GLYMA08G13560	16	No
Gm08ciRNA1006	0	0.86258	0	Gm08	9970839	9972945	+	NA	2107	intronic circRNA	GLYMA08G13630	7	No
Gm08ciRNA1007	0	0.311742	0	Gm08	10067330	10067594	-	NA	265	intronic circRNA	GLYMA08G13780	9	No
Gm08ciRNA1008	0	1.26608	0	Gm08	10165675	10166370	+	NA	696	intronic circRNA	GLYMA08G13970	2	No
Gm08ciRNA1009	0	1.26245	0	Gm08	10165675	10166372	+	NA	698	intronic circRNA	GLYMA08G13970	2	No
Gm13ciRNA101	0.349814	0	0	Gm13	36557314	36557582	+	NA	269	intronic circRNA	GLYMA13G35060	8	No
Gm08ciRNA1010	0	0.477524	0	Gm08	10345669	10345841	+	NA	173	intronic circRNA	GLYMA08G14220	14	No
Gm08ciRNA1011	0	0.546064	0	Gm08	10409431	10409783	+	NA	353	intronic circRNA	GLYMA08G14310	12	No
Gm08ciRNA1012	0	0.682036	0	Gm08	10449167	10449489	-	NA	323	intronic circRNA	GLYMA08G14370	13	No
Gm08ciRNA1013	0	1.82864	0	Gm08	10873136	10873391	-	NA	256	intronic circRNA	GLYMA08G14940	9	No
Gm08ciRNA1014	0	0.951822	0	Gm08	10926679	10927517	-	NA	839	intronic circRNA	GLYMA08G15040	7	No
Gm08ciRNA1015	0	0.244775	0	Gm08	11343605	11343829	+	NA	225	intronic circRNA	GLYMA08G15610	7	No
Gm08ciRNA1016	0	0.22388	0	Gm08	11545160	11546389	-	NA	1230	intronic circRNA	GLYMA08G15860	5	No
Gm08ciRNA1017	0	3.33478	0	Gm08	11699822	11700911	-	NA	1090	intronic circRNA	GLYMA08G16030	6	No
Gm08ciRNA1018	0	0.266738	0	Gm08	12246121	12246763	-	NA	643	intronic circRNA	GLYMA08G16715	7	No
Gm08ciRNA1019	0	0.456103	0	Gm08	12246977	12247459	-	NA	483	intronic circRNA	GLYMA08G16715	7	No
Gm13ciRNA102	0.252957	0	0	Gm13	37208536	37209279	+	NA	744	intronic circRNA	GLYMA13G35830	7	No
Gm08ciRNA1020	0	0.386758	0	Gm08	12262337	12262514	-	NA	178	intronic circRNA	GLYMA08G16730	41	No
Gm08ciRNA1021	0	1.03799	0	Gm08	12375631	12376081	+	NA	451	intronic circRNA	GLYMA08G16870	10	No
Gm08ciRNA1022	0	0.175957	0	Gm08	13259630	13260255	-	NA	626	intronic circRNA	GLYMA08G17760	12	No
Gm08ciRNA1023	0	1.78708	0	Gm08	13464374	13464712	-	NA	339	intronic circRNA	GLYMA08G17950	3	No
Gm08ciRNA1024	0	1.63683	0	Gm08	13698817	13699102	-	NA	286	intronic circRNA	GLYMA08G18240	9	No
Gm08ciRNA1025	0	1.54414	0	Gm08	14684835	14685048	+	NA	214	intronic circRNA	GLYMA08G19420	5	No
Gm08ciRNA1026	0	5.2391	0	Gm08	14691872	14692302	+	NA	431	intronic circRNA	GLYMA08G19430	13	No
Gm08ciRNA1027	0	1.19356	0	Gm08	14692997	14693319	+	NA	323	intronic circRNA	GLYMA08G19430	13	No
Gm08ciRNA1028	0	0.606165	0	Gm08	15055396	15055872	+	NA	477	intronic circRNA	GLYMA08G19970	14	No
Gm08ciRNA1029	0	0.604897	0	Gm08	15055396	15055873	+	NA	478	intronic circRNA	GLYMA08G19970	14	No
Gm12ciRNA103	0.230637	0	0	Gm12	421263	421466	+	NA	204	intronic circRNA	GLYMA12G00810	16	No
Gm08ciRNA1030	0	0.2405	0	Gm08	15200143	15200371	+	NA	229	intronic circRNA	GLYMA08G20130	4	No
Gm08ciRNA1031	0	0.570128	0	Gm08	15898035	15898517	+	NA	483	intronic circRNA	GLYMA08G20930	16	No
Gm08ciRNA1032	0	16.9523	0	Gm08	16287605	16287937	+	NA	333	intronic circRNA	GLYMA08G21440	12	Yes:R
Gm08ciRNA1033	0	0.310904	0	Gm08	16625062	16625371	-	NA	310	intronic circRNA	GLYMA08G21840	16	No
Gm08ciRNA1034	0	7.60077	1.89091	Gm08	16811154	16811374	+	NA	221	intronic circRNA	GLYMA08G22140	24	No
Gm08ciRNA1035	0	1.50203	0	Gm08	16818288	16819167	+	NA	880	intronic circRNA	GLYMA08G22140	24	No
Gm08ciRNA1036	0	0.33788	0	Gm08	16867895	16868057	+	NA	163	intronic circRNA	GLYMA08G22180	26	No
Gm08ciRNA1037	0	1.66748	0	Gm08	17180410	17180987	+	NA	578	intronic circRNA	GLYMA08G22620	6	No
Gm08ciRNA1038	0	2.00271	0	Gm08	17286188	17286407	+	NA	220	intronic circRNA	GLYMA08G22790	5	No
Gm08ciRNA1039	0	0.26822	0	Gm08	17397062	17397369	+	NA	308	intronic circRNA	GLYMA08G22890	8	No
Gm12ciRNA104	0.740945	0	0	Gm12	923893	924146	+	NA	254	intronic circRNA	GLYMA12G01550	8	No
Gm08ciRNA1040	0	0.538437	0	Gm08	17403362	17404077	+	NA	716	intronic circRNA	GLYMA08G22900	17	No
Gm08ciRNA1041	0	2.14576	0	Gm08	17417374	17417758	-	NA	385	intronic circRNA	GLYMA08G22910	27	No
Gm08ciRNA1042	0	0.356085	0	Gm08	17671001	17671696	+	NA	696	intronic circRNA	GLYMA08G23190	5	No
Gm08ciRNA1043	0	0.25419	0	Gm08	17680314	17680638	+	NA	325	intronic circRNA	GLYMA08G23200	3	No
Gm08ciRNA1044	0	3.17249	0	Gm08	17800385	17800601	-	NA	217	intronic circRNA	GLYMA08G23320	13	No
Gm08ciRNA1045	0	0.537836	0	Gm08	18088296	18088551	+	NA	256	intronic circRNA	GLYMA08G23740	13	No
Gm08ciRNA1046	0	1.64317	0	Gm08	18092562	18093047	-	NA	486	intronic circRNA	GLYMA08G23750	7	No
Gm08ciRNA1047	0	2.68095	0	Gm08	18258815	18259533	+	NA	719	intronic circRNA	GLYMA08G23980	3	No
Gm08ciRNA1048	0	0.68843	0	Gm08	18265861	18266140	+	NA	280	intronic circRNA	GLYMA08G23990	20	No
Gm08ciRNA1049	0	0.58081	0	Gm08	18485049	18485451	-	NA	403	intronic circRNA	GLYMA08G24290	17	No
Gm12ciRNA105	0.541219	0	0	Gm12	950955	951606	+	NA	652	intronic circRNA	GLYMA12G01590	3	No
Gm08ciRNA1050	0	1.30291	0	Gm08	18560921	18561311	+	NA	391	intronic circRNA	GLYMA08G24361	8	No
Gm08ciRNA1051	0	1.29959	0	Gm08	18560921	18561312	+	NA	392	intronic circRNA	GLYMA08G24361	8	No
Gm08ciRNA1052	0	0.257357	0	Gm08	18561447	18561767	+	NA	321	intronic circRNA	GLYMA08G24361	8	No
Gm08ciRNA1053	0	2.82916	0	Gm08	19259815	19260106	+	NA	292	intronic circRNA	GLYMA08G25030	22	No
Gm08ciRNA1054	0	2.16903	0	Gm08	20427877	20428460	-	NA	584	intronic circRNA	GLYMA08G26040	16	No
Gm08ciRNA1055	0	0.764106	0	Gm08	20592715	20593651	-	NA	937	intronic circRNA	GLYMA08G26230	4	No
Gm08ciRNA1056	0	7.2176	0	Gm08	30028900	30029498	+	NA	599	intronic circRNA	GLYMA08G33510	21	No
Gm08ciRNA1057	0	1.01488	0	Gm08	30473081	30473487	+	NA	407	intronic circRNA	GLYMA08G33830	5	No
Gm08ciRNA1058	0	0.340289	0	Gm08	32751559	32752084	+	NA	526	intronic circRNA	GLYMA08G35510	16	No
Gm08ciRNA1059	0	0.23739	0	Gm08	36399347	36399578	-	NA	232	intronic circRNA	GLYMA08G37602	6	No
Gm12ciRNA106	0.323368	0	0	Gm12	1380406	1380696	-	NA	291	intronic circRNA	GLYMA12G02230	6	No
Gm08ciRNA1060	0	0.33292	0	Gm08	38238095	38238673	+	NA	579	intronic circRNA	GLYMA08G38990	12	No
Gm08ciRNA1061	0	0.458953	0	Gm08	38332669	38332848	+	NA	180	intronic circRNA	GLYMA08G39080	11	No
Gm08ciRNA1062	0	0.853426	0	Gm08	38925431	38925914	-	NA	484	intronic circRNA	GLYMA08G39380	6	No
Gm08ciRNA1063	0	0.353041	0	Gm08	38926084	38926551	-	NA	468	intronic circRNA	GLYMA08G39380	6	No
Gm08ciRNA1064	0	0.161984	0	Gm08	40433785	40434124	-	NA	340	intronic circRNA	GLYMA08G40690	19	No
Gm08ciRNA1065	0	2.80429	3.05891	Gm08	40712659	40713257	+	NA	599	intronic circRNA	GLYMA08G40860	6	No
Gm08ciRNA1066	0	1.51619	2.91796	Gm08	40844257	40844928	-	NA	672	intronic circRNA	GLYMA08G40920	6	No
Gm08ciRNA1067	0	0.350792	0	Gm08	40893291	40893761	-	NA	471	intronic circRNA	GLYMA08G40950	13	No
Gm08ciRNA1068	0	0.485951	0	Gm08	42405089	42405428	-	NA	340	intronic circRNA	GLYMA08G42410	8	No
Gm08ciRNA1069	0	0.192568	0	Gm08	43065430	43066001	-	NA	572	intronic circRNA	GLYMA08G43220	9	No
Gm12ciRNA107	0.368538	0	0	Gm12	1579376	1579758	-	NA	383	intronic circRNA	GLYMA12G02470	10	No
Gm08ciRNA1070	0	1.16607	0	Gm08	43301257	43301563	+	NA	307	intronic circRNA	GLYMA08G43490	12	No
Gm08ciRNA1071	0	3.34329	0	Gm08	43498786	43499551	+	NA	766	intronic circRNA	GLYMA08G43720	2	No
Gm08ciRNA1072	0	0.107989	0.504241	Gm08	43517197	43517451	-	NA	255	intronic circRNA	GLYMA08G43740	6	No
Gm08ciRNA1073	0	0.439423	0	Gm08	44045166	44045447	+	NA	282	intronic circRNA	GLYMA08G44390	8	No
Gm08ciRNA1074	0	0.79818	0	Gm08	44052304	44052579	+	NA	276	intronic circRNA	GLYMA08G44410	9	No
Gm08ciRNA1075	0	2.40093	0	Gm08	44080984	44081264	-	NA	281	intronic circRNA	GLYMA08G44470	11	No
Gm08ciRNA1076	0	0.759171	0	Gm08	44703881	44704279	-	NA	399	intronic circRNA	GLYMA08G45270	15	No
Gm08ciRNA1077	0	0.805181	0	Gm08	45043711	45044394	-	NA	684	intronic circRNA	GLYMA08G45770	6	No
Gm08ciRNA1078	0	0.840831	0	Gm08	45346370	45346762	-	NA	393	intronic circRNA	GLYMA08G46170	10	No
Gm08ciRNA1079	0	5.93615	0	Gm08	45646366	45646700	+	NA	335	intronic circRNA	GLYMA08G46603	4	No
Gm12ciRNA108	0.255706	0	0	Gm12	1797545	1797728	+	NA	184	intronic circRNA	GLYMA12G02771	31	No
Gm08ciRNA1080	0	0.212233	0	Gm08	45886307	45886825	-	NA	519	intronic circRNA	GLYMA08G46910	19	No
Gm08ciRNA1081	0	0.110888	0	Gm08	46411342	46412086	-	NA	745	intronic circRNA	GLYMA08G47600	13	No
Gm08ciRNA1082	0	1.14738	0	Gm08	46412411	46412770	-	NA	360	intronic circRNA	GLYMA08G47600	13	No
Gm08ciRNA1083	0	0.569378	0	Gm08	46484798	46485329	+	NA	532	intronic circRNA	GLYMA08G47680	16	No
Gm08ciRNA1084	0	0.573692	0	Gm08	46503591	46504190	-	NA	600	intronic circRNA	GLYMA08G47700	13	No
Gm08ciRNA1085	0	0.57465	0	Gm08	46503592	46504190	-	NA	599	intronic circRNA	GLYMA08G47700	13	No
Gm08ciRNA1086	0	2.44539	0	Gm08	46593161	46593678	-	NA	518	intronic circRNA	GLYMA08G47790	6	No
Gm13ciRNA1087	0	10.8361	0	Gm13	673630	674122	-	NA	493	intronic circRNA	GLYMA13G00950	9	No
Gm13ciRNA1088	0	0.252172	0	Gm13	1066935	1068026	-	NA	1092	intronic circRNA	GLYMA13G01370	7	No
Gm13ciRNA1089	0	0.200028	0	Gm13	1214517	1214929	-	NA	413	intronic circRNA	GLYMA13G01510	8	No
Gm12ciRNA109	0.928618	0	0	Gm12	2705317	2705468	+	NA	152	intronic circRNA	GLYMA12G04131	6	No
Gm13ciRNA1090	0	0.12898	0	Gm13	1406447	1406873	-	NA	427	intronic circRNA	GLYMA13G01740	6	No
Gm13ciRNA1091	0	2.49528	0	Gm13	1638772	1639080	+	NA	309	intronic circRNA	GLYMA13G01900	7	No
Gm13ciRNA1092	0	0.12808	0	Gm13	1827740	1827954	+	NA	215	intronic circRNA	GLYMA13G02000	8	No
Gm13ciRNA1093	0	0.708353	0	Gm13	1829133	1829754	+	NA	622	intronic circRNA	GLYMA13G02000	8	No
Gm13ciRNA1094	0	0.919085	0	Gm13	2349955	2350733	+	NA	779	intronic circRNA	GLYMA13G02470	9	No
Gm13ciRNA1095	0	0.831853	0	Gm13	4394546	4395505	+	NA	960	intronic circRNA	GLYMA13G04050	6	No
Gm13ciRNA1096	0	2.52057	0	Gm13	5196741	5197177	-	NA	437	intronic circRNA	GLYMA13G04940	8	No
Gm13ciRNA1097	0	2.90288	0	Gm13	5574228	5574827	-	NA	600	intronic circRNA	GLYMA13G05300	10	No
Gm13ciRNA1098	0	0.595399	0	Gm13	6653497	6653866	+	NA	370	intronic circRNA	GLYMA13G06410	10	No
Gm13ciRNA1099	0	0.563902	0	Gm13	7300687	7300979	+	NA	293	intronic circRNA	GLYMA13G07130	6	No
Gm06ciRNA11	2.13864	0	0	Gm06	3766135	3766695	-	NA	561	intronic circRNA	GLYMA06G05280	11	No
Gm12ciRNA110	1.17174	0	0	Gm12	3839408	3839929	-	NA	522	intronic circRNA	GLYMA12G05740	15	No
Gm13ciRNA1100	0	0.107358	0	Gm13	7314771	7315283	+	NA	513	intronic circRNA	GLYMA13G07140	16	No
Gm13ciRNA1101	0	0.221776	0	Gm13	7827079	7827823	+	NA	745	intronic circRNA	GLYMA13G07630	8	No
Gm13ciRNA1102	0	0.601249	0	Gm13	8505505	8505733	-	NA	229	intronic circRNA	GLYMA13G08155	17	No
Gm13ciRNA1103	0	0.171571	0	Gm13	8955349	8955669	+	NA	321	intronic circRNA	GLYMA13G08480	5	No
Gm13ciRNA1104	0	0.171039	0	Gm13	8955349	8955670	+	NA	322	intronic circRNA	GLYMA13G08480	5	No
Gm13ciRNA1105	0	0.917907	0	Gm13	10677721	10678020	+	NA	300	intronic circRNA	GLYMA13G09390	10	No
Gm13ciRNA1106	0	0.201001	0	Gm13	12803081	12803628	-	NA	548	intronic circRNA	GLYMA13G10730	19	No
Gm13ciRNA1107	0	0.0871431	0	Gm13	13822162	13822793	+	NA	632	intronic circRNA	GLYMA13G11311	16	No
Gm13ciRNA1108	0	1.17429	0	Gm13	19703566	19704034	+	NA	469	intronic circRNA	GLYMA13G15790	7	No
Gm13ciRNA1109	0	0.163912	0	Gm13	19945202	19945369	-	NA	168	intronic circRNA	GLYMA13G16040	17	No
Gm12ciRNA111	2.05683	0	0	Gm12	5546378	5546743	+	NA	366	intronic circRNA	GLYMA12G07890	24	No
Gm13ciRNA1110	0	0.944133	0	Gm13	20039176	20039525	-	NA	350	intronic circRNA	GLYMA13G16137	10	No
Gm13ciRNA1111	0	1.14938	0	Gm13	20828727	20829301	+	NA	575	intronic circRNA	GLYMA13G16983	7	No
Gm13ciRNA1112	0	8.27298	0	Gm13	20986581	20987046	+	NA	466	intronic circRNA	GLYMA13G17180	5	No
Gm13ciRNA1113	0	0.786777	0	Gm13	21027445	21027654	+	NA	210	intronic circRNA	GLYMA13G17260	6	No
Gm13ciRNA1114	0	1.10149	0	Gm13	21133481	21133880	-	NA	400	intronic circRNA	GLYMA13G17370	8	No
Gm13ciRNA1115	0	0.155871	0	Gm13	21398623	21399152	-	NA	530	intronic circRNA	GLYMA13G17630	10	No
Gm13ciRNA1116	0	4.01894	0	Gm13	21528135	21528504	-	NA	370	intronic circRNA	GLYMA13G17820	2	No
Gm13ciRNA1117	0	11.5656	0	Gm13	21532610	21533159	-	NA	550	intronic circRNA	SUBI-1	2	No
Gm13ciRNA1118	0	1.85399	0	Gm13	21633242	21633746	+	NA	505	intronic circRNA	GLYMA13G17950	17	No
Gm13ciRNA1119	0	0.881434	0	Gm13	22096148	22097053	-	NA	906	intronic circRNA	GLYMA13G18430	7	No
Gm12ciRNA112	0.355094	0	0	Gm12	13251335	13251599	-	NA	265	intronic circRNA	GLYMA12G14340	5	No
Gm13ciRNA1120	0	1.17457	0	Gm13	22366827	22367037	+	NA	211	intronic circRNA	GLYMA13G18700	12	No
Gm13ciRNA1121	0	3.15462	0	Gm13	22490134	22490552	-	NA	419	intronic circRNA	GLYMA13G18830	3	No
Gm13ciRNA1122	0	0.0920977	0	Gm13	22829422	22829720	-	NA	299	intronic circRNA	GLYMA13G19260	8	No
Gm13ciRNA1123	0	0.39875	0	Gm13	23356140	23357313	-	NA	1174	intronic circRNA	GLYMA13G19871	6	No
Gm13ciRNA1124	0	0.473249	0	Gm13	23404486	23405416	+	NA	931	intronic circRNA	GLYMA13G19910	9	No
Gm13ciRNA1125	0	0.116683	0	Gm13	23650702	23650937	+	NA	236	intronic circRNA	GLYMA13G20220	9	No
Gm13ciRNA1126	0	10.2859	0	Gm13	23688739	23688931	+	NA	193	intronic circRNA	GLYMA13G20240	11	No
Gm13ciRNA1127	0	1.00135	0	Gm13	24847389	24847663	-	NA	275	intronic circRNA	GLYMA13G21360	15	No
Gm13ciRNA1128	0	0.730153	0	Gm13	25292370	25292897	-	NA	528	intronic circRNA	GLYMA13G21730	5	No
Gm13ciRNA1129	0	0.214297	0	Gm13	26208609	26208865	-	NA	257	intronic circRNA	GLYMA13G22720	26	No
Gm12ciRNA113	0.771311	0	0	Gm12	34048705	34048887	-	NA	183	intronic circRNA	GLYMA12G30430	10	No
Gm13ciRNA1130	0	1.21202	1.47144	Gm13	26290224	26290791	+	NA	568	intronic circRNA	GLYMA13G22800	3	No
Gm13ciRNA1131	0	1.4409	0	Gm13	26444710	26445225	-	NA	516	intronic circRNA	GLYMA13G22970	16	No
Gm13ciRNA1132	0	0.418499	1.85642	Gm13	26445778	26446106	-	NA	329	intronic circRNA	GLYMA13G22970	16	No
Gm13ciRNA1133	0	1.49298	0	Gm13	26917852	26918017	-	NA	166	intronic circRNA	GLYMA13G23520	5	No
Gm13ciRNA1134	0	1.53839	0.718333	Gm13	27214958	27215315	-	NA	358	intronic circRNA	GLYMA13G23910	11	No
Gm13ciRNA1135	0	0.323621	0	Gm13	27424839	27425774	-	NA	936	intronic circRNA	GLYMA13G24090	16	No
Gm13ciRNA1136	0	1.37686	0	Gm13	27833211	27833690	+	NA	480	intronic circRNA	GLYMA13G24420	6	No
Gm13ciRNA1137	0	1.03914	0	Gm13	28316860	28317389	+	NA	530	intronic circRNA	GLYMA13G25020	13	No
Gm13ciRNA1138	0	0.45143	0	Gm13	28329145	28329388	+	NA	244	intronic circRNA	GLYMA13G25040	4	No
Gm13ciRNA1139	0	0.322073	0	Gm13	28549342	28549512	-	NA	171	intronic circRNA	GLYMA13G25310	13	No
Gm12ciRNA114	0.822233	0.641644	0	Gm12	35327977	35328491	-	NA	515	intronic circRNA	GLYMA12G31780	9	No
Gm13ciRNA1140	0	1.01738	0	Gm13	28836781	28837186	+	NA	406	intronic circRNA	GLYMA13G25620	18	No
Gm13ciRNA1141	0	1.75053	0	Gm13	28908942	28909350	+	NA	409	intronic circRNA	GLYMA13G25690	9	No
Gm13ciRNA1142	0	2.4601	0	Gm13	29482514	29483207	-	NA	694	intronic circRNA	GLYMA13G26280	12	No
Gm13ciRNA1143	0	1.21043	0	Gm13	29728062	29728243	-	NA	182	intronic circRNA	GLYMA13G26540	6	No
Gm13ciRNA1144	0	1.20381	0	Gm13	29728061	29728243	-	NA	183	intronic circRNA	GLYMA13G26540	6	No
Gm13ciRNA1145	0	28.3432	0	Gm13	30280228	30280432	+	NA	205	intronic circRNA	GLYMA13G27110	3	No
Gm13ciRNA1146	0	0.896079	0	Gm13	30404505	30405303	-	NA	799	intronic circRNA	GLYMA13G27240	11	No
Gm13ciRNA1147	0	1.13925	0	Gm13	31422403	31422825	+	NA	423	intronic circRNA	GLYMA13G28390	7	No
Gm13ciRNA1148	0	1.4305	0	Gm13	31422916	31423146	+	NA	231	intronic circRNA	GLYMA13G28390	7	No
Gm13ciRNA1149	0	0.503422	0	Gm13	31480192	31480738	-	NA	547	intronic circRNA	GLYMA13G28460	10	No
Gm12ciRNA115	0.175233	0	0	Gm12	36539110	36539646	+	NA	537	intronic circRNA	GLYMA12G33165	24	No
Gm13ciRNA1150	0	0.431392	0	Gm13	31652761	31653143	-	NA	383	intronic circRNA	GLYMA13G28650	7	No
Gm13ciRNA1151	0	0.595399	0	Gm13	31889040	31889224	-	NA	185	intronic circRNA	GLYMA13G28910	6	No
Gm13ciRNA1152	0	3.71335	0	Gm13	32108644	32109303	+	NA	660	intronic circRNA	GLYMA13G29180	29	No
Gm13ciRNA1153	0	0.673662	0	Gm13	32111851	32113961	+	NA	2111	intronic circRNA	GLYMA13G29180	29	Yes:RS
Gm13ciRNA1154	0	3.20639	0	Gm13	32313879	32314316	+	NA	438	intronic circRNA	GLYMA13G29410	12	No
Gm13ciRNA1155	0	0.934905	0	Gm13	33173353	33174000	-	NA	648	intronic circRNA	GLYMA13G30610	22	No
Gm13ciRNA1156	0	0.130508	0	Gm13	33347054	33347475	+	NA	422	intronic circRNA	GLYMA13G30820	3	No
Gm13ciRNA1157	0	9.42632	0	Gm13	33530589	33530885	+	NA	297	intronic circRNA	GLYMA13G31060	3	No
Gm13ciRNA1158	0	0.153268	0	Gm13	33594224	33594762	-	NA	539	intronic circRNA	GLYMA13G31130	6	No
Gm13ciRNA1159	0	0.594596	0	Gm13	33611934	33612674	-	NA	741	intronic circRNA	GLYMA13G31150	6	No
Gm12ciRNA116	0.983134	0	0	Gm12	38933693	38934027	-	NA	335	intronic circRNA	GLYMA12G35790	6	No
Gm13ciRNA1160	0	0.910321	0	Gm13	33811961	33812323	-	NA	363	intronic circRNA	SDE5	12	No
Gm13ciRNA1161	0	0.198109	0	Gm13	33813604	33813881	-	NA	278	intronic circRNA	SDE5	12	No
Gm13ciRNA1162	0	1.12288	0	Gm13	33956171	33956685	+	NA	515	intronic circRNA	GLYMA13G31550	18	No
Gm13ciRNA1163	0	0.613301	0	Gm13	34152406	34152854	+	NA	449	intronic circRNA	GLYMA13G31790	18	No
Gm13ciRNA1164	0	0.302607	0	Gm13	34290267	34290903	-	NA	637	intronic circRNA	GLYMA13G31980	8	No
Gm13ciRNA1165	0	1.3239	0	Gm13	34897984	34898191	+	NA	208	intronic circRNA	GLYMA13G32830	7	No
Gm13ciRNA1166	0	0.809918	0	Gm13	35375871	35376380	-	NA	510	intronic circRNA	GLYMA13G33580	12	No
Gm13ciRNA1167	0	3.69184	0	Gm13	35392112	35392883	+	NA	772	intronic circRNA	GLYMA13G33590	9	No
Gm13ciRNA1168	0	3.65867	0	Gm13	35392112	35392890	+	NA	779	intronic circRNA	GLYMA13G33590	9	No
Gm13ciRNA1169	0	2.13881	0	Gm13	35399147	35399455	+	NA	309	intronic circRNA	GLYMA13G33600	4	No
Gm12ciRNA117	0.833797	3.10229	1.6683	Gm12	39109227	39110016	-	NA	790	intronic circRNA	GLYMA12G35990	7	No
Gm13ciRNA1170	0	3.54392	0	Gm13	35763143	35763717	-	NA	575	intronic circRNA	GLYMA13G34100	24	No
Gm13ciRNA1171	0	0.118695	0	Gm13	35793048	35793279	+	NA	232	intronic circRNA	GLYMA13G34140	23	No
Gm13ciRNA1172	0	1.37359	0	Gm13	35813285	35813705	-	NA	421	intronic circRNA	GLYMA13G34160	5	No
Gm13ciRNA1173	0	3.31617	0	Gm13	35950953	35951799	+	NA	847	intronic circRNA	GLYMA13G34370	7	No
Gm13ciRNA1174	0	1.61984	0	Gm13	36137663	36138138	+	NA	476	intronic circRNA	GLYMA13G34600	8	No
Gm13ciRNA1175	0	0.295569	0	Gm13	36465508	36466066	-	NA	559	intronic circRNA	GLYMA13G34970	21	No
Gm13ciRNA1176	0	1.90734	0	Gm13	36896560	36897021	+	NA	462	intronic circRNA	GLYMA13G35480	4	No
Gm13ciRNA1177	0	0.380699	0	Gm13	37048421	37048854	+	NA	434	intronic circRNA	GLYMA13G35636	21	No
Gm13ciRNA1178	0	1.9228	0	Gm13	37126563	37126963	+	NA	401	intronic circRNA	GLYMA13G35740	11	No
Gm13ciRNA1179	0	2.40951	0	Gm13	37876234	37876473	+	NA	240	intronic circRNA	GLYMA13G36640	17	No
Gm11ciRNA118	0.53874	0	1.22692	Gm11	841916	842177	+	NA	262	intronic circRNA	GLYMA11G01405	18	No
Gm13ciRNA1180	0	0.197164	0	Gm13	38226468	38226886	-	NA	419	intronic circRNA	GLYMA13G37030	8	No
Gm13ciRNA1181	0	0.33582	0	Gm13	38321040	38321203	-	NA	164	intronic circRNA	GLYMA13G37150	14	No
Gm13ciRNA1182	0	3.41774	0	Gm13	38446683	38446964	+	NA	282	intronic circRNA	GLYMA13G37320	2	No
Gm13ciRNA1183	0	0.315794	0	Gm13	39008281	39008498	+	NA	218	intronic circRNA	GLYMA13G38090	20	No
Gm13ciRNA1184	0	0.321696	0	Gm13	39008281	39008494	+	NA	214	intronic circRNA	GLYMA13G38090	20	No
Gm13ciRNA1185	0	0.0931885	0	Gm13	39090633	39091223	+	NA	591	intronic circRNA	GLYMA13G38260	14	No
Gm13ciRNA1186	0	0.853867	0	Gm13	40211503	40211760	-	NA	258	intronic circRNA	GLYMA13G39680	8	No
Gm13ciRNA1187	0	0.43317	0.288947	Gm13	40632149	40632593	-	NA	445	intronic circRNA	GLYMA13G40070	3	No
Gm13ciRNA1188	0	0.429659	0	Gm13	40649401	40650105	-	NA	705	intronic circRNA	GLYMA13G40080	14	No
Gm13ciRNA1189	0	0.199545	0	Gm13	40914461	40915012	-	NA	552	intronic circRNA	GLYMA13G40420	2	No
Gm11ciRNA119	3.69019	0	0	Gm11	1276945	1277097	-	NA	153	intronic circRNA	GLYMA11G02070	8	No
Gm13ciRNA1190	0	1.22	0	Gm13	41151509	41151982	+	NA	474	intronic circRNA	GLYMA13G40650	14	No
Gm13ciRNA1191	0	15.1159	0	Gm13	41360543	41360961	+	NA	419	intronic circRNA	GLYMA13G40930	6	No
Gm13ciRNA1192	0	0.697144	1.22071	Gm13	41692179	41692415	-	NA	237	intronic circRNA	GLYMA13G41390	11	No
Gm13ciRNA1193	0	0.556932	0	Gm13	41714358	41714802	+	NA	445	intronic circRNA	GLYMA13G41430	7	No
Gm13ciRNA1194	0	0.377222	0	Gm13	42256349	42256713	+	NA	365	intronic circRNA	GLYMA13G42180	10	No
Gm13ciRNA1195	0	0.719499	0	Gm13	42905862	42906282	-	NA	421	intronic circRNA	GLYMA13G43120	3	No
Gm13ciRNA1196	0	1.54208	0	Gm13	43201661	43202035	-	NA	375	intronic circRNA	GLYMA13G43560	12	No
Gm13ciRNA1197	0	1.05238	0	Gm13	43297794	43297950	-	NA	157	intronic circRNA	GLYMA13G43680	26	No
Gm13ciRNA1198	0	0.0851227	0	Gm13	43327947	43328593	+	NA	647	intronic circRNA	GLYMA13G43720	6	No
Gm13ciRNA1199	0	1.16648	0	Gm13	43354389	43355049	+	NA	661	intronic circRNA	GLYMA13G43750	7	No
Gm06ciRNA12	0.457907	1.40701	0	Gm06	4803519	4803929	+	NA	411	intronic circRNA	GLYMA06G06720	32	No
Gm11ciRNA120	0.162991	0	0	Gm11	3045410	3046275	-	NA	866	intronic circRNA	GLYMA11G04480	2	No
Gm13ciRNA1200	0	0.0792438	0	Gm13	43356310	43357004	+	NA	695	intronic circRNA	GLYMA13G43750	7	No
Gm13ciRNA1201	0	5.24518	0	Gm13	43411047	43411361	+	NA	315	intronic circRNA	GLYMA13G43830	7	No
Gm13ciRNA1202	0	1.19013	0	Gm13	43668241	43668911	-	NA	671	intronic circRNA	GLYMA13G44140	10	No
Gm13ciRNA1203	0	0.377222	0	Gm13	43835959	43836177	+	NA	219	intronic circRNA	GLYMA13G44400	17	No
Gm13ciRNA1204	0	0.343499	0.400982	Gm13	43893084	43893564	-	NA	481	intronic circRNA	GLYMA13G44470	12	No
Gm13ciRNA1205	0	1.93924	0	Gm13	44076851	44077560	+	NA	710	intronic circRNA	GLYMA13G44690	5	No
Gm12ciRNA1206	0	0.408968	0	Gm12	68997	69602	+	NA	606	intronic circRNA	GLYMA12G00290	10	No
Gm12ciRNA1207	0	0.372124	0	Gm12	224685	224906	-	NA	222	intronic circRNA	GLYMA12G00500	6	No
Gm12ciRNA1208	0	0.332575	0	Gm12	636495	636908	-	NA	414	intronic circRNA	GLYMA12G01130	13	No
Gm12ciRNA1209	0	0.527129	0	Gm12	950955	951607	+	NA	653	intronic circRNA	GLYMA12G01590	3	No
Gm11ciRNA121	0.0716134	0	11.2044	Gm11	3822508	3823164	+	NA	657	intronic circRNA	GLYMA11G05470	2	No
Gm12ciRNA1210	0	0.542605	0	Gm12	1248766	1248968	-	NA	203	intronic circRNA	GLYMA12G02050	10	No
Gm12ciRNA1211	0	0.516784	0	Gm12	1394703	1395075	-	NA	373	intronic circRNA	GLYMA12G02250	6	No
Gm12ciRNA1212	0	0.774138	0	Gm12	1551323	1551571	-	NA	249	intronic circRNA	GLYMA12G02440	15	No
Gm12ciRNA1213	0	0.611938	0	Gm12	2060180	2060359	-	NA	180	intronic circRNA	GLYMA12G03140	23	No
Gm12ciRNA1214	0	1.35834	0	Gm12	2453547	2453769	+	NA	223	intronic circRNA	GLYMA12G03640	18	No
Gm12ciRNA1215	0	0.369317	0	Gm12	3002318	3003510	+	NA	1193	intronic circRNA	GLYMA12G04510	5	No
Gm12ciRNA1216	0	59.2568	0	Gm12	3117703	3117950	-	NA	248	intronic circRNA	GLYMA12G04701	1	No
Gm12ciRNA1217	0	0.700947	0	Gm12	3139442	3140266	+	NA	825	intronic circRNA	GLYMA12G04760	3	No
Gm12ciRNA1218	0	1.55254	0	Gm12	3289393	3289729	+	NA	337	intronic circRNA	GLYMA12G04950	13	No
Gm12ciRNA1219	0	1.41736	0	Gm12	3776300	3776571	-	NA	272	intronic circRNA	GLYMA12G05661	10	No
Gm11ciRNA122	0.843946	2.59319	0	Gm11	4541402	4541624	-	NA	223	intronic circRNA	GLYMA11G06410	8	No
Gm12ciRNA1220	0	0.329505	0	Gm12	4010665	4011249	-	NA	585	intronic circRNA	GLYMA12G05930	7	No
Gm12ciRNA1221	0	1.59872	1.33304	Gm12	4266914	4267757	+	NA	844	intronic circRNA	GLYMA12G06280	2	No
Gm12ciRNA1222	0	0.434798	0	Gm12	4759528	4759717	+	NA	190	intronic circRNA	GLYMA12G06980	13	No
Gm12ciRNA1223	0	0.598635	0	Gm12	4769861	4770136	+	NA	276	intronic circRNA	GLYMA12G06990	13	No
Gm12ciRNA1224	0	1.35834	0	Gm12	4857538	4857760	+	NA	223	intronic circRNA	GLYMA12G07110	3	No
Gm12ciRNA1225	0	6.65778	0	Gm12	5400728	5401426	+	NA	699	intronic circRNA	GLYMA12G07791	14	No
Gm12ciRNA1226	0	1.65017	0	Gm12	5806665	5806931	+	NA	267	intronic circRNA	GLYMA12G08080	18	No
Gm12ciRNA1227	0	0.643277	0.259936	Gm12	6693866	6694236	+	NA	371	intronic circRNA	GLYMA12G08930	9	No
Gm12ciRNA1228	0	0.285853	0	Gm12	6803908	6804196	-	NA	289	intronic circRNA	HDT1	9	No
Gm12ciRNA1229	0	0.372124	0	Gm12	6999956	7000177	+	NA	222	intronic circRNA	GLYMA12G09220	49	No
Gm11ciRNA123	1.63727	0.756517	0	Gm11	5233643	5233824	+	NA	182	intronic circRNA	GLYMA11G07450	9	No
Gm12ciRNA1230	0	0.296897	0	Gm12	7318592	7318962	-	NA	371	intronic circRNA	GLYMA12G09526	9	No
Gm12ciRNA1231	0	0.419615	0	Gm12	7443131	7443655	+	NA	525	intronic circRNA	GLYMA12G09690	10	No
Gm12ciRNA1232	0	0.79818	0.465875	Gm12	7460092	7460298	+	NA	207	intronic circRNA	GLYMA12G09700	9	No
Gm12ciRNA1233	0	1.13723	0	Gm12	7468670	7469008	-	NA	339	intronic circRNA	GLYMA12G09710	14	No
Gm12ciRNA1234	0	0.322073	0	Gm12	7970375	7970545	-	NA	171	intronic circRNA	GLYMA12G10130	6	No
Gm12ciRNA1235	0	0.598635	0	Gm12	8888006	8888189	-	NA	184	intronic circRNA	GLYMA12G10880	9	No
Gm12ciRNA1236	0	6.33098	3.9656	Gm12	8965114	8965648	-	NA	535	intronic circRNA	GLYMA12G10960	4	No
Gm12ciRNA1237	0	0.212807	0	Gm12	10245565	10247505	-	NA	1941	intronic circRNA	GLYMA12G12180	6	No
Gm12ciRNA1238	0	0.258565	0.0754587	Gm12	11178994	11179419	+	NA	426	intronic circRNA	GLYMA12G12830	8	No
Gm12ciRNA1239	0	0.584435	0	Gm12	14398625	14399425	-	NA	801	intronic circRNA	GLYMA12G15500	4	No
Gm11ciRNA124	1.64632	0.760696	0.828794	Gm11	5233643	5233823	+	NA	181	intronic circRNA	GLYMA11G07450	9	No
Gm12ciRNA1240	0	0.0782307	0	Gm12	18823444	18823795	-	NA	352	intronic circRNA	GLYMA12G18403	12	No
Gm12ciRNA1241	0	2.64409	0	Gm12	20307371	20307797	+	NA	427	intronic circRNA	GLYMA12G19520	7	No
Gm12ciRNA1242	0	0.580954	0	Gm12	28400195	28400431	+	NA	237	intronic circRNA	GLYMA12G25460	24	No
Gm12ciRNA1243	0	0.49468	0	Gm12	28401084	28401417	+	NA	334	intronic circRNA	GLYMA12G25460	24	No
Gm12ciRNA1244	0	0.694746	0	Gm12	31903836	31904707	-	NA	872	intronic circRNA	GLYMA12G28550	14	No
Gm12ciRNA1245	0	0.493941	0	Gm12	31992802	31993024	+	NA	223	intronic circRNA	GLYMA12G28655	8	No
Gm12ciRNA1246	0	0.757273	0	Gm12	33147189	33147588	+	NA	400	intronic circRNA	GLYMA12G29710	19	No
Gm12ciRNA1247	0	0.32506	0	Gm12	33661931	33662523	-	NA	593	intronic circRNA	GLYMA12G30100	6	No
Gm12ciRNA1248	0	0.365538	0	Gm12	33884478	33884703	-	NA	226	intronic circRNA	GLYMA12G30246	5	No
Gm12ciRNA1249	0	1.95577	0	Gm12	34259059	34259410	-	NA	352	intronic circRNA	GLYMA12G30630	11	No
Gm11ciRNA125	0.865468	6.44684	0	Gm11	5281657	5281955	+	NA	299	intronic circRNA	GLYMA11G07530	9	No
Gm12ciRNA1250	0	0.201001	0	Gm12	34624883	34626663	-	NA	1781	intronic circRNA	GLYMA12G30990	13	No
Gm12ciRNA1251	0	0.138378	0	Gm12	34658485	34658683	+	NA	199	intronic circRNA	GLYMA12G31040	6	No
Gm12ciRNA1252	0	2.18915	1.88299	Gm12	35272092	35272330	-	NA	239	intronic circRNA	GLYMA12G31700	8	No
Gm12ciRNA1253	0	0.470721	0	Gm12	35304102	35304569	+	NA	468	intronic circRNA	GLYMA12G31740	10	No
Gm12ciRNA1254	0	1.05334	0.351316	Gm12	35578543	35578725	+	NA	183	intronic circRNA	GLYMA12G32000	20	No
Gm12ciRNA1255	0	0.195299	0	Gm12	35628899	35629180	-	NA	282	intronic circRNA	GLYMA12G32040	4	No
Gm12ciRNA1256	0	0.687419	0	Gm12	35742195	35742875	-	NA	681	intronic circRNA	GLYMA12G32190	8	No
Gm12ciRNA1257	0	0.124415	0	Gm12	36205176	36205839	-	NA	664	intronic circRNA	GLYMA12G32780	22	No
Gm12ciRNA1258	0	0.26606	0	Gm12	36266253	36266459	-	NA	207	intronic circRNA	GLYMA12G32880	17	No
Gm12ciRNA1259	0	0.507264	0	Gm12	36674918	36675297	+	NA	380	intronic circRNA	GLYMA12G33360	8	No
Gm11ciRNA126	0.148892	0	0	Gm11	5837870	5838185	+	NA	316	intronic circRNA	GLYMA11G08240	3	No
Gm12ciRNA1260	0	0.235361	0	Gm12	36901428	36902012	+	NA	585	intronic circRNA	GLYMA12G33680	7	No
Gm12ciRNA1261	0	5.5684	0	Gm12	37530311	37530775	-	NA	465	intronic circRNA	GLYMA12G34390	6	No
Gm12ciRNA1262	0	0.314711	0	Gm12	37530956	37531130	-	NA	175	intronic circRNA	GLYMA12G34390	6	No
Gm12ciRNA1263	0	0.5174	0	Gm12	38208890	38209368	-	NA	479	intronic circRNA	GLYMA12G35070	4	No
Gm12ciRNA1264	0	1.12725	0	Gm12	38419023	38419364	+	NA	342	intronic circRNA	GLYMA12G35310	8	No
Gm12ciRNA1265	0	0.351913	0	Gm12	38871218	38871530	-	NA	313	intronic circRNA	GLYMA12G35730	4	No
Gm12ciRNA1266	0	0.764922	0	Gm12	39486200	39486955	+	NA	756	intronic circRNA	GLYMA12G36411	4	No
Gm12ciRNA1267	0	0.445586	0	Gm12	39543586	39543894	-	NA	309	intronic circRNA	GLYMA12G36500	12	No
Gm12ciRNA1268	0	0.24734	0	Gm12	39617442	39618109	+	NA	668	intronic circRNA	GLYMA12G36570	15	No
Gm12ciRNA1269	0	2.51332	0	Gm12	39808030	39808281	+	NA	252	intronic circRNA	GLYMA12G36750	7	No
Gm11ciRNA127	1.35721	0	0	Gm11	6176339	6176754	-	NA	416	intronic circRNA	GLYMA11G08730	6	No
Gm12ciRNA1270	0	0.820821	0	Gm12	39982135	39983174	-	NA	1040	intronic circRNA	GLYMA12G36990	5	No
Gm12ciRNA1271	0	0.543874	0	Gm12	39983428	39984389	-	NA	962	intronic circRNA	GLYMA12G36990	5	No
Gm12ciRNA1272	0	0.758675	0	Gm12	40046134	40047005	-	NA	872	intronic circRNA	GLYMA12G37070	14	No
Gm11ciRNA1273	0	2.26699	0	Gm11	156480	157718	-	NA	1239	intronic circRNA	GLYMA11G00480	57	No
Gm11ciRNA1274	0	0.255237	0	Gm11	404356	405326	+	NA	971	intronic circRNA	GLYMA11G00780	8	No
Gm11ciRNA1275	0	0.708879	0	Gm11	412301	412805	+	NA	505	intronic circRNA	GLYMA11G00810	10	No
Gm11ciRNA1276	0	0.0744249	0	Gm11	510223	510962	-	NA	740	intronic circRNA	GLYMA11G00970	16	No
Gm11ciRNA1277	0	2.59572	0	Gm11	545012	545255	+	NA	244	intronic circRNA	GLYMA11G01010	3	No
Gm11ciRNA1278	0	0.659135	0	Gm11	777449	777824	-	NA	376	intronic circRNA	GLYMA11G01320	5	No
Gm11ciRNA1279	0	0.479742	0	Gm11	831501	831787	+	NA	287	intronic circRNA	GLYMA11G01405	18	No
Gm11ciRNA128	2.12896	4.89564	0	Gm11	7365666	7366107	-	NA	442	intronic circRNA	GLYMA11G10240	4	No
Gm11ciRNA1280	0	0.317737	0	Gm11	865255	865514	+	NA	260	intronic circRNA	GLYMA11G01450	4	No
Gm11ciRNA1281	0	0.727055	0	Gm11	1078414	1078716	-	NA	303	intronic circRNA	GLYMA11G01800	15	No
Gm11ciRNA1282	0	0.100501	0	Gm11	1096176	1096997	+	NA	822	intronic circRNA	GLYMA11G01820	9	No
Gm11ciRNA1283	0	0.162942	0	Gm11	1164026	1164701	-	NA	676	intronic circRNA	GLYMA11G01930	16	No
Gm11ciRNA1284	0	0.182366	0	Gm11	1218394	1218846	+	NA	453	intronic circRNA	GLYMA11G02010	6	No
Gm11ciRNA1285	0	0.182769	0	Gm11	1218394	1218845	+	NA	452	intronic circRNA	GLYMA11G02010	6	No
Gm11ciRNA1286	0	0.107567	0	Gm11	1234149	1234404	+	NA	256	intronic circRNA	GLYMA11G02030	19	No
Gm11ciRNA1287	0	1.80713	0	Gm11	1403602	1404561	-	NA	960	intronic circRNA	GLYMA11G02250	2	No
Gm11ciRNA1288	0	0.754757	0	Gm11	2095128	2095729	+	NA	602	intronic circRNA	GLYMA11G03160	7	No
Gm11ciRNA1289	0	0.106733	0	Gm11	2296162	2296677	+	NA	516	intronic circRNA	GLYMA11G03421	11	No
Gm11ciRNA129	0.910193	0	0	Gm11	11338913	11339584	-	NA	672	intronic circRNA	GLYMA11G15670	14	No
Gm11ciRNA1290	0	0.620207	0	Gm11	2302680	2302901	-	NA	222	intronic circRNA	GLYMA11G03430	5	No
Gm11ciRNA1291	0	1.70584	0.995654	Gm11	2517586	2517811	-	NA	226	intronic circRNA	GLYMA11G03755	5	No
Gm11ciRNA1292	0	3.65538	0	Gm11	2701663	2702001	+	NA	339	intronic circRNA	GLYMA11G04040	5	No
Gm11ciRNA1293	0	1.10149	0.214303	Gm11	2778155	2778454	+	NA	300	intronic circRNA	GLYMA11G04180	6	No
Gm11ciRNA1294	0	0.316924	0	Gm11	2922861	2923642	-	NA	782	intronic circRNA	GLYMA11G04290	23	No
Gm11ciRNA1295	0	0.22233	0	Gm11	3045409	3046275	-	NA	867	intronic circRNA	GLYMA11G04480	2	No
Gm11ciRNA1296	0	0.593794	0	Gm11	3338765	3339135	+	NA	371	intronic circRNA	GLYMA11G04870	9	No
Gm11ciRNA1297	0	0.685005	0	Gm11	3745378	3745578	+	NA	201	intronic circRNA	GLYMA11G05340	10	No
Gm11ciRNA1298	0	0.382249	0	Gm11	3974570	3976370	-	NA	1801	intronic circRNA	GLYMA11G05640	3	No
Gm11ciRNA1299	0	0.809918	0	Gm11	5233643	5233846	+	NA	204	intronic circRNA	GLYMA11G07450	9	No
Gm06ciRNA13	1.7006	0	0	Gm06	5574641	5574806	+	NA	166	intronic circRNA	GLYMA06G07615	11	No
Gm11ciRNA130	0.126478	0	0	Gm11	16207826	16208197	-	NA	372	intronic circRNA	GLYMA11G19490	9	No
Gm11ciRNA1300	0	6.42535	0	Gm11	5281657	5281956	+	NA	300	intronic circRNA	GLYMA11G07530	9	No
Gm11ciRNA1301	0	0.308252	0	Gm11	5430902	5431169	+	NA	268	intronic circRNA	GLYMA11G07730	5	No
Gm11ciRNA1302	0	1.59561	0	Gm11	5557194	5557728	-	NA	535	intronic circRNA	GLYMA11G07890	10	No
Gm11ciRNA1303	0	2.25211	2.15099	Gm11	5571546	5571814	+	NA	269	intronic circRNA	GLYMA11G07910	16	No
Gm11ciRNA1304	0	1.67417	0	Gm11	5945672	5946148	-	NA	477	intronic circRNA	GLYMA11G08390	21	No
Gm11ciRNA1305	0	0.777887	0	Gm11	6049701	6049877	+	NA	177	intronic circRNA	GLYMA11G08550	20	No
Gm11ciRNA1306	0	3.85371	0	Gm11	6202414	6203149	-	NA	736	intronic circRNA	GLYMA11G08770	5	No
Gm11ciRNA1307	0	0.0973046	0	Gm11	6256734	6257016	-	NA	283	intronic circRNA	GLYMA11G08861	21	No
Gm11ciRNA1308	0	0.318964	0	Gm11	6946019	6946277	-	NA	259	intronic circRNA	GLYMA11G09750	9	No
Gm11ciRNA1309	0	2.37976	0	Gm11	7134475	7135203	-	NA	729	intronic circRNA	GLYMA11G09970	8	No
Gm11ciRNA131	0.607096	0	0	Gm11	18786682	18786836	-	NA	155	intronic circRNA	GLYMA11G21650	5	No
Gm11ciRNA1310	0	0.469627	0	Gm11	7148090	7148734	-	NA	645	intronic circRNA	GLYMA11G09990	27	No
Gm11ciRNA1311	0	0.9606	0	Gm11	7156359	7156702	-	NA	344	intronic circRNA	GLYMA11G09990	27	No
Gm11ciRNA1312	0	2.04753	0	Gm11	7465264	7465922	+	NA	659	intronic circRNA	GLYMA11G10430	8	No
Gm11ciRNA1313	0	0.426273	0	Gm11	7615742	7616387	-	NA	646	intronic circRNA	GLYMA11G10700	7	No
Gm11ciRNA1314	0	0.274002	0	Gm11	7749026	7749829	-	NA	804	intronic circRNA	GLYMA11G10860	23	No
Gm11ciRNA1315	0	0.300953	0	Gm11	7749954	7750258	-	NA	305	intronic circRNA	GLYMA11G10860	23	No
Gm11ciRNA1316	0	1.9212	0	Gm11	7864216	7864559	-	NA	344	intronic circRNA	GLYMA11G11040	7	No
Gm11ciRNA1317	0	0.244931	0	Gm11	7994468	7995254	+	NA	787	intronic circRNA	GLYMA11G11230	5	No
Gm11ciRNA1318	0	1.26816	0	Gm11	8298127	8298430	-	NA	304	intronic circRNA	GLYMA11G11630	10	No
Gm11ciRNA1319	0	21.5509	0	Gm11	8908431	8908683	-	NA	253	intronic circRNA	GLYMA11G12471	2	Yes:R
Gm10ciRNA132	0.83804	0	0	Gm10	2171789	2172181	-	NA	393	intronic circRNA	GLYMA10G03030	9	No
Gm11ciRNA1320	0	21.6364	0	Gm11	8908432	8908683	-	NA	252	intronic circRNA	GLYMA11G12471	2	Yes:R
Gm11ciRNA1321	0	23.3779	0	Gm11	8921381	8921636	-	NA	256	intronic circRNA	GLYMA11G12505	2	No
Gm11ciRNA1322	0	15.6809	0	Gm11	9023981	9024542	-	NA	562	intronic circRNA	GLYMA11G12650	2	No
Gm11ciRNA1323	0	0.181166	0	Gm11	9234109	9234260	+	NA	152	intronic circRNA	GLYMA11G12920	7	No
Gm11ciRNA1324	0	0.917907	0	Gm11	9276143	9276352	+	NA	210	intronic circRNA	GLYMA11G12980	4	No
Gm11ciRNA1325	0	0.892409	0	Gm11	9276143	9276358	+	NA	216	intronic circRNA	GLYMA11G12980	4	No
Gm11ciRNA1326	0	0.466732	0	Gm11	9553894	9554129	+	NA	236	intronic circRNA	GLYMA11G13460	14	No
Gm11ciRNA1327	0	0.437098	0	Gm11	9700218	9700847	+	NA	630	intronic circRNA	GLYMA11G13670	21	No
Gm11ciRNA1328	0	0.206529	0	Gm11	10251799	10252198	-	NA	400	intronic circRNA	GLYMA11G14300	5	No
Gm11ciRNA1329	0	2.24365	0	Gm11	10275855	10276707	+	NA	853	intronic circRNA	GLYMA11G14360	3	No
Gm10ciRNA133	0.0951466	0	0	Gm10	4301778	4302766	-	NA	989	intronic circRNA	GLYMA10G05520	9	No
Gm11ciRNA1330	0	0.0875587	0	Gm11	10457748	10458376	+	NA	629	intronic circRNA	GLYMA11G14650	9	No
Gm11ciRNA1331	0	2.95525	0	Gm11	10698133	10698674	-	NA	542	intronic circRNA	GLYMA11G14950	2	No
Gm11ciRNA1332	0	0.920266	0	Gm11	11321842	11322230	+	NA	389	intronic circRNA	GLYMA11G15650	6	No
Gm11ciRNA1333	0	23.6033	0	Gm11	11370212	11370519	+	NA	308	intronic circRNA	GLYMA11G15700	6	No
Gm11ciRNA1334	0	0.166388	0	Gm11	11407842	11408172	-	NA	331	intronic circRNA	GLYMA11G15750	12	No
Gm11ciRNA1335	0	1.61036	0	Gm11	14382792	14382962	-	NA	171	intronic circRNA	GLYMA11G17930	6	No
Gm11ciRNA1336	0	10.2998	0	Gm11	14989471	14989986	-	NA	516	intronic circRNA	GLYMA11G18320	4	No
Gm11ciRNA1337	0	3.8573	0	Gm11	14990260	14990836	-	NA	577	intronic circRNA	GLYMA11G18320	4	No
Gm11ciRNA1338	0	3.74005	0	Gm11	14990264	14990836	-	NA	573	intronic circRNA	GLYMA11G18320	4	No
Gm11ciRNA1339	0	1.05912	0.772726	Gm11	15354288	15354495	-	NA	208	intronic circRNA	GLYMA11G18720	10	No
Gm10ciRNA134	0.176217	0	0	Gm10	10206925	10207458	+	NA	534	intronic circRNA	GLYMA10G10450	11	No
Gm11ciRNA1340	0	0.134986	0	Gm11	15542423	15543034	+	NA	612	intronic circRNA	GLYMA11G18930	14	No
Gm11ciRNA1341	0	0.411003	0	Gm11	16296843	16297110	+	NA	268	intronic circRNA	GLYMA11G19530	9	No
Gm11ciRNA1342	0	0.258161	0	Gm11	16420086	16420405	-	NA	320	intronic circRNA	GLYMA11G19660	18	No
Gm11ciRNA1343	0	0.455698	0	Gm11	17405914	17406336	+	NA	423	intronic circRNA	GLYMA11G20593	4	No
Gm11ciRNA1344	0	0.471821	0	Gm11	17456688	17457329	-	NA	642	intronic circRNA	GLYMA11G20660	14	No
Gm11ciRNA1345	0	1.05641	0	Gm11	18497150	18497540	-	NA	391	intronic circRNA	GLYMA11G21490	10	No
Gm11ciRNA1346	0	0.234217	0	Gm11	18552202	18553024	+	NA	823	intronic circRNA	GLYMA11G21530	7	No
Gm11ciRNA1347	0	0.17862	0	Gm11	28556795	28557719	-	NA	925	intronic circRNA	GLYMA11G28420	6	No
Gm11ciRNA1348	0	0.605213	0	Gm11	34851949	34852494	+	NA	546	intronic circRNA	GLYMA11G33090	10	No
Gm11ciRNA1349	0	0.187754	0	Gm11	34929192	34929631	-	NA	440	intronic circRNA	GLYMA11G33160	21	No
Gm10ciRNA135	0.423874	0	0	Gm10	13359304	13359636	+	NA	333	intronic circRNA	GLYMA10G12361	12	No
Gm11ciRNA1350	0	0.0946296	0	Gm11	35283035	35283325	+	NA	291	intronic circRNA	GLYMA11G33470	16	No
Gm11ciRNA1351	0	1.72647	0	Gm11	35630213	35630531	-	NA	319	intronic circRNA	GLYMA11G33760	3	No
Gm11ciRNA1352	0	0.79713	0	Gm11	36064369	36064748	+	NA	380	intronic circRNA	GLYMA11G34170	17	No
Gm11ciRNA1353	0	0.0871431	0	Gm11	36227744	36228375	+	NA	632	intronic circRNA	GLYMA11G34391	5	No
Gm11ciRNA1354	0	2.06226	0	Gm11	36602833	36603286	+	NA	454	intronic circRNA	GLYMA11G34795	6	No
Gm11ciRNA1355	0	0.258161	0	Gm11	36824608	36824927	+	NA	320	intronic circRNA	GLYMA11G35080	9	No
Gm11ciRNA1356	0	0.571707	0	Gm11	36844875	36845452	+	NA	578	intronic circRNA	GLYMA11G35100	6	No
Gm11ciRNA1357	0	0.847299	0	Gm11	37123381	37123705	+	NA	325	intronic circRNA	GLYMA11G35460	29	No
Gm11ciRNA1358	0	0.0309755	0	Gm11	37284913	37285801	+	NA	889	intronic circRNA	GLYMA11G35651	11	No
Gm11ciRNA1359	0	0.419044	0	Gm11	37495558	37496477	-	NA	920	intronic circRNA	GLYMA11G35920	11	No
Gm10ciRNA136	0.624005	0	0	Gm10	36965917	36966293	+	NA	377	intronic circRNA	GLYMA10G28170	6	No
Gm11ciRNA1360	0	0.834461	0	Gm11	37562954	37563349	-	NA	396	intronic circRNA	GLYMA11G36010	9	No
Gm11ciRNA1361	0	0.567777	0	Gm11	37717315	37717508	+	NA	194	intronic circRNA	GLYMA11G36190	10	No
Gm11ciRNA1362	0	0.223102	0	Gm11	37878530	37878961	+	NA	432	intronic circRNA	GLYMA11G36331	22	Yes:R
Gm11ciRNA1363	0	0.745124	0	Gm11	38111384	38112233	-	NA	850	intronic circRNA	GLYMA11G36760	12	No
Gm11ciRNA1364	0	0.2405	0	Gm11	38788497	38788725	+	NA	229	intronic circRNA	GLYMA11G37760	14	No
Gm11ciRNA1365	0	4.08905	0	Gm11	38950730	38951160	+	NA	431	intronic circRNA	GLYMA11G37970	4	No
Gm10ciRNA1366	0	0.476835	0	Gm10	254721	254951	+	NA	231	intronic circRNA	GLYMA10G00490	9	No
Gm10ciRNA1367	0	0.627346	0	Gm10	366691	367107	+	NA	417	intronic circRNA	GLYMA10G00610	13	No
Gm10ciRNA1368	0	0.0840403	0	Gm10	398569	399551	-	NA	983	intronic circRNA	GLYMA10G00640	8	No
Gm10ciRNA1369	0	4.09823	0	Gm10	753939	755087	+	NA	1149	intronic circRNA	GLYMA10G01060	5	No
Gm10ciRNA137	0.398729	1.71135	0	Gm10	38436350	38436703	-	NA	354	intronic circRNA	GLYMA10G29610	9	No
Gm10ciRNA1370	0	1.7743	0	Gm10	898933	899320	+	NA	388	intronic circRNA	GLYMA10G01211	10	No
Gm10ciRNA1371	0	0.903565	0	Gm10	921979	922618	-	NA	640	intronic circRNA	GLYMA10G01270	4	No
Gm10ciRNA1372	0	3.01725	0	Gm10	970680	971400	+	NA	721	intronic circRNA	GLYMA10G01310	7	Yes:R
Gm10ciRNA1373	0	0.238417	0	Gm10	1291003	1291233	-	NA	231	intronic circRNA	GLYMA10G01770	5	No
Gm10ciRNA1374	0	0.822006	0	Gm10	1296412	1296813	+	NA	402	intronic circRNA	GLYMA10G01780	8	No
Gm10ciRNA1375	0	0.157355	0	Gm10	1359017	1359191	-	NA	175	intronic circRNA	GLYMA10G01890	13	No
Gm10ciRNA1376	0	0.45143	0.263487	Gm10	1637191	1637434	-	NA	244	intronic circRNA	GLYMA10G02370	12	No
Gm10ciRNA1377	0	2.15311	0	Gm10	1689001	1689243	-	NA	243	intronic circRNA	GLYMA10G02410	27	No
Gm10ciRNA1378	0	0.373133	0	Gm10	1861060	1861428	-	NA	369	intronic circRNA	GLYMA10G02630	4	No
Gm10ciRNA1379	0	0.743292	0	Gm10	2483349	2484126	-	NA	778	intronic circRNA	GLYMA10G03440	16	No
Gm10ciRNA138	1.13101	1.58868	1.08182	Gm10	45444022	45444229	-	NA	208	intronic circRNA	GLYMA10G37441	10	No
Gm10ciRNA1380	0	0.575404	0	Gm10	2738103	2738437	+	NA	335	intronic circRNA	GLYMA10G03660	17	No
Gm10ciRNA1381	0	0.474779	0	Gm10	2915555	2915844	+	NA	290	intronic circRNA	GLYMA10G03910	7	No
Gm10ciRNA1382	0	1.75163	0	Gm10	3444667	3445342	-	NA	676	intronic circRNA	GLYMA10G04480	12	No
Gm10ciRNA1383	0	0.389677	0	Gm10	3942322	3942533	+	NA	212	intronic circRNA	GLYMA10G05080	20	No
Gm10ciRNA1384	0	1.60634	0	Gm10	3959775	3960494	-	NA	720	intronic circRNA	GLYMA10G05100	3	No
Gm10ciRNA1385	0	1.30611	0	Gm10	4034073	4034325	-	NA	253	intronic circRNA	GLYMA10G05220	24	No
Gm10ciRNA1386	0	0.134001	0	Gm10	5386788	5387198	+	NA	411	intronic circRNA	GLYMA10G06630	6	No
Gm10ciRNA1387	0	1.55871	0	Gm10	5503882	5504040	-	NA	159	intronic circRNA	GLYMA10G06800	9	No
Gm10ciRNA1388	0	0.458055	0	Gm10	5515143	5516164	-	NA	1022	intronic circRNA	GLYMA10G06800	9	No
Gm10ciRNA1389	0	1.2808	0	Gm10	5846372	5846672	+	NA	301	intronic circRNA	GLYMA10G07146	4	No
Gm10ciRNA139	1.1256	1.05406	0	Gm10	46778533	46778741	+	NA	209	intronic circRNA	GLYMA10G39050	6	No
Gm10ciRNA1390	0	0.977652	0	Gm10	6622684	6622852	+	NA	169	intronic circRNA	GLYMA10G07820	10	No
Gm10ciRNA1391	0	0.715967	0	Gm10	6641601	6642100	-	NA	500	intronic circRNA	GLYMA10G07850	4	No
Gm10ciRNA1392	0	0.178813	0	Gm10	6753804	6754265	+	NA	462	intronic circRNA	GLYMA10G07940	4	No
Gm10ciRNA1393	0	0.312923	0	Gm10	10294674	10294937	-	NA	264	intronic circRNA	GLYMA10G10540	7	No
Gm10ciRNA1394	0	0.345655	0	Gm10	10303426	10303903	-	NA	478	intronic circRNA	GLYMA10G10560	10	No
Gm10ciRNA1395	0	0.236879	0	Gm10	10927982	10928446	-	NA	465	intronic circRNA	GLYMA10G11000	11	No
Gm10ciRNA1396	0	0.276557	0	Gm10	12379290	12379986	-	NA	697	intronic circRNA	GLYMA10G11850	10	No
Gm10ciRNA1397	0	0.679931	0	Gm10	21360076	21360561	-	NA	486	intronic circRNA	GLYMA10G17590	13	No
Gm10ciRNA1398	0	0.436329	0	Gm10	22227017	22227300	+	NA	284	intronic circRNA	GLYMA10G17870	7	No
Gm10ciRNA1399	0	0.216261	0	Gm10	27571451	27571832	+	NA	382	intronic circRNA	GLYMA10G21710	9	No
Gm06ciRNA14	0.784166	0	1.30591	Gm06	6366348	6366827	-	NA	480	intronic circRNA	GLYMA06G08730	12	No
Gm10ciRNA140	0.269627	0	0	Gm10	49567877	49568225	+	NA	349	intronic circRNA	ARC3	16	No
Gm10ciRNA1400	0	0.160801	0	Gm10	27573045	27573729	+	NA	685	intronic circRNA	GLYMA10G21710	9	No
Gm10ciRNA1401	0	0.130974	0	Gm10	30137511	30138351	+	NA	841	intronic circRNA	GLYMA10G23671	32	No
Gm10ciRNA1402	0	0.855193	0	Gm10	32101906	32102388	-	NA	483	intronic circRNA	GLYMA10G24590	12	No
Gm10ciRNA1403	0	1.12684	0	Gm10	33272825	33273215	-	NA	391	intronic circRNA	GLYMA10G25440	3	No
Gm10ciRNA1404	0	0.146086	0	Gm10	35350818	35351194	+	NA	377	intronic circRNA	GLYMA10G26870	18	No
Gm10ciRNA1405	0	0.315794	0	Gm10	36635024	36635895	+	NA	872	intronic circRNA	GLYMA10G27810	20	No
Gm10ciRNA1406	0	1.91563	0	Gm10	36889794	36890138	+	NA	345	intronic circRNA	GLYMA10G28080	10	No
Gm10ciRNA1407	0	1.9378	0	Gm10	37476222	37476491	+	NA	270	intronic circRNA	GLYMA10G28581	13	Yes:S
Gm10ciRNA1408	0	0.466014	0	Gm10	37674645	37675294	+	NA	650	intronic circRNA	GLYMA10G28810	20	No
Gm10ciRNA1409	0	1.05034	0	Gm10	37719691	37720293	-	NA	603	intronic circRNA	GLYMA10G28830	2	No
Gm10ciRNA141	1.18047	0	0	Gm10	50391815	50392093	-	NA	279	intronic circRNA	GLYMA10G43840	18	No
Gm10ciRNA1410	0	0.605213	0	Gm10	37891343	37891615	+	NA	273	intronic circRNA	GLYMA10G28990	8	No
Gm10ciRNA1411	0	0.293992	0	Gm10	37986629	37987190	+	NA	562	intronic circRNA	GLYMA10G29060	8	No
Gm10ciRNA1412	0	1.26074	0	Gm10	38480179	38480593	-	NA	415	intronic circRNA	GLYMA10G29700	5	No
Gm10ciRNA1413	0	0.450506	0	Gm10	38579710	38580198	+	NA	489	intronic circRNA	GLYMA10G29780	6	No
Gm10ciRNA1414	0	1.0102	0	Gm10	38629374	38630109	+	NA	736	intronic circRNA	GLYMA10G29870	9	No
Gm10ciRNA1415	0	0.735551	0	Gm10	38771253	38771851	-	NA	599	intronic circRNA	GLYMA10G30070	13	No
Gm10ciRNA1416	0	0.386293	0	Gm10	39083892	39084390	+	NA	499	intronic circRNA	GLYMA10G30410	6	No
Gm10ciRNA1417	0	0.665482	0	Gm10	39085208	39085607	+	NA	400	intronic circRNA	GLYMA10G30410	6	No
Gm10ciRNA1418	0	1.84304	0	Gm10	39469089	39469596	+	NA	508	intronic circRNA	GLYMA10G30880	8	No
Gm10ciRNA1419	0	2.93624	0	Gm10	39868825	39869171	+	NA	347	intronic circRNA	GLYMA10G31350	14	No
Gm17ciRNA142	0.771311	0	0	Gm17	2412748	2412991	+	NA	244	intronic circRNA	GLYMA17G03610	5	No
Gm10ciRNA1420	0	0.334799	0	Gm10	39972414	39972742	-	NA	329	intronic circRNA	GLYMA10G31480	12	No
Gm10ciRNA1421	0	0.428595	0	Gm10	40282572	40282828	+	NA	257	intronic circRNA	GLYMA10G31810	7	No
Gm10ciRNA1422	0	0.686713	0	Gm10	40357786	40358186	-	NA	401	intronic circRNA	GLYMA10G31876	22	No
Gm10ciRNA1423	0	0.171039	0	Gm10	40507259	40507419	+	NA	161	intronic circRNA	GLYMA10G32040	13	No
Gm10ciRNA1424	0	0.211013	0	Gm10	40788775	40789035	+	NA	261	intronic circRNA	GLYMA10G32320	16	No
Gm10ciRNA1425	0	5.99092	0	Gm10	40825477	40826000	+	NA	524	intronic circRNA	GLYMA10G32340	5	No
Gm10ciRNA1426	0	0.355319	0	Gm10	41078398	41078552	-	NA	155	intronic circRNA	GLYMA10G32660	12	No
Gm10ciRNA1427	0	4.18287	0	Gm10	41089504	41089740	-	NA	237	intronic circRNA	GLYMA10G32670	15	No
Gm10ciRNA1428	0	0.271749	0	Gm10	41629671	41629974	+	NA	304	intronic circRNA	GLYMA10G33245	12	No
Gm10ciRNA1429	0	0.0840831	0	Gm10	41968700	41969354	-	NA	655	intronic circRNA	GLYMA10G33660	20	No
Gm17ciRNA143	1.00495	0	0	Gm17	3624923	3625437	-	NA	515	intronic circRNA	GLYMA17G05270	5	No
Gm10ciRNA1430	0	0.573692	0	Gm10	42359003	42359338	-	NA	336	intronic circRNA	GLYMA10G34180	14	No
Gm10ciRNA1431	0	0.250908	0	Gm10	42751745	42752183	+	NA	439	intronic circRNA	GLYMA10G34580	5	No
Gm10ciRNA1432	0	2.5598	0	Gm10	42877044	42877398	+	NA	355	intronic circRNA	GLYMA10G34710	14	No
Gm10ciRNA1433	0	0.944904	0	Gm10	42878853	42879056	+	NA	204	intronic circRNA	GLYMA10G34710	14	No
Gm10ciRNA1434	0	1.16527	0	Gm10	42882751	42883199	+	NA	449	intronic circRNA	GLYMA10G34710	14	No
Gm10ciRNA1435	0	1.11726	0	Gm10	42982470	42983307	-	NA	838	intronic circRNA	GLYMA10G34810	5	No
Gm10ciRNA1436	0	0.156284	0	Gm10	43128455	43129335	+	NA	881	intronic circRNA	GLYMA10G34970	20	No
Gm10ciRNA1437	0	0.331203	0	Gm10	43301898	43302479	+	NA	582	intronic circRNA	GLYMA10G35120	9	No
Gm10ciRNA1438	0	0.0724663	0	Gm10	43329345	43329534	-	NA	190	intronic circRNA	GLYMA10G35140	54	No
Gm10ciRNA1439	0	1.90509	0	Gm10	43509850	43510167	+	NA	318	intronic circRNA	GLYMA10G35280	13	No
Gm17ciRNA144	0.377406	0	0	Gm17	5032698	5033071	+	NA	374	intronic circRNA	GLYMA17G06970	15	No
Gm10ciRNA1440	0	1.21625	0	Gm10	43511264	43513029	+	NA	1766	intronic circRNA	GLYMA10G35280	13	No
Gm10ciRNA1441	0	0.477524	0	Gm10	43744253	43744598	-	NA	346	intronic circRNA	GLYMA10G35510	13	No
Gm10ciRNA1442	0	0.395271	0	Gm10	43819779	43819987	-	NA	209	intronic circRNA	GLYMA10G35560	13	No
Gm10ciRNA1443	0	0.708678	0	Gm10	43898566	43898837	-	NA	272	intronic circRNA	GLYMA10G35630	6	No
Gm10ciRNA1444	0	1.33576	0	Gm10	43959489	43959756	-	NA	268	intronic circRNA	GLYMA10G35700	2	No
Gm10ciRNA1445	0	0.479742	0	Gm10	44052095	44052381	+	NA	287	intronic circRNA	GLYMA10G35820	2	No
Gm10ciRNA1446	0	0.0773517	0	Gm10	44449212	44449567	-	NA	356	intronic circRNA	GLYMA10G36251	13	No
Gm10ciRNA1447	0	2.20014	0	Gm10	44734832	44735122	+	NA	291	intronic circRNA	GLYMA10G36600	15	No
Gm10ciRNA1448	0	2.2308	0.532023	Gm10	44734832	44735118	+	NA	287	intronic circRNA	GLYMA10G36600	15	No
Gm10ciRNA1449	0	6.06546	0	Gm10	44865273	44865499	-	NA	227	intronic circRNA	GLYMA10G36780	6	No
Gm17ciRNA145	1.08161	0	0	Gm17	10151275	10151622	+	NA	348	intronic circRNA	GLYMA17G13270	16	No
Gm10ciRNA1450	0	0.381138	0	Gm10	45105350	45105638	+	NA	289	intronic circRNA	GLYMA10G37071	16	No
Gm10ciRNA1451	0	0.6404	0	Gm10	45105810	45106110	+	NA	301	intronic circRNA	GLYMA10G37071	16	No
Gm10ciRNA1452	0	1.1844	0	Gm10	45958026	45958211	+	NA	186	intronic circRNA	GLYMA10G38070	4	No
Gm10ciRNA1453	0	0.786777	0	Gm10	46245590	46245904	-	NA	315	intronic circRNA	GLYMA10G38450	21	No
Gm10ciRNA1454	0	0.296099	0	Gm10	47092809	47093366	+	NA	558	intronic circRNA	GLYMA10G39415	7	No
Gm10ciRNA1455	0	13.0338	0	Gm10	47120260	47120640	+	NA	381	intronic circRNA	GLYMA10G39451	7	No
Gm10ciRNA1456	0	0.358557	0	Gm10	47194182	47194565	-	NA	384	intronic circRNA	GLYMA10G39540	23	No
Gm10ciRNA1457	0	0.864397	0	Gm10	47202870	47203092	-	NA	223	intronic circRNA	GLYMA10G39550	7	No
Gm10ciRNA1458	0	10.1827	0	Gm10	47394948	47395450	-	NA	503	intronic circRNA	SUBI-1	2	No
Gm10ciRNA1459	0	0.440204	0	Gm10	47879141	47879703	-	NA	563	intronic circRNA	GLYMA10G40461	4	No
Gm17ciRNA146	0.179923	0	0	Gm17	13612856	13613378	+	NA	523	intronic circRNA	GLYMA17G16820	6	No
Gm10ciRNA1460	0	0.445746	0	Gm10	47879148	47879703	-	NA	556	intronic circRNA	GLYMA10G40461	4	No
Gm10ciRNA1461	0	1.54011	0	Gm10	47891095	47891541	-	NA	447	intronic circRNA	GLYMA10G40490	6	No
Gm10ciRNA1462	0	3.18159	0.96052	Gm10	47937040	47937541	+	NA	502	intronic circRNA	GLYMA10G40550	4	No
Gm10ciRNA1463	0	0.299317	0	Gm10	48003485	48003668	+	NA	184	intronic circRNA	GLYMA10G40650	8	No
Gm10ciRNA1464	0	0.411003	0	Gm10	48338850	48339117	+	NA	268	intronic circRNA	GLYMA10G41190	9	No
Gm10ciRNA1465	0	0.2405	0	Gm10	48394912	48395140	+	NA	229	intronic circRNA	GLYMA10G41270	13	No
Gm10ciRNA1466	0	0.22758	0	Gm10	48404971	48405212	-	NA	242	intronic circRNA	GLYMA10G41290	8	No
Gm10ciRNA1467	0	0.786777	0	Gm10	48431662	48431976	-	NA	315	intronic circRNA	GLYMA10G41320	9	No
Gm10ciRNA1468	0	0.780828	0	Gm10	48594916	48595444	-	NA	529	intronic circRNA	GLYMA10G41550	7	No
Gm10ciRNA1469	0	0.511844	0	Gm10	48705672	48705940	-	NA	269	intronic circRNA	GLYMA10G41680	5	No
Gm17ciRNA147	0.105375	0	0	Gm17	33665279	33666171	+	NA	893	intronic circRNA	GLYMA17G30780	3	No
Gm10ciRNA1470	0	1.4439	0	Gm10	48736449	48736715	-	NA	267	intronic circRNA	GLYMA10G41730	6	No
Gm10ciRNA1471	0	2.0235	0	Gm10	48755081	48755393	+	NA	313	intronic circRNA	GLYMA10G41740	4	No
Gm10ciRNA1472	0	0.313814	0	Gm10	49280887	49281237	+	NA	351	intronic circRNA	GLYMA10G42300	13	No
Gm10ciRNA1473	0	4.42127	0	Gm10	49411424	49412214	-	NA	791	intronic circRNA	GLYMA10G42461	3	No
Gm10ciRNA1474	0	0.201738	0	Gm10	49477038	49477310	+	NA	273	intronic circRNA	GLYMA10G42560	19	No
Gm10ciRNA1475	0	0.274457	0	Gm10	49596018	49596318	+	NA	301	intronic circRNA	GLYMA10G42720	25	No
Gm10ciRNA1476	0	3.03689	0	Gm10	49606265	49606935	+	NA	671	intronic circRNA	GLYMA10G42730	5	No
Gm10ciRNA1477	0	0.828553	0	Gm10	49613652	49614216	+	NA	565	intronic circRNA	GLYMA10G42740	3	No
Gm10ciRNA1478	0	0.333784	0	Gm10	49665950	49666114	-	NA	165	intronic circRNA	GLYMA10G42810	6	No
Gm10ciRNA1479	0	0.461517	0	Gm10	49882191	49882548	-	NA	358	intronic circRNA	GLYMA10G43060	16	No
Gm16ciRNA148	0.182364	1.24522	0	Gm16	1354537	1355310	-	NA	774	intronic circRNA	GLYMA16G01810	10	No
Gm10ciRNA1480	0	0.606881	0	Gm10	50099866	50100228	-	NA	363	intronic circRNA	GLYMA10G43410	5	No
Gm10ciRNA1481	0	0.286846	0	Gm10	50426573	50427052	-	NA	480	intronic circRNA	GLYMA10G43870	12	No
Gm10ciRNA1482	0	0.665397	0	Gm10	50450143	50450680	-	NA	538	intronic circRNA	GLYMA10G43910	7	No
Gm10ciRNA1483	0	0.0959484	0	Gm10	50572373	50572659	-	NA	287	intronic circRNA	GLYMA10G44090	7	No
Gm10ciRNA1484	0	0.863536	0	Gm10	50583718	50584004	+	NA	287	intronic circRNA	GLYMA10G44110	17	No
Gm10ciRNA1485	0	0.755923	0	Gm10	50586920	50587174	+	NA	255	intronic circRNA	GLYMA10G44110	17	No
Gm10ciRNA1486	0	0.243692	0	Gm10	50693951	50694289	+	NA	339	intronic circRNA	GLYMA10G44237	5	No
Gm10ciRNA1487	0	1.1718	0	Gm10	50698568	50699272	+	NA	705	intronic circRNA	GLYMA10G44250	16	No
Gm10ciRNA1488	0	0.0724663	0	Gm10	50750221	50750600	-	NA	380	intronic circRNA	GLYMA10G44330	3	No
Gm10ciRNA1489	0	0.957176	0	Gm10	50767494	50768241	-	NA	748	intronic circRNA	GLYMA10G44351	14	No
Gm16ciRNA149	0.317048	0	0	Gm16	2354911	2355652	-	NA	742	intronic circRNA	GLYMA16G02770	26	No
Gm17ciRNA1490	0	1.20863	0	Gm17	210726	211568	+	NA	843	intronic circRNA	GLYMA17G00531	10	No
Gm17ciRNA1491	0	0.311155	0	Gm17	344544	345074	-	NA	531	intronic circRNA	GLYMA17G00660	6	No
Gm17ciRNA1492	0	0.282226	0	Gm17	518050	518732	-	NA	683	intronic circRNA	GLYMA17G00935	33	No
Gm17ciRNA1493	0	0.328943	0	Gm17	720348	720640	-	NA	293	intronic circRNA	GLYMA17G01230	6	No
Gm17ciRNA1494	0	0.499379	0	Gm17	816255	816640	+	NA	386	intronic circRNA	GLYMA17G01361	17	No
Gm17ciRNA1495	0	4.01584	0	Gm17	1041966	1042349	+	NA	384	intronic circRNA	GLYMA17G01720	4	No
Gm17ciRNA1496	0	0.604265	0	Gm17	1112859	1113177	-	NA	319	intronic circRNA	GLYMA17G01800	6	No
Gm17ciRNA1497	0	1.69833	0	Gm17	1214665	1214891	-	NA	227	intronic circRNA	GLYMA17G01970	5	No
Gm17ciRNA1498	0	0.68598	0	Gm17	1320293	1320573	+	NA	281	intronic circRNA	GLYMA17G02080	2	No
Gm17ciRNA1499	0	0.717582	0	Gm17	1424498	1424804	+	NA	307	intronic circRNA	GLYMA17G02230	3	No
Gm06ciRNA15	1.34429	0	0	Gm06	6486578	6486997	+	NA	420	intronic circRNA	GLYMA06G08880	15	No
Gm16ciRNA150	0.164223	0	0	Gm16	2367922	2368494	-	NA	573	intronic circRNA	GLYMA16G02770	26	No
Gm17ciRNA1500	0	0.748972	0	Gm17	1562037	1563139	+	NA	1103	intronic circRNA	GLYMA17G02420	9	No
Gm17ciRNA1501	0	0.666991	0	Gm17	1638981	1640136	-	NA	1156	intronic circRNA	GLYMA17G02540	36	No
Gm17ciRNA1502	0	0.494384	0	Gm17	1711249	1711805	-	NA	557	intronic circRNA	GLYMA17G02630	11	No
Gm17ciRNA1503	0	0.445174	0	Gm17	1962880	1963312	+	NA	433	intronic circRNA	GLYMA17G02960	15	No
Gm17ciRNA1504	0	0.633039	0	Gm17	2005201	2005548	+	NA	348	intronic circRNA	GLYMA17G03010	9	No
Gm17ciRNA1505	0	0.186314	0	Gm17	2017502	2018240	+	NA	739	intronic circRNA	GLYMA17G03020	13	No
Gm17ciRNA1506	0	1.0084	0	Gm17	2235684	2236038	+	NA	355	intronic circRNA	GLYMA17G03370	6	No
Gm17ciRNA1507	0	0.962839	0	Gm17	2411742	2412027	+	NA	286	intronic circRNA	GLYMA17G03610	5	No
Gm17ciRNA1508	0	0.0791299	0	Gm17	2884022	2884369	-	NA	348	intronic circRNA	GLYMA17G04310	12	No
Gm17ciRNA1509	0	0.0917907	0	Gm17	3030333	3030632	-	NA	300	intronic circRNA	GLYMA17G04561	4	No
Gm16ciRNA151	0.829407	0	0	Gm16	2434102	2434725	-	NA	624	intronic circRNA	GLYMA16G02860	7	Yes:L
Gm17ciRNA1510	0	1.60216	0	Gm17	3041168	3041442	-	NA	275	intronic circRNA	GLYMA17G04580	17	No
Gm17ciRNA1511	0	3.168	0.938759	Gm17	3131348	3131912	+	NA	565	intronic circRNA	GLYMA17G04690	2	No
Gm17ciRNA1512	0	3.1624	0.9371	Gm17	3131348	3131913	+	NA	566	intronic circRNA	GLYMA17G04690	2	No
Gm17ciRNA1513	0	1.15703	0	Gm17	3300654	3301248	-	NA	595	intronic circRNA	GLYMA17G04920	25	No
Gm17ciRNA1514	0	0.121846	0	Gm17	3379630	3379855	+	NA	226	intronic circRNA	GLYMA17G05020	16	No
Gm17ciRNA1515	0	0.952844	0	Gm17	3381469	3381757	+	NA	289	intronic circRNA	GLYMA17G05020	16	No
Gm17ciRNA1516	0	0.116807	0	Gm17	3522476	3523418	+	NA	943	intronic circRNA	GLYMA17G05190	18	No
Gm17ciRNA1517	0	0.517617	0	Gm17	3686704	3686969	+	NA	266	intronic circRNA	GLYMA17G05340	6	No
Gm17ciRNA1518	0	0.0807543	0	Gm17	3876490	3876830	-	NA	341	intronic circRNA	GLYMA17G05530	12	No
Gm17ciRNA1519	0	0.355319	0	Gm17	3894683	3894837	-	NA	155	intronic circRNA	GLYMA17G05550	5	No
Gm16ciRNA152	0.255706	0	0	Gm16	4697467	4697650	-	NA	184	intronic circRNA	GLYMA16G05390	4	No
Gm17ciRNA1520	0	0.471729	0	Gm17	3914283	3914749	-	NA	467	intronic circRNA	GLYMA17G05580	13	No
Gm17ciRNA1521	0	0.298853	0	Gm17	4338041	4338685	-	NA	645	intronic circRNA	GLYMA17G06140	14	No
Gm17ciRNA1522	0	0.14885	0	Gm17	4659744	4660113	-	NA	370	intronic circRNA	GLYMA17G06520	36	No
Gm17ciRNA1523	0	1.56623	0	Gm17	4848834	4849800	+	NA	967	intronic circRNA	GLYMA17G06790	8	No
Gm17ciRNA1524	0	0.625846	0	Gm17	4913647	4913866	-	NA	220	intronic circRNA	GLYMA17G06840	9	No
Gm17ciRNA1525	0	3.9146	1.65454	Gm17	5162893	5163300	-	NA	408	intronic circRNA	GLYMA17G07100	6	No
Gm17ciRNA1526	0	3.44215	0	Gm17	5316161	5316424	-	NA	264	intronic circRNA	GLYMA17G07290	10	No
Gm17ciRNA1527	0	0.295464	0	Gm17	5494502	5495433	-	NA	932	intronic circRNA	GLYMA17G07490	7	No
Gm17ciRNA1528	0	2.57606	0	Gm17	6344883	6345192	+	NA	310	intronic circRNA	GLYMA17G08570	4	No
Gm17ciRNA1529	0	0.560638	0	Gm17	6690580	6691414	-	NA	835	intronic circRNA	GLYMA17G09020	13	No
Gm16ciRNA153	8.60914	22.1469	11.2851	Gm16	4984560	4984794	-	NA	235	intronic circRNA	GLYMA16G05640	7	No
Gm17ciRNA1530	0	0.111037	0	Gm17	7197595	7197842	+	NA	248	intronic circRNA	GLYMA17G09700	22	No
Gm17ciRNA1531	0	1.20162	0	Gm17	7339978	7340252	+	NA	275	intronic circRNA	GLYMA17G09830	6	No
Gm17ciRNA1532	0	1.02281	0	Gm17	7701672	7702021	-	NA	350	intronic circRNA	GLYMA17G10280	27	No
Gm17ciRNA1533	0	0.445346	0	Gm17	7919353	7919723	+	NA	371	intronic circRNA	GLYMA17G10520	6	No
Gm17ciRNA1534	0	1.46247	0	Gm17	8216055	8216826	-	NA	772	intronic circRNA	GLYMA17G10930	4	No
Gm17ciRNA1535	0	1.16162	0	Gm17	8443459	8443861	-	NA	403	intronic circRNA	GLYMA17G11235	25	No
Gm17ciRNA1536	0	0.156907	0	Gm17	8458540	8458890	-	NA	351	intronic circRNA	GLYMA17G11250	22	No
Gm17ciRNA1537	0	1.48969	0	Gm17	8824390	8824765	+	NA	376	intronic circRNA	GLYMA17G11770	3	No
Gm17ciRNA1538	0	0.403969	0	Gm17	8841226	8842043	+	NA	818	intronic circRNA	GLYMA17G11790	10	No
Gm17ciRNA1539	0	0.444148	0	Gm17	8938019	8938204	+	NA	186	intronic circRNA	GLYMA17G11890	16	No
Gm16ciRNA154	8.57267	0	0	Gm16	4984559	4984794	-	NA	236	intronic circRNA	GLYMA16G05640	7	No
Gm17ciRNA1540	0	0.156461	0	Gm17	8956377	8956552	+	NA	176	intronic circRNA	GLYMA17G11910	16	No
Gm17ciRNA1541	0	0.198825	0	Gm17	9411502	9411778	+	NA	277	intronic circRNA	GLYMA17G12440	8	No
Gm17ciRNA1542	0	0.424302	0.247653	Gm17	9656070	9656718	-	NA	649	intronic circRNA	GLYMA17G12750	7	No
Gm17ciRNA1543	0	4.15656	1.7589	Gm17	9670268	9670797	+	NA	530	intronic circRNA	GLYMA17G12770	7	Yes:RS
Gm17ciRNA1544	0	1.4189	0	Gm17	10007976	10008499	-	NA	524	intronic circRNA	GLYMA17G13080	25	No
Gm17ciRNA1545	0	2.35242	0	Gm17	10294234	10295029	-	NA	796	intronic circRNA	GLYMA17G13440	10	No
Gm17ciRNA1546	0	0.41723	0	Gm17	10445482	10445679	+	NA	198	intronic circRNA	GLYMA17G13640	8	No
Gm17ciRNA1547	0	0.41723	0	Gm17	10647078	10647341	-	NA	264	intronic circRNA	GLYMA17G13850	27	No
Gm17ciRNA1548	0	1.07021	0	Gm17	10790230	10790898	+	NA	669	intronic circRNA	GLYMA17G14020	11	No
Gm17ciRNA1549	0	1.14144	0	Gm17	11249727	11250305	+	NA	579	intronic circRNA	GLYMA17G14510	9	No
Gm16ciRNA155	0.827859	0	0	Gm16	6140542	6140882	+	NA	341	intronic circRNA	GLYMA16G06810	8	No
Gm17ciRNA1550	0	1.65733	0	Gm17	12303803	12304234	-	NA	432	intronic circRNA	GLYMA17G15550	8	No
Gm17ciRNA1551	0	0.989361	0	Gm17	12679343	12680177	+	NA	835	intronic circRNA	GLYMA17G15990	10	No
Gm17ciRNA1552	0	0.208932	0	Gm17	12694321	12694979	+	NA	659	intronic circRNA	GLYMA17G16000	4	No
Gm17ciRNA1553	0	0.263094	0	Gm17	13837634	13837947	-	NA	314	intronic circRNA	GLYMA17G17000	8	No
Gm17ciRNA1554	0	1.70806	0	Gm17	14849701	14850361	+	NA	661	intronic circRNA	GLYMA17G17790	10	No
Gm17ciRNA1555	0	0.156461	0	Gm17	14850519	14852278	+	NA	1760	intronic circRNA	GLYMA17G17790	10	No
Gm17ciRNA1556	0	0.920098	0	Gm17	14856024	14856442	+	NA	419	intronic circRNA	GLYMA17G17790	10	No
Gm17ciRNA1557	0	0.387848	0	Gm17	15369060	15369556	-	NA	497	intronic circRNA	GLYMA17G18140	14	No
Gm17ciRNA1558	0	1.12142	0	Gm17	15484047	15484267	+	NA	221	intronic circRNA	GLYMA17G18250	13	No
Gm17ciRNA1559	0	0.68843	0	Gm17	20540994	20541233	-	NA	240	intronic circRNA	GLYMA17G21240	6	No
Gm16ciRNA156	0.216488	0	0	Gm16	7029586	7029911	+	NA	326	intronic circRNA	GLYMA16G07750	30	No
Gm17ciRNA1560	0	0.357626	0	Gm17	20911070	20911377	+	NA	308	intronic circRNA	GLYMA17G21530	9	No
Gm17ciRNA1561	0	3.58265	0	Gm17	32670752	32671143	-	NA	392	intronic circRNA	GLYMA17G29800	12	No
Gm17ciRNA1562	0	1.40094	0	Gm17	36794677	36795305	-	NA	629	intronic circRNA	GLYMA17G33110	3	No
Gm17ciRNA1563	0	0.815246	0	Gm17	37656976	37657583	-	NA	608	intronic circRNA	GLYMA17G33690	9	No
Gm17ciRNA1564	0	0.261947	0	Gm17	38716577	38717417	+	NA	841	intronic circRNA	GLYMA17G34730	13	No
Gm17ciRNA1565	0	0.17319	0	Gm17	38948318	38948476	+	NA	159	intronic circRNA	GLYMA17G34990	10	No
Gm17ciRNA1566	0	0.172108	0	Gm17	38948318	38948477	+	NA	160	intronic circRNA	GLYMA17G34990	10	No
Gm17ciRNA1567	0	2.58877	0	Gm17	39090138	39090738	+	NA	601	intronic circRNA	GLYMA17G35100	4	No
Gm17ciRNA1568	0	2.57591	0	Gm17	39090138	39090741	+	NA	604	intronic circRNA	GLYMA17G35100	4	No
Gm17ciRNA1569	0	0.0896977	0	Gm17	39223897	39224203	+	NA	307	intronic circRNA	GLYMA17G35220	10	No
Gm16ciRNA157	0.241282	0	0	Gm16	27063723	27063917	+	NA	195	intronic circRNA	ATRAD17	12	No
Gm17ciRNA1570	0	0.402591	0	Gm17	40752515	40752856	+	NA	342	intronic circRNA	GLYMA17G36831	3	No
Gm17ciRNA1571	0	0.149334	0	Gm17	40804410	40805331	-	NA	922	intronic circRNA	GLYMA17G36880	16	No
Gm17ciRNA1572	0	1.48582	0	Gm17	40826686	40826963	-	NA	278	intronic circRNA	GLYMA17G36910	5	No
Gm17ciRNA1573	0	2.70225	0	Gm17	40845821	40846248	+	NA	428	intronic circRNA	GLYMA17G36930	8	No
Gm17ciRNA1574	0	0.711055	0	Gm17	40885241	40885666	-	NA	426	intronic circRNA	GLYMA17G36990	5	No
Gm17ciRNA1575	0	1.18258	0	Gm17	41146735	41146897	+	NA	163	intronic circRNA	GLYMA17G37400	4	No
Gm17ciRNA1576	0	0.728147	0	Gm17	41275587	41276418	-	NA	832	intronic circRNA	GLYMA17G37541	16	No
Gm17ciRNA1577	0	1.38345	0.384514	Gm17	41461064	41461272	+	NA	209	intronic circRNA	GLYMA17G37730	6	Yes:S
Gm16ciRNA1578	0	0.817648	0	Gm16	29155	30097	-	NA	943	intronic circRNA	GLYMA16G00220	14	No
Gm16ciRNA1579	0	0.0262259	0	Gm16	280935	281984	+	NA	1050	intronic circRNA	GLYMA16G00630	76	Yes:RS
Gm16ciRNA158	1.31123	0	0	Gm16	32276222	32276526	+	NA	305	intronic circRNA	GLYMA16G28290	12	No
Gm16ciRNA1580	0	0.49766	0	Gm16	388014	388179	-	NA	166	intronic circRNA	MEI1	19	Yes:LR
Gm16ciRNA1581	0	0.516323	0	Gm16	737777	738416	-	NA	640	intronic circRNA	GLYMA16G01070	8	No
Gm16ciRNA1582	0	2.44775	0	Gm16	1235507	1235776	-	NA	270	intronic circRNA	GLYMA16G01660	24	No
Gm16ciRNA1583	0	0.322882	0	Gm16	1236863	1237459	-	NA	597	intronic circRNA	GLYMA16G01660	24	No
Gm16ciRNA1584	0	0.678256	0	Gm16	1352514	1352716	-	NA	203	intronic circRNA	GLYMA16G01810	10	No
Gm16ciRNA1585	0	0.699358	0	Gm16	1839797	1840111	+	NA	315	intronic circRNA	GLYMA16G02310	5	No
Gm16ciRNA1586	0	0.16946	0	Gm16	1912176	1912500	-	NA	325	intronic circRNA	GLYMA16G02381	3	No
Gm16ciRNA1587	0	0.489718	0	Gm16	2201203	2201933	+	NA	731	intronic circRNA	GLYMA16G02620	16	No
Gm16ciRNA1588	0	0.108843	0	Gm16	2231711	2231963	-	NA	253	intronic circRNA	GLYMA16G02650	14	No
Gm16ciRNA1589	0	0.472742	0	Gm16	2737103	2737335	-	NA	233	intronic circRNA	GLYMA16G03170	7	No
Gm16ciRNA159	1.08816	0	0	Gm16	33847748	33848201	+	NA	454	intronic circRNA	GLYMA16G30190	34	No
Gm16ciRNA1590	0	1.38049	1.61151	Gm16	2747767	2748145	-	NA	379	intronic circRNA	GLYMA16G03190	13	No
Gm16ciRNA1591	0	0.842976	0	Gm16	2749935	2751306	-	NA	1372	intronic circRNA	GLYMA16G03190	13	No
Gm16ciRNA1592	0	0.129739	0	Gm16	2884814	2885662	+	NA	849	intronic circRNA	GLYMA16G03400	15	No
Gm16ciRNA1593	0	6.14048	0	Gm16	3592638	3593507	+	NA	870	intronic circRNA	GLYMA16G04240	11	No
Gm16ciRNA1594	0	0.508379	0	Gm16	3669441	3669765	+	NA	325	intronic circRNA	GLYMA16G04330	11	No
Gm16ciRNA1595	0	0.25796	0	Gm16	3734317	3734743	-	NA	427	intronic circRNA	GLYMA16G04420	5	No
Gm16ciRNA1596	0	3.83036	0	Gm16	3846593	3846858	+	NA	266	intronic circRNA	GLYMA16G04560	9	No
Gm16ciRNA1597	0	0.895519	0	Gm16	3873363	3873731	-	NA	369	intronic circRNA	GLYMA16G04580	17	No
Gm16ciRNA1598	0	0.448976	0	Gm16	4216758	4216941	-	NA	184	intronic circRNA	GLYMA16G04910	17	No
Gm16ciRNA1599	0	1.04078	0	Gm16	4370525	4371159	-	NA	635	intronic circRNA	GLYMA16G05080	6	No
Gm06ciRNA16	0.694831	0	0	Gm06	6747430	6747903	+	NA	474	intronic circRNA	GLYMA06G09150	7	No
Gm15ciRNA160	0.51477	0	0	Gm15	2363925	2364381	-	NA	457	intronic circRNA	ETFQO	18	No
Gm16ciRNA1600	0	0.178813	0	Gm16	4440088	4440549	+	NA	462	intronic circRNA	GLYMA16G05150	8	No
Gm16ciRNA1601	0	0.264216	0	Gm16	4480222	4481159	-	NA	938	intronic circRNA	GLYMA16G05180	15	No
Gm16ciRNA1602	0	0.878441	0	Gm16	4943232	4943952	-	NA	721	intronic circRNA	GLYMA16G05606	11	No
Gm16ciRNA1603	0	2.15809	0	Gm16	6753867	6754504	+	NA	638	intronic circRNA	GLYMA16G07490	6	No
Gm16ciRNA1604	0	1.27586	0	Gm16	6794725	6795242	+	NA	518	intronic circRNA	GLYMA16G07520	3	No
Gm16ciRNA1605	0	0.292327	0	Gm16	6940361	6940831	-	NA	471	intronic circRNA	GLYMA16G07691	13	No
Gm16ciRNA1606	0	0.222074	0	Gm16	6976961	6977332	-	NA	372	intronic circRNA	GLYMA16G07720	12	No
Gm16ciRNA1607	0	0.0914857	0	Gm16	7023361	7023661	+	NA	301	intronic circRNA	GLYMA16G07750	30	No
Gm16ciRNA1608	0	0.397171	0	Gm16	7029586	7029897	+	NA	312	intronic circRNA	GLYMA16G07750	30	No
Gm16ciRNA1609	0	1.19727	0	Gm16	14404901	14405452	-	NA	552	intronic circRNA	GLYMA16G13410	7	No
Gm15ciRNA161	0.480102	0.280992	0	Gm15	2815040	2815235	+	NA	196	intronic circRNA	GLYMA15G04006	11	No
Gm16ciRNA1610	0	0.789283	0	Gm16	15017811	15018124	-	NA	314	intronic circRNA	GLYMA16G14060	23	No
Gm16ciRNA1611	0	28.8485	0	Gm16	19061760	19061927	-	NA	168	intronic circRNA	GLYMA16G17542	6	No
Gm16ciRNA1612	0	2.45381	0	Gm16	19670335	19670637	-	NA	303	intronic circRNA	GLYMA16G18030	16	No
Gm16ciRNA1613	0	0.115703	0	Gm16	26178279	26178516	-	NA	238	intronic circRNA	GLYMA16G22650	4	No
Gm16ciRNA1614	0	0.673693	0	Gm16	29169348	29169674	-	NA	327	intronic circRNA	GLYMA16G25240	6	No
Gm16ciRNA1615	0	0.192568	0	Gm16	29940006	29940434	+	NA	429	intronic circRNA	GLYMA16G25820	12	No
Gm16ciRNA1616	0	2.5743	0	Gm16	30049697	30050049	-	NA	353	intronic circRNA	GLYMA16G25900	4	No
Gm16ciRNA1617	0	1.92464	0	Gm16	30284910	30285281	+	NA	372	intronic circRNA	GLYMA16G26100	15	No
Gm16ciRNA1618	0	1.8891	0	Gm16	30284910	30285288	+	NA	379	intronic circRNA	GLYMA16G26100	15	No
Gm16ciRNA1619	0	0.413472	0	Gm16	30379352	30379684	+	NA	333	intronic circRNA	GLYMA16G26220	10	No
Gm15ciRNA162	0.159762	0	0	Gm15	3120283	3120871	+	NA	589	intronic circRNA	GLYMA15G04450	11	No
Gm16ciRNA1620	0	0.826116	0	Gm16	30379974	30380173	+	NA	200	intronic circRNA	GLYMA16G26220	10	No
Gm16ciRNA1621	0	1.55716	0	Gm16	30850309	30850644	+	NA	336	intronic circRNA	GLYMA16G26780	8	No
Gm16ciRNA1622	0	2.60123	0	Gm16	32276222	32276528	+	NA	307	intronic circRNA	GLYMA16G28290	12	No
Gm16ciRNA1623	0	0.258161	0	Gm16	32573472	32573791	-	NA	320	intronic circRNA	GLYMA16G28640	10	No
Gm16ciRNA1624	0	0.359963	0	Gm16	32962395	32962700	+	NA	306	intronic circRNA	GLYMA16G29040	15	No
Gm16ciRNA1625	0	2.06824	1.72454	Gm16	33847748	33848213	+	NA	466	intronic circRNA	GLYMA16G30190	34	No
Gm16ciRNA1626	0	0.394516	0	Gm16	35541792	35542140	-	NA	349	intronic circRNA	GLYMA16G32340	5	No
Gm16ciRNA1627	0	0.112397	0	Gm16	35947143	35947387	+	NA	245	intronic circRNA	GLYMA16G32840	5	No
Gm16ciRNA1628	0	0.968105	0	Gm16	36050087	36050342	+	NA	256	intronic circRNA	GLYMA16G32960	17	No
Gm16ciRNA1629	0	0.841259	0	Gm16	36248153	36248643	-	NA	491	intronic circRNA	GLYMA16G33280	3	No
Gm15ciRNA163	0.0578721	0	0	Gm15	7576393	7577205	+	NA	813	intronic circRNA	GLYMA15G10450	11	No
Gm16ciRNA1630	0	0.504114	0	Gm16	36640322	36640758	+	NA	437	intronic circRNA	GLYMA16G33881	6	No
Gm16ciRNA1631	0	2.28119	0	Gm16	37308626	37308963	-	NA	338	intronic circRNA	GLYMA16G34750	7	No
Gm15ciRNA1632	0	7.81461	0	Gm15	1115552	1115773	-	NA	222	intronic circRNA	GLYMA15G01680	26	No
Gm15ciRNA1633	0	0.526799	0	Gm15	1372572	1373146	-	NA	575	intronic circRNA	GLYMA15G02046	5	No
Gm15ciRNA1634	0	0.210208	0	Gm15	1629306	1629567	+	NA	262	intronic circRNA	GLYMA15G02420	5	No
Gm15ciRNA1635	0	0.230759	0	Gm15	2199836	2200193	-	NA	358	intronic circRNA	GLYMA15G03175	5	No
Gm15ciRNA1636	0	0.29373	0	Gm15	2220512	2220886	-	NA	375	intronic circRNA	GLYMA15G03200	10	No
Gm15ciRNA1637	0	0.186482	0	Gm15	2400477	2400919	+	NA	443	intronic circRNA	GLYMA15G03440	3	No
Gm15ciRNA1638	0	1.64015	0.201538	Gm15	2467736	2468054	-	NA	319	intronic circRNA	GLYMA15G03566	8	No
Gm15ciRNA1639	0	0.163264	0	Gm15	3270257	3270762	-	NA	506	intronic circRNA	GLYMA15G04700	19	No
Gm15ciRNA164	3.86835	0	0	Gm15	7746377	7746899	-	NA	523	intronic circRNA	GLYMA15G10660	7	No
Gm15ciRNA1640	0	1.15218	0	Gm15	3795993	3796231	+	NA	239	intronic circRNA	GLYMA15G05360	6	No
Gm15ciRNA1641	0	0.217399	0	Gm15	3796509	3796888	+	NA	380	intronic circRNA	GLYMA15G05360	6	No
Gm15ciRNA1642	0	0.633039	0	Gm15	4084594	4084854	+	NA	261	intronic circRNA	GLYMA15G05760	12	No
Gm15ciRNA1643	0	0.544801	0	Gm15	4484350	4484905	+	NA	556	intronic circRNA	GLYMA15G06327	17	No
Gm15ciRNA1644	0	0.174286	0	Gm15	4669730	4669887	+	NA	158	intronic circRNA	GLYMA15G06600	21	No
Gm15ciRNA1645	0	0.111261	0	Gm15	4752377	4752871	+	NA	495	intronic circRNA	GLYMA15G06740	5	No
Gm15ciRNA1646	0	1.05912	0	Gm15	4769899	4770184	+	NA	286	intronic circRNA	GLYMA15G06760	7	No
Gm15ciRNA1647	0	7.02788	0	Gm15	5871871	5872307	-	NA	437	intronic circRNA	GLYMA15G08300	2	No
Gm15ciRNA1648	0	0.0802834	0	Gm15	6134618	6134960	+	NA	343	intronic circRNA	atnudt11	4	No
Gm15ciRNA1649	0	0.316217	0	Gm15	6331548	6332592	+	NA	1045	intronic circRNA	GLYMA15G08910	3	No
Gm15ciRNA165	1.74848	0	0	Gm15	7800473	7800768	-	NA	296	intronic circRNA	GLYMA15G10730	4	No
Gm15ciRNA1650	0	0.360749	0	Gm15	7746047	7746275	-	NA	229	intronic circRNA	GLYMA15G10660	7	No
Gm15ciRNA1651	0	1.45726	0	Gm15	8334995	8335268	+	NA	274	intronic circRNA	GLYMA15G11380	6	No
Gm15ciRNA1652	0	1.33542	0	Gm15	9012726	9013323	-	NA	598	intronic circRNA	GLYMA15G12190	3	No
Gm15ciRNA1653	0	0.528207	0	Gm15	9423890	9424280	+	NA	391	intronic circRNA	GLYMA15G12750	4	No
Gm15ciRNA1654	0	0.52686	0	Gm15	9423890	9424281	+	NA	392	intronic circRNA	GLYMA15G12750	4	No
Gm15ciRNA1655	0	1.91148	0	Gm15	9624834	9625294	+	NA	461	intronic circRNA	GLYMA15G12930	6	No
Gm15ciRNA1656	0	3.98265	0	Gm15	9829658	9829899	-	NA	242	intronic circRNA	GLYMA15G13211	10	No
Gm15ciRNA1657	0	0.488826	0	Gm15	9938408	9939759	-	NA	1352	intronic circRNA	GLYMA15G13320	4	No
Gm15ciRNA1658	0	4.04959	0	Gm15	9940535	9940976	-	NA	442	intronic circRNA	GLYMA15G13320	4	No
Gm15ciRNA1659	0	1.11195	0	Gm15	9986800	9987220	-	NA	421	intronic circRNA	GLYMA15G13370	13	No
Gm15ciRNA166	1.22693	3.99633	0	Gm15	9940536	9940976	-	NA	441	intronic circRNA	GLYMA15G13320	4	No
Gm15ciRNA1660	0	0.100135	0	Gm15	11753399	11754498	-	NA	1100	intronic circRNA	GLYMA15G15350	14	No
Gm15ciRNA1661	0	3.02238	0	Gm15	12766957	12767284	+	NA	328	intronic circRNA	GLYMA15G16470	18	No
Gm15ciRNA1662	0	0.564287	0	Gm15	13088722	13089453	+	NA	732	intronic circRNA	GLYMA15G16810	13	No
Gm15ciRNA1663	0	1.1718	0	Gm15	13577791	13578025	-	NA	235	intronic circRNA	GLYMA15G17221	8	No
Gm15ciRNA1664	0	0.33788	0	Gm15	13958179	13958341	-	NA	163	intronic circRNA	GLYMA15G17565	7	No
Gm15ciRNA1665	0	0.110149	0	Gm15	14059813	14060062	+	NA	250	intronic circRNA	GLYMA15G17661	25	No
Gm15ciRNA1666	0	0.639975	0	Gm15	14658080	14658832	-	NA	753	intronic circRNA	GLYMA15G18120	21	No
Gm15ciRNA1667	0	0.890565	0	Gm15	14754191	14755365	-	NA	1175	intronic circRNA	GLYMA15G18170	7	No
Gm15ciRNA1668	0	0.124603	0	Gm15	15756540	15756760	+	NA	221	intronic circRNA	GLYMA15G18840	16	No
Gm15ciRNA1669	0	0.700555	0	Gm15	15934657	15935167	+	NA	511	intronic circRNA	GLYMA15G18991	5	No
Gm15ciRNA167	0.0846223	0	0.0578154	Gm15	12299685	12300240	+	NA	556	intronic circRNA	GLYMA15G15960	17	No
Gm15ciRNA1670	0	1.22635	0	Gm15	16785613	16785859	-	NA	247	intronic circRNA	GLYMA15G19470	19	No
Gm15ciRNA1671	0	0.651768	0	Gm15	16893586	16893923	+	NA	338	intronic circRNA	GLYMA15G19540	5	No
Gm15ciRNA1672	0	0.230437	0	Gm15	17048771	17049487	+	NA	717	intronic circRNA	GLYMA15G19670	11	No
Gm15ciRNA1673	0	0.441301	0	Gm15	17941936	17942247	-	NA	312	intronic circRNA	GLYMA15G20180	12	No
Gm15ciRNA1674	0	0.582798	0.510244	Gm15	18190566	18190943	-	NA	378	intronic circRNA	GLYMA15G20380	15	No
Gm15ciRNA1675	0	0.851666	0	Gm15	19077448	19077641	+	NA	194	intronic circRNA	GLYMA15G20970	5	No
Gm15ciRNA1676	0	0.440595	0	Gm15	22317954	22318203	-	NA	250	intronic circRNA	GLYMA15G23240	5	No
Gm15ciRNA1677	0	0.37101	0	Gm15	22547508	22548175	-	NA	668	intronic circRNA	GLYMA15G23380	7	No
Gm15ciRNA1678	0	0.254581	0	Gm15	25109881	25110529	-	NA	649	intronic circRNA	GLYMA15G24273	6	No
Gm15ciRNA1679	0	0.154703	0	Gm15	30323899	30324076	-	NA	178	intronic circRNA	GLYMA15G27750	6	No
Gm15ciRNA168	1.54457	0	0	Gm15	19077448	19077645	+	NA	198	intronic circRNA	GLYMA15G20970	5	No
Gm15ciRNA1680	0	0.578513	0	Gm15	30447683	30447920	-	NA	238	intronic circRNA	GLYMA15G27790	10	No
Gm15ciRNA1681	0	0.685574	1.00038	Gm15	31167231	31167712	-	NA	482	intronic circRNA	GLYMA15G28430	10	No
Gm15ciRNA1682	0	0.314454	0	Gm15	37701044	37701656	-	NA	613	intronic circRNA	GLYMA15G33780	8	No
Gm15ciRNA1683	0	0.127882	0	Gm15	43805597	43805919	-	NA	323	intronic circRNA	GLYMA15G37830	18	No
Gm15ciRNA1684	0	1.38455	0	Gm15	44920789	44920967	-	NA	179	intronic circRNA	GLYMA15G38490	9	No
Gm15ciRNA1685	0	0.390599	0	Gm15	46890666	46890947	-	NA	282	intronic circRNA	GLYMA15G40060	10	No
Gm15ciRNA1686	0	0.685574	0	Gm15	47068028	47068509	-	NA	482	intronic circRNA	GLYMA15G40110	14	No
Gm15ciRNA1687	0	0.387848	0	Gm15	47069363	47069646	-	NA	284	intronic circRNA	GLYMA15G40110	14	No
Gm15ciRNA1688	0	0.474779	0.665077	Gm15	47131524	47131813	+	NA	290	intronic circRNA	GLYMA15G40166	9	No
Gm15ciRNA1689	0	0.380348	0	Gm15	47335486	47335847	-	NA	362	intronic circRNA	GLYMA15G40370	12	No
Gm15ciRNA169	0.678198	0	0	Gm15	26552880	26553249	+	NA	370	intronic circRNA	GLYMA15G25170	14	No
Gm15ciRNA1690	0	0.963802	0	Gm15	47733853	47734252	+	NA	400	intronic circRNA	GLYMA15G40750	9	No
Gm15ciRNA1691	0	0.76848	0	Gm15	48108168	48108382	-	NA	215	intronic circRNA	GLYMA15G41040	7	No
Gm15ciRNA1692	0	0.104012	0	Gm15	48316770	48317828	-	NA	1059	intronic circRNA	GLYMA15G41170	2	No
Gm15ciRNA1693	0	0.835794	0	Gm15	48727110	48727422	+	NA	313	intronic circRNA	GLYMA15G41600	11	No
Gm15ciRNA1694	0	1.50042	0	Gm15	49164915	49165226	+	NA	312	intronic circRNA	GLYMA15G41950	48	No
Gm15ciRNA1695	0	1.98674	0	Gm15	49211611	49212206	-	NA	596	intronic circRNA	GLYMA15G41960	6	No
Gm15ciRNA1696	0	0.867314	0	Gm15	49321698	49321951	-	NA	254	intronic circRNA	GLYMA15G42010	7	No
Gm15ciRNA1697	0	1.04572	0	Gm15	49534360	49534517	-	NA	158	intronic circRNA	GLYMA15G42140	12	No
Gm15ciRNA1698	0	1.03697	0	Gm15	49733284	49733522	+	NA	239	intronic circRNA	GLYMA15G42330	44	No
Gm15ciRNA1699	0	3.42712	0	Gm15	49743914	49744142	+	NA	229	intronic circRNA	GLYMA15G42330	44	No
Gm06ciRNA17	2.76765	5.22528	9.33253	Gm06	6956833	6957359	-	NA	527	intronic circRNA	GLYMA06G09430	12	No
Gm15ciRNA170	2.39237	0	0	Gm15	47925980	47926451	+	NA	472	intronic circRNA	GLYMA15G40940	2	No
Gm15ciRNA1700	0	0.780091	0	Gm15	49745017	49745369	+	NA	353	intronic circRNA	GLYMA15G42330	44	No
Gm15ciRNA1701	0	1.35152	0	Gm15	49748443	49748931	+	NA	489	intronic circRNA	GLYMA15G42330	44	No
Gm15ciRNA1702	0	0.300625	0	Gm15	50060222	50060679	+	NA	458	intronic circRNA	GLYMA15G42620	4	No
Gm15ciRNA1703	0	2.37212	0	Gm15	50181700	50181966	+	NA	267	intronic circRNA	GLYMA15G42750	7	No
Gm14ciRNA1704	0	2.23146	1.60727	Gm14	140288	140867	+	NA	580	intronic circRNA	GLYMA14G00380	7	No
Gm14ciRNA1705	0	0.242405	0.735722	Gm14	610708	611275	-	NA	568	intronic circRNA	GLYMA14G01130	2	No
Gm14ciRNA1706	0	0.676036	0	Gm14	1044382	1044992	+	NA	611	intronic circRNA	GLYMA14G01810	10	Yes:R
Gm14ciRNA1707	0	0.840118	0	Gm14	1187702	1187996	+	NA	295	intronic circRNA	GLYMA14G02020	4	No
Gm14ciRNA1708	0	0.50527	0	Gm14	2417442	2417768	+	NA	327	intronic circRNA	GLYMA14G03750	7	No
Gm14ciRNA1709	0	0.0939836	0	Gm14	3011481	3011773	+	NA	293	intronic circRNA	GLYMA14G04433	15	No
Gm15ciRNA171	0.524442	0	0	Gm15	48675465	48676092	-	NA	628	intronic circRNA	GLYMA15G41570	11	No
Gm14ciRNA1710	0	1.47653	0.904897	Gm14	3368693	3369065	-	NA	373	intronic circRNA	GLYMA14G04890	31	No
Gm14ciRNA1711	0	1.66892	0.639255	Gm14	3465637	3466692	+	NA	1056	intronic circRNA	GLYMA14G05010	11	No
Gm14ciRNA1712	0	1.88763	0	Gm14	3557399	3557646	+	NA	248	intronic circRNA	GLYMA14G05140	4	No
Gm14ciRNA1713	0	0.0911828	0	Gm14	3912234	3912535	+	NA	302	intronic circRNA	GLYMA14G05460	7	No
Gm14ciRNA1714	0	0.184504	0	Gm14	3954694	3955290	-	NA	597	intronic circRNA	GLYMA14G05530	14	No
Gm14ciRNA1715	0	0.290477	0	Gm14	4204129	4204602	+	NA	474	intronic circRNA	GLYMA14G05810	11	No
Gm14ciRNA1716	0	1.98184	0	Gm14	4466609	4467136	-	NA	528	intronic circRNA	GLYMA14G06170	5	No
Gm14ciRNA1717	0	1.90852	0	Gm14	4587210	4587512	-	NA	303	intronic circRNA	GLYMA14G06340	30	No
Gm14ciRNA1718	0	0.0888297	0	Gm14	5615014	5615323	-	NA	310	intronic circRNA	GLYMA14G07390	9	No
Gm14ciRNA1719	0	0.711055	0	Gm14	6837769	6838194	-	NA	426	intronic circRNA	GLYMA14G08820	11	No
Gm14ciRNA172	0.645784	0	0	Gm14	2126690	2127199	-	NA	510	intronic circRNA	GLYMA14G03300	12	No
Gm14ciRNA1720	0	0.77726	0.345649	Gm14	7132475	7132722	-	NA	248	intronic circRNA	GLYMA14G09130	8	No
Gm14ciRNA1721	0	0.26822	0	Gm14	7153277	7153584	-	NA	308	intronic circRNA	GLYMA14G09150	5	No
Gm14ciRNA1722	0	1.53991	0	Gm14	7265089	7265392	-	NA	304	intronic circRNA	GLYMA14G09211	4	No
Gm14ciRNA1723	0	3.85716	0	Gm14	7515316	7515879	+	NA	564	intronic circRNA	GLYMA14G09440	5	No
Gm14ciRNA1724	0	3.92331	0	Gm14	7516357	7516728	+	NA	372	intronic circRNA	GLYMA14G09440	5	No
Gm14ciRNA1725	0	0.110591	0	Gm14	7917552	7917800	-	NA	249	intronic circRNA	GLYMA14G09850	4	No
Gm14ciRNA1726	0	0.279566	0	Gm14	9194150	9194937	-	NA	788	intronic circRNA	GLYMA14G10960	7	No
Gm14ciRNA1727	0	0.987621	0	Gm14	10402872	10403345	-	NA	474	intronic circRNA	GLYMA14G11870	6	No
Gm14ciRNA1728	0	0.989361	0	Gm14	17595314	17595981	-	NA	668	intronic circRNA	GLYMA14G16200	3	No
Gm14ciRNA1729	0	0.283889	0	Gm14	18186239	18186432	+	NA	194	intronic circRNA	GLYMA14G16717	12	No
Gm14ciRNA173	0.668957	0	0	Gm14	2129702	2129912	-	NA	211	intronic circRNA	GLYMA14G03300	12	No
Gm14ciRNA1730	0	0.291399	0	Gm14	27252925	27253491	-	NA	567	intronic circRNA	GLYMA14G22940	12	No
Gm14ciRNA1731	0	0.373808	0	Gm14	28807656	28808097	+	NA	442	intronic circRNA	GLYMA14G24140	10	No
Gm14ciRNA1732	0	10.7484	0	Gm14	28986267	28986576	-	NA	310	intronic circRNA	GLYMA14G24220	3	No
Gm14ciRNA1733	0	0.241026	0	Gm14	29675662	29676118	+	NA	457	intronic circRNA	GLYMA14G24675	8	No
Gm14ciRNA1734	0	0.157505	0	Gm14	30129987	30131035	-	NA	1049	intronic circRNA	GLYMA14G25073	6	No
Gm14ciRNA1735	0	0.711448	0.439679	Gm14	35820573	35820901	-	NA	329	intronic circRNA	GLYMA14G29120	5	No
Gm14ciRNA1736	0	0.713617	0	Gm14	35820574	35820901	-	NA	328	intronic circRNA	GLYMA14G29120	5	No
Gm14ciRNA1737	0	2.6038	0	Gm14	37715782	37716130	-	NA	349	intronic circRNA	GLYMA14G30940	5	No
Gm14ciRNA1738	0	2.62259	0	Gm14	40632096	40632809	-	NA	714	intronic circRNA	GLYMA14G33170	7	No
Gm14ciRNA1739	0	0.381402	0.267136	Gm14	45839645	45840005	+	NA	361	intronic circRNA	GLYMA14G36520	10	No
Gm14ciRNA174	1.04556	0	0	Gm14	4576498	4576767	-	NA	270	intronic circRNA	GLYMA14G06340	30	No
Gm14ciRNA1740	0	0.878847	0	Gm14	45880942	45881223	+	NA	282	intronic circRNA	GLYMA14G36553	4	No
Gm14ciRNA1741	0	0.653056	0	Gm14	46440028	46440280	+	NA	253	intronic circRNA	GLYMA14G37150	5	No
Gm14ciRNA1742	0	1.72782	0	Gm14	47369924	47370178	+	NA	255	intronic circRNA	GLYMA14G38140	15	No
Gm14ciRNA1743	0	0.427596	0	Gm14	47450882	47451203	+	NA	322	intronic circRNA	GLYMA14G38290	9	No
Gm14ciRNA1744	0	1.08292	0	Gm14	47661321	47662566	+	NA	1246	intronic circRNA	GLYMA14G38533	8	No
Gm14ciRNA1745	0	1.25169	0	Gm14	48021707	48022432	-	NA	726	intronic circRNA	GLYMA14G38840	5	No
Gm14ciRNA1746	0	0.202778	0	Gm14	48065757	48066435	-	NA	679	intronic circRNA	GLYMA14G38900	14	No
Gm14ciRNA1747	0	0.671639	0	Gm14	48278128	48278578	+	NA	451	intronic circRNA	IDH1	16	No
Gm14ciRNA1748	0	1.302	0	Gm14	48333094	48333516	-	NA	423	intronic circRNA	GLYMA14G39220	5	No
Gm14ciRNA1749	0	0.12025	0	Gm14	48338824	48339052	-	NA	229	intronic circRNA	GLYMA14G39230	13	No
Gm14ciRNA175	0.186706	0	0	Gm14	6186588	6187091	+	NA	504	intronic circRNA	GLYMA14G08170	3	No
Gm14ciRNA1750	0	4.50054	0	Gm14	48662671	48663031	+	NA	361	intronic circRNA	GLYMA14G39590	2	No
Gm14ciRNA1751	0	4.7167	4.85824	Gm14	49261512	49261908	+	NA	397	intronic circRNA	GLYMA14G40290	12	No
Gm20ciRNA1752	0	0.60017	0.741817	Gm20	624760	625539	-	NA	780	intronic circRNA	GLYMA20G00900	9	No
Gm20ciRNA1753	0	1.21309	0	Gm20	655647	655873	+	NA	227	intronic circRNA	GLYMA20G00930	11	No
Gm20ciRNA1754	0	0.272571	0	Gm20	778542	782178	-	NA	3637	intronic circRNA	GLYMA20G01130	4	No
Gm20ciRNA1755	0	0.898119	0	Gm20	1722875	1723462	+	NA	588	intronic circRNA	GLYMA20G02150	9	No
Gm20ciRNA1756	0	0.520325	0	Gm20	2091649	2091992	+	NA	344	intronic circRNA	GLYMA20G02490	6	No
Gm20ciRNA1757	0	0.518817	0	Gm20	2091649	2091993	+	NA	345	intronic circRNA	GLYMA20G02490	6	No
Gm20ciRNA1758	0	0.225715	0	Gm20	2290220	2290402	+	NA	183	intronic circRNA	GLYMA20G02720	5	No
Gm20ciRNA1759	0	0.145957	0	Gm20	2290220	2290502	+	NA	283	intronic circRNA	GLYMA20G02720	5	No
Gm14ciRNA176	0.379873	0	0	Gm14	41450240	41451106	-	NA	867	intronic circRNA	GLYMA14G33480	5	No
Gm20ciRNA1760	0	0.764922	0.637805	Gm20	3099960	3100211	+	NA	252	intronic circRNA	GLYMA20G03330	15	No
Gm20ciRNA1761	0	0.755923	0	Gm20	4197203	4197457	+	NA	255	intronic circRNA	GLYMA20G04130	13	No
Gm20ciRNA1762	0	0.56528	0	Gm20	5284309	5284649	+	NA	341	intronic circRNA	GLYMA20G04870	8	No
Gm20ciRNA1763	0	1.31612	0	Gm20	5284942	5285757	+	NA	816	intronic circRNA	GLYMA20G04870	8	No
Gm20ciRNA1764	0	0.65826	0	Gm20	9975200	9975450	+	NA	251	intronic circRNA	GLYMA20G07280	12	No
Gm20ciRNA1765	0	0.623484	0	Gm20	13608354	13608618	+	NA	265	intronic circRNA	PPC16	11	No
Gm20ciRNA1766	0	1.81122	0	Gm20	13842315	13843135	+	NA	821	intronic circRNA	GLYMA20G10030	8	No
Gm20ciRNA1767	0	1.601	0	Gm20	15975172	15975515	+	NA	344	intronic circRNA	GLYMA20G11300	8	No
Gm20ciRNA1768	0	1.87066	0	Gm20	22123517	22124517	+	NA	1001	intronic circRNA	GLYMA20G16030	18	No
Gm20ciRNA1769	0	0.897343	0	Gm20	22535941	22536431	+	NA	491	intronic circRNA	GLYMA20G16170	17	No
Gm14ciRNA177	0.348518	0	0.238114	Gm14	46018941	46019345	+	NA	405	intronic circRNA	GLYMA14G36670	6	No
Gm20ciRNA1770	0	0.258565	0	Gm20	22786497	22786922	+	NA	426	intronic circRNA	GLYMA20G16430	8	No
Gm20ciRNA1771	0	0.534703	0	Gm20	24030622	24031136	-	NA	515	intronic circRNA	GLYMA20G17043	18	Yes:S
Gm20ciRNA1772	0	0.497061	0	Gm20	24177495	24177771	+	NA	277	intronic circRNA	GLYMA20G17116	29	No
Gm20ciRNA1773	0	1.47521	0	Gm20	24529243	24529858	+	NA	616	intronic circRNA	GLYMA20G17500	9	No
Gm20ciRNA1774	0	1.51834	0	Gm20	27781044	27781442	-	NA	399	intronic circRNA	GLYMA20G19640	3	No
Gm20ciRNA1775	0	0.0499768	0	Gm20	31541339	31541889	-	NA	551	intronic circRNA	GLYMA20G21821	5	No
Gm20ciRNA1776	0	0.0911828	0	Gm20	31735287	31735588	-	NA	302	intronic circRNA	GLYMA20G21940	18	No
Gm20ciRNA1777	0	0.25341	0	Gm20	31990950	31991112	+	NA	163	intronic circRNA	GLYMA20G22090	10	No
Gm20ciRNA1778	0	0.999954	0	Gm20	32090446	32090803	+	NA	358	intronic circRNA	GLYMA20G22160	5	No
Gm20ciRNA1779	0	4.11003	2.43889	Gm20	32656525	32656926	+	NA	402	intronic circRNA	GLYMA20G22760	8	No
Gm14ciRNA178	9.73965	9.03504	0	Gm14	48899373	48899686	+	NA	314	intronic circRNA	GLYMA14G39820	12	No
Gm20ciRNA1780	0	0.62231	0	Gm20	33618415	33618768	+	NA	354	intronic circRNA	GLYMA20G23890	16	No
Gm20ciRNA1781	0	1.80244	0	Gm20	33752885	33753159	-	NA	275	intronic circRNA	GLYMA20G24050	4	No
Gm20ciRNA1782	0	0.673988	0	Gm20	33775630	33776344	-	NA	715	intronic circRNA	GLYMA20G24070	16	No
Gm20ciRNA1783	0	1.63735	0	Gm20	33781982	33782536	+	NA	555	intronic circRNA	GLYMA20G24080	3	No
Gm20ciRNA1784	0	0.605213	0	Gm20	34397803	34398166	-	NA	364	intronic circRNA	GLYMA20G24750	13	No
Gm20ciRNA1785	0	0.205886	0	Gm20	34936983	34937517	-	NA	535	intronic circRNA	GLYMA20G25180	11	No
Gm20ciRNA1786	0	1.63356	0	Gm20	35044188	35044423	-	NA	236	intronic circRNA	GLYMA20G25360	9	No
Gm20ciRNA1787	0	4.74577	0	Gm20	35044824	35045293	-	NA	470	intronic circRNA	GLYMA20G25360	9	No
Gm20ciRNA1788	0	0.579731	0	Gm20	35267856	35268045	-	NA	190	intronic circRNA	GLYMA20G25620	2	No
Gm20ciRNA1789	0	5.33885	0	Gm20	35533437	35533926	+	NA	490	intronic circRNA	GLYMA20G25920	9	No
Gm14ciRNA179	0.572384	0.536004	0	Gm14	48899870	48900280	+	NA	411	intronic circRNA	GLYMA14G39820	12	No
Gm20ciRNA1790	0	1.13887	0	Gm20	35548049	35548991	+	NA	943	intronic circRNA	GLYMA20G25940	5	No
Gm20ciRNA1791	0	0.362332	0	Gm20	35568535	35568762	-	NA	228	intronic circRNA	GLYMA20G25980	13	No
Gm20ciRNA1792	0	0.524518	0	Gm20	37130873	37131292	+	NA	420	intronic circRNA	GLYMA20G28170	8	No
Gm20ciRNA1793	0	4.68272	0	Gm20	37239259	37239652	-	NA	394	intronic circRNA	GLYMA20G28320	6	No
Gm20ciRNA1794	0	0.137686	0	Gm20	37251405	37251604	-	NA	200	intronic circRNA	GLYMA20G28340	10	No
Gm20ciRNA1795	0	1.00501	0	Gm20	37301238	37301785	-	NA	548	intronic circRNA	GLYMA20G28380	7	No
Gm20ciRNA1796	0	0.342787	0	Gm20	38170721	38170961	+	NA	241	intronic circRNA	GLYMA20G29270	7	No
Gm20ciRNA1797	0	0.834461	0	Gm20	38590808	38591038	+	NA	231	intronic circRNA	GLYMA20G29761	8	No
Gm20ciRNA1798	0	0.315161	0	Gm20	38747983	38748681	+	NA	699	intronic circRNA	GLYMA20G29960	5	No
Gm20ciRNA1799	0	0.53919	0	Gm20	39236565	39237279	-	NA	715	intronic circRNA	GLYMA20G30550	16	No
Gm06ciRNA18	0.505914	0	0	Gm06	8904485	8904763	+	NA	279	intronic circRNA	GLYMA06G11540	8	No
Gm20ciRNA180	1.10967	0	0	Gm20	35288843	35289266	+	NA	424	intronic circRNA	GLYMA20G25640	8	No
Gm20ciRNA1800	0	0.201492	0	Gm20	39541477	39541886	-	NA	410	intronic circRNA	GLYMA20G30860	5	No
Gm20ciRNA1801	0	0.809918	0.487051	Gm20	39631631	39632191	-	NA	561	intronic circRNA	GLYMA20G30980	15	No
Gm20ciRNA1802	0	0.447759	0	Gm20	39974484	39974852	+	NA	369	intronic circRNA	GLYMA20G31341	14	No
Gm20ciRNA1803	0	0.660893	0	Gm20	40112331	40113080	-	NA	750	intronic circRNA	GLYMA20G31490	21	No
Gm20ciRNA1804	0	0.317432	0	Gm20	40353310	40353656	+	NA	347	intronic circRNA	GLYMA20G31760	11	No
Gm20ciRNA1805	0	6.08285	0	Gm20	40401578	40401912	+	NA	335	intronic circRNA	GLYMA20G31790	5	No
Gm20ciRNA1806	0	6.29646	0	Gm20	40860839	40861365	-	NA	527	intronic circRNA	GLYMA20G32260	13	No
Gm20ciRNA1807	0	0.29063	0	Gm20	40934116	40934494	+	NA	379	intronic circRNA	GLYMA20G32320	8	No
Gm20ciRNA1808	0	0.770918	0	Gm20	41509190	41510082	-	NA	893	intronic circRNA	GLYMA20G32900	16	No
Gm20ciRNA1809	0	0.261016	0	Gm20	41691763	41691973	-	NA	211	intronic circRNA	GLYMA20G33080	23	No
Gm20ciRNA181	0.710188	0	0	Gm20	39070685	39070949	+	NA	265	intronic circRNA	GLYMA20G30406	15	No
Gm20ciRNA1810	0	0.87768	0	Gm20	41890849	41891099	-	NA	251	intronic circRNA	GLYMA20G33300	8	No
Gm20ciRNA1811	0	2.08484	0	Gm20	41929113	41929429	+	NA	317	intronic circRNA	GLYMA20G33330	8	No
Gm20ciRNA1812	0	0.111487	0	Gm20	41955596	41955842	+	NA	247	intronic circRNA	GLYMA20G33350	15	No
Gm20ciRNA1813	0	0.560079	0	Gm20	42348079	42348373	+	NA	295	intronic circRNA	SODB	9	No
Gm20ciRNA1814	0	1.21711	0	Gm20	42430276	42430637	+	NA	362	intronic circRNA	GLYMA20G33990	18	No
Gm20ciRNA1815	0	0.351539	0	Gm20	43261047	43261281	+	NA	235	intronic circRNA	GLYMA20G34930	15	No
Gm20ciRNA1816	0	1.88707	0	Gm20	43383629	43384022	-	NA	394	intronic circRNA	GLYMA20G35100	14	No
Gm20ciRNA1817	0	1.9212	1.70279	Gm20	43383636	43384022	-	NA	387	intronic circRNA	GLYMA20G35100	14	No
Gm20ciRNA1818	0	0.367163	0	Gm20	43579877	43580101	-	NA	225	intronic circRNA	GLYMA20G35300	7	No
Gm20ciRNA1819	0	0.254385	0	Gm20	43831827	43832259	+	NA	433	intronic circRNA	GLYMA20G35550	8	No
Gm20ciRNA182	0.336071	1.57355	1.26285	Gm20	40509755	40510034	+	NA	280	intronic circRNA	GLYMA20G31920	7	No
Gm20ciRNA1820	0	0.152984	0	Gm20	44188900	44189079	-	NA	180	intronic circRNA	GLYMA20G35990	13	No
Gm20ciRNA1821	0	1.42587	0.988289	Gm20	44316512	44317129	+	NA	618	intronic circRNA	GLYMA20G36090	12	No
Gm20ciRNA1822	0	0.55444	0	Gm20	44346432	44346729	+	NA	298	intronic circRNA	GLYMA20G36121	9	No
Gm20ciRNA1823	0	6.34983	0	Gm20	45175716	45176578	+	NA	863	intronic circRNA	GLYMA20G37280	11	No
Gm20ciRNA1824	0	0.0973046	0	Gm20	45266332	45266614	+	NA	283	intronic circRNA	GLYMA20G37360	9	No
Gm20ciRNA1825	0	0.635474	0	Gm20	45269755	45270664	+	NA	910	intronic circRNA	GLYMA20G37360	9	No
Gm20ciRNA1826	0	0.235361	0	Gm20	45706719	45706952	-	NA	234	intronic circRNA	RECQSIM	16	No
Gm20ciRNA1827	0	0.291151	0	Gm20	45807817	45808549	+	NA	733	intronic circRNA	GLYMA20G38130	5	No
Gm20ciRNA1828	0	0.28957	0	Gm20	45807817	45808553	+	NA	737	intronic circRNA	GLYMA20G38130	5	No
Gm20ciRNA1829	0	1.26608	0	Gm20	45812617	45812877	-	NA	261	intronic circRNA	GLYMA20G38140	3	No
Gm20ciRNA183	0.867281	0	0	Gm20	42622129	42622345	+	NA	217	intronic circRNA	GLYMA20G34190	6	No
Gm20ciRNA1830	0	0.804006	0	Gm20	45888917	45889190	+	NA	274	intronic circRNA	GLYMA20G38230	25	No
Gm20ciRNA1831	0	0.580286	0	Gm20	46108389	46108649	-	NA	261	intronic circRNA	GLYMA20G38530	18	No
Gm20ciRNA1832	0	0.575873	0	Gm20	46108387	46108649	-	NA	263	intronic circRNA	GLYMA20G38530	18	No
Gm20ciRNA1833	0	0.491736	0	Gm20	46132571	46133242	+	NA	672	intronic circRNA	CHI1B1	4	No
Gm20ciRNA1834	0	8.67147	0	Gm20	46189147	46189797	-	NA	651	intronic circRNA	GLYMA20G38640	4	No
Gm20ciRNA1835	0	0.24697	0	Gm20	46321206	46321428	+	NA	223	intronic circRNA	GLYMA20G38810	18	No
Gm20ciRNA1836	0	1.56139	0	Gm20	46467147	46467340	+	NA	194	intronic circRNA	GLYMA20G38980	9	No
Gm20ciRNA1837	0	3.44629	0	Gm20	46616202	46617032	+	NA	831	intronic circRNA	GLYMA20G39220	4	No
Gm19ciRNA1838	0	0.269973	0	Gm19	503553	503756	-	NA	204	intronic circRNA	GLYMA19G00800	6	No
Gm19ciRNA1839	0	0.458953	0	Gm19	625936	626475	-	NA	540	intronic circRNA	GLYMA19G00950	4	No
Gm20ciRNA184	1.3291	0	0	Gm20	45796762	45796938	+	NA	177	intronic circRNA	GLYMA20G38100	3	No
Gm19ciRNA1840	0	0.626637	0.325111	Gm19	626631	627421	-	NA	791	intronic circRNA	GLYMA19G00950	4	No
Gm19ciRNA1841	0	0.286846	0	Gm19	776637	777308	-	NA	672	intronic circRNA	GLYMA19G01100	3	No
Gm19ciRNA1842	0	5.14431	0	Gm19	921642	922187	+	NA	546	intronic circRNA	GLYMA19G01300	4	No
Gm19ciRNA1843	0	8.18933	2.70208	Gm19	922353	922927	+	NA	575	intronic circRNA	GLYMA19G01300	4	No
Gm19ciRNA1844	0	0.826116	0	Gm19	1567501	1567800	-	NA	300	intronic circRNA	GLYMA19G01920	22	No
Gm19ciRNA1845	0	0.644145	0	Gm19	1797677	1798018	+	NA	342	intronic circRNA	GLYMA19G02080	9	No
Gm19ciRNA1846	0	0.0732372	0	Gm19	3538061	3538436	+	NA	376	intronic circRNA	GLYMA19G03510	8	No
Gm19ciRNA1847	0	0.922868	0	Gm19	6784508	6785432	+	NA	925	intronic circRNA	GLYMA19G06080	4	No
Gm19ciRNA1848	0	0.491736	0	Gm19	13854295	13854574	-	NA	280	intronic circRNA	GLYMA19G11100	10	No
Gm19ciRNA1849	0	0.714633	0	Gm19	31001944	31002521	+	NA	578	intronic circRNA	GLYMA19G25085	9	No
Gm20ciRNA185	0.21484	0	0	Gm20	46116581	46116799	-	NA	219	intronic circRNA	GLYMA20G38530	18	No
Gm19ciRNA1850	0	0.351539	0	Gm19	34418779	34419013	-	NA	235	intronic circRNA	GLYMA19G27200	14	No
Gm19ciRNA1851	0	2.59485	0	Gm19	34557457	34557976	-	NA	520	intronic circRNA	GLYMA19G27280	3	No
Gm19ciRNA1852	0	1.42434	0	Gm19	34933687	34933860	-	NA	174	intronic circRNA	GLYMA19G27633	8	No
Gm19ciRNA1853	0	0.655648	0	Gm19	35990956	35991165	+	NA	210	intronic circRNA	GLYMA19G28500	4	No
Gm19ciRNA1854	0	2.53846	0	Gm19	36355052	36355277	-	NA	226	intronic circRNA	GLYMA19G28770	10	No
Gm19ciRNA1855	0	0.84544	0	Gm19	36671088	36671315	-	NA	228	intronic circRNA	GLYMA19G29100	11	No
Gm19ciRNA1856	0	0.648782	0	Gm19	36696174	36696555	-	NA	382	intronic circRNA	GLYMA19G29121	6	No
Gm19ciRNA1857	0	0.329787	0	Gm19	36990234	36990567	+	NA	334	intronic circRNA	GLYMA19G29420	5	No
Gm19ciRNA1858	0	0.763861	0	Gm19	36996950	36997670	+	NA	721	intronic circRNA	GLYMA19G29440	14	No
Gm19ciRNA1859	0	0.126317	0	Gm19	36997900	36998117	+	NA	218	intronic circRNA	GLYMA19G29440	14	No
Gm20ciRNA186	0.226202	0	0	Gm20	46177674	46178089	-	NA	416	intronic circRNA	GLYMA20G38630	5	No
Gm19ciRNA1860	0	0.175396	0	Gm19	37686419	37686575	+	NA	157	intronic circRNA	GLYMA19G29980	3	No
Gm19ciRNA1861	0	0.533788	0	Gm19	37771378	37772254	+	NA	877	intronic circRNA	GLYMA19G30100	12	No
Gm19ciRNA1862	0	0.107567	0	Gm19	38193359	38193614	+	NA	256	intronic circRNA	GLYMA19G30570	5	No
Gm19ciRNA1863	0	2.24244	0	Gm19	38301131	38302358	-	NA	1228	intronic circRNA	GLYMA19G30650	13	No
Gm19ciRNA1864	0	0.105104	0	Gm19	38666182	38666836	+	NA	655	intronic circRNA	GLYMA19G30960	10	Yes:R
Gm19ciRNA1865	0	1.75769	0	Gm19	39219972	39221428	-	NA	1457	intronic circRNA	GLYMA19G31410	3	No
Gm19ciRNA1866	0	0.26606	0	Gm19	39526077	39526490	+	NA	414	intronic circRNA	GLYMA19G31720	23	No
Gm19ciRNA1867	0	1.37686	0	Gm19	40137068	40137427	-	NA	360	intronic circRNA	GLYMA19G32390	15	No
Gm19ciRNA1868	0	0.33446	0	Gm19	40693065	40693311	+	NA	247	intronic circRNA	GLYMA19G33030	10	No
Gm19ciRNA1869	0	1.97335	0	Gm19	41368161	41368467	+	NA	307	intronic circRNA	GLYMA19G33770	7	No
Gm20ciRNA187	0.295912	0	0	Gm20	46283419	46283895	-	NA	477	intronic circRNA	GLYMA20G38761	7	No
Gm19ciRNA1870	0	0.54862	0.568122	Gm19	41604587	41607698	+	NA	3112	intronic circRNA	GLYMA19G33983	12	No
Gm19ciRNA1871	0	0.252698	0	Gm19	42530812	42531035	-	NA	224	intronic circRNA	GLYMA19G34940	11	No
Gm19ciRNA1872	0	0.634864	0	Gm19	42598238	42598931	-	NA	694	intronic circRNA	GLYMA19G35000	16	No
Gm19ciRNA1873	0	0.972664	0	Gm19	43018037	43018673	+	NA	637	intronic circRNA	GLYMA19G35430	6	No
Gm19ciRNA1874	0	0.704534	0	Gm19	43043587	43044954	+	NA	1368	intronic circRNA	GLYMA19G35460	21	No
Gm19ciRNA1875	0	0.134001	0.391063	Gm19	43125449	43125859	-	NA	411	intronic circRNA	GLYMA19G35581	2	No
Gm19ciRNA1876	0	1.07865	0	Gm19	43165214	43165647	-	NA	434	intronic circRNA	GLYMA19G35661	14	No
Gm19ciRNA1877	0	1.76238	0	Gm19	43680746	43680995	-	NA	250	intronic circRNA	GLYMA19G36400	8	No
Gm19ciRNA1878	0	0.754444	0	Gm19	44111405	44111696	-	NA	292	intronic circRNA	GLYMA19G36830	3	No
Gm19ciRNA1879	0	0.715252	0	Gm19	44131245	44131706	-	NA	462	intronic circRNA	GLYMA19G36860	17	No
Gm20ciRNA188	1.57886	0	0	Gm20	46449529	46449826	+	NA	298	intronic circRNA	GLYMA20G38950	12	No
Gm19ciRNA1880	0	0.454409	0	Gm19	44344920	44345222	+	NA	303	intronic circRNA	GLYMA19G37085	51	No
Gm19ciRNA1881	0	0.174286	0	Gm19	44399017	44399174	-	NA	158	intronic circRNA	GLYMA19G37190	20	No
Gm19ciRNA1882	0	0.806951	0	Gm19	44427383	44427655	-	NA	273	intronic circRNA	GLYMA19G37210	5	No
Gm19ciRNA1883	0	0.529562	0	Gm19	44427971	44428230	-	NA	260	intronic circRNA	GLYMA19G37210	5	No
Gm19ciRNA1884	0	1.57873	0	Gm19	44640226	44640491	+	NA	266	intronic circRNA	GLYMA19G37520	17	No
Gm19ciRNA1885	0	1.58469	0	Gm19	44640226	44640490	+	NA	265	intronic circRNA	GLYMA19G37520	17	No
Gm19ciRNA1886	0	0.453754	0	Gm19	44840624	44841594	+	NA	971	intronic circRNA	GLYMA19G37740	5	No
Gm19ciRNA1887	0	0.0267351	0	Gm19	44847099	44848128	-	NA	1030	intronic circRNA	GLYMA19G37750	22	Yes:S
Gm19ciRNA1888	0	0.311155	0	Gm19	45926927	45927280	+	NA	354	intronic circRNA	GLYMA19G39150	15	No
Gm19ciRNA1889	0	2.31998	0	Gm19	46251222	46251767	+	NA	546	intronic circRNA	GLYMA19G39620	13	No
Gm19ciRNA189	0.172344	0	1.41298	Gm19	647196	647468	-	NA	273	intronic circRNA	GLYMA19G00980	5	No
Gm19ciRNA1890	0	3.14711	0	Gm19	46398426	46399265	-	NA	840	intronic circRNA	GLYMA19G39850	14	No
Gm19ciRNA1891	0	1.35152	0	Gm19	46519419	46519581	-	NA	163	intronic circRNA	GLYMA19G40041	14	No
Gm19ciRNA1892	0	0.899582	0	Gm19	46545280	46545830	+	NA	551	intronic circRNA	GLYMA19G40080	5	No
Gm19ciRNA1893	0	0.32506	0	Gm19	46876041	46876633	-	NA	593	intronic circRNA	GLYMA19G40490	7	No
Gm19ciRNA1894	0	0.473613	0	Gm19	46877414	46877820	-	NA	407	intronic circRNA	GLYMA19G40490	7	No
Gm19ciRNA1895	0	0.533453	0	Gm19	46992499	46993995	-	NA	1497	intronic circRNA	GLYMA19G40630	17	No
Gm19ciRNA1896	0	0.160567	0	Gm19	47203783	47204125	+	NA	343	intronic circRNA	GLYMA19G40930	12	No
Gm19ciRNA1897	0	0.0924067	0	Gm19	47279794	47280091	+	NA	298	intronic circRNA	GLYMA19G40980	6	No
Gm19ciRNA1898	0	0.456508	0	Gm19	47457442	47459130	+	NA	1689	intronic circRNA	GLYMA19G41130	21	No
Gm19ciRNA1899	0	0.682741	0	Gm19	47502306	47502910	+	NA	605	intronic circRNA	GLYMA19G41190	8	No
Gm06ciRNA19	6.56511	20.9952	11.4627	Gm06	9232218	9232604	+	NA	387	intronic circRNA	GLYMA06G11970	3	No
Gm19ciRNA190	0.172344	0	1.41298	Gm19	655403	655675	+	NA	273	intronic circRNA	GLYMA19G00990	3	No
Gm19ciRNA1900	0	0.185436	0	Gm19	47881264	47881560	-	NA	297	intronic circRNA	GLYMA19G41651	6	No
Gm19ciRNA1901	0	9.97682	0	Gm19	48090763	48090995	+	NA	233	intronic circRNA	GLYMA19G41980	6	No
Gm19ciRNA1902	0	6.70736	3.88585	Gm19	48090763	48091177	+	NA	415	intronic circRNA	GLYMA19G41980	6	No
Gm19ciRNA1903	0	5.66915	0	Gm19	48090763	48091253	+	NA	491	intronic circRNA	GLYMA19G41980	6	No
Gm19ciRNA1904	0	5.64615	0	Gm19	48090763	48091255	+	NA	493	intronic circRNA	GLYMA19G41980	6	No
Gm19ciRNA1905	0	26.9184	0	Gm19	48133898	48134520	-	NA	623	intronic circRNA	GLYMA19G42060	2	No
Gm19ciRNA1906	0	0.410565	0	Gm19	48288292	48289230	-	NA	939	intronic circRNA	GLYMA19G42270	18	No
Gm19ciRNA1907	0	2.31818	0	Gm19	48420151	48420346	-	NA	196	intronic circRNA	GLYMA19G42460	4	No
Gm19ciRNA1908	0	0.367163	0	Gm19	48602934	48603158	+	NA	225	intronic circRNA	GLYMA19G42700	6	No
Gm19ciRNA1909	0	3.36019	0	Gm19	48679748	48680083	-	NA	336	intronic circRNA	GLYMA19G42830	10	No
Gm19ciRNA191	0.0976141	0	0	Gm19	3486112	3486593	+	NA	482	intronic circRNA	GLYMA19G03460	6	No
Gm19ciRNA1910	0	0.633039	0	Gm19	48901485	48902180	+	NA	696	intronic circRNA	GLYMA19G43160	22	No
Gm19ciRNA1911	0	0.40364	0	Gm19	49007838	49008451	-	NA	614	intronic circRNA	GLYMA19G43320	17	No
Gm19ciRNA1912	0	0.515249	0	Gm19	49008740	49009220	-	NA	481	intronic circRNA	GLYMA19G43320	17	No
Gm19ciRNA1913	0	0.478908	0	Gm19	49009373	49009602	-	NA	230	intronic circRNA	GLYMA19G43320	17	No
Gm19ciRNA1914	0	0.121577	0	Gm19	49125634	49126086	-	NA	453	intronic circRNA	GLYMA19G43490	13	No
Gm19ciRNA1915	0	0.664691	0	Gm19	49151804	49152093	-	NA	290	intronic circRNA	GLYMA19G43520	8	No
Gm19ciRNA1916	0	1.56795	0	Gm19	49229082	49229362	-	NA	281	intronic circRNA	GLYMA19G43630	10	No
Gm19ciRNA1917	0	0.509948	0	Gm19	49528716	49529309	+	NA	594	intronic circRNA	GLYMA19G43970	30	No
Gm19ciRNA1918	0	0.805967	0	Gm19	49689025	49689229	+	NA	205	intronic circRNA	GLYMA19G44190	13	No
Gm19ciRNA1919	0	0.53924	0.545548	Gm19	49689502	49689884	+	NA	383	intronic circRNA	GLYMA19G44190	13	No
Gm19ciRNA192	1.25706	1.15614	1.34962	Gm19	47289344	47289605	-	NA	262	intronic circRNA	GLYMA19G40990	8	No
Gm19ciRNA1920	0	0.540652	0	Gm19	49689502	49689883	+	NA	382	intronic circRNA	GLYMA19G44190	13	No
Gm19ciRNA1921	0	0.384751	0	Gm19	49860692	49861192	+	NA	501	intronic circRNA	GLYMA19G44420	9	No
Gm19ciRNA1922	0	0.258161	0	Gm19	49861349	49861668	+	NA	320	intronic circRNA	GLYMA19G44420	9	No
Gm19ciRNA1923	0	2.44232	0	Gm19	49869449	49869899	+	NA	451	intronic circRNA	GLYMA19G44430	9	No
Gm19ciRNA1924	0	0.615357	0	Gm19	50221900	50222436	+	NA	537	intronic circRNA	GLYMA19G44916	2	No
Gm19ciRNA1925	0	1.59306	0	Gm19	50387533	50387774	-	NA	242	intronic circRNA	GLYMA19G45140	10	No
Gm18ciRNA1926	0	0.350792	0	Gm18	342651	342807	+	NA	157	intronic circRNA	GLYMA18G00750	7	No
Gm18ciRNA1927	0	0.388944	0	Gm18	588657	589010	-	NA	354	intronic circRNA	GLYMA18G01160	6	No
Gm18ciRNA1928	0	0.08005	0	Gm18	676468	677155	-	NA	688	intronic circRNA	GLYMA18G01290	16	No
Gm18ciRNA1929	0	1.35152	0	Gm18	923397	923722	-	NA	326	intronic circRNA	GLYMA18G01650	13	No
Gm19ciRNA193	1.32269	0	0	Gm19	47622515	47622763	-	NA	249	intronic circRNA	GLYMA19G41320	14	No
Gm18ciRNA1930	0	1.83051	0	Gm18	1106184	1106875	+	NA	692	intronic circRNA	GLYMA18G01890	5	No
Gm18ciRNA1931	0	0.200271	0	Gm18	1170247	1170521	+	NA	275	intronic circRNA	GLYMA18G01980	11	No
Gm18ciRNA1932	0	0.726256	0	Gm18	1250021	1250475	-	NA	455	intronic circRNA	GLYMA18G02110	11	No
Gm18ciRNA1933	0	1.15107	0	Gm18	1452022	1452332	-	NA	311	intronic circRNA	GLYMA18G02300	8	No
Gm18ciRNA1934	0	0.595399	0	Gm18	1479704	1480443	+	NA	740	intronic circRNA	GLYMA18G02353	4	No
Gm18ciRNA1935	0	0.972942	0	Gm18	1533010	1533476	+	NA	467	intronic circRNA	GLYMA18G02430	9	No
Gm18ciRNA1936	0	0.0685858	0	Gm18	1699188	1699990	-	NA	803	intronic circRNA	GLYMA18G02670	9	No
Gm18ciRNA1937	0	0.118695	0	Gm18	2068833	2069064	-	NA	232	intronic circRNA	GLYMA18G03140	7	No
Gm18ciRNA1938	0	2.73254	0	Gm18	2112787	2114086	+	NA	1300	intronic circRNA	GLYMA18G03190	4	No
Gm18ciRNA1939	0	0.542071	0	Gm18	2705256	2705509	+	NA	254	intronic circRNA	GLYMA18G03913	10	No
Gm19ciRNA194	11.0547	0	0	Gm19	49082178	49082526	+	NA	349	intronic circRNA	GLYMA19G43420	6	No
Gm18ciRNA1940	0	0.438258	0	Gm18	2869160	2869536	-	NA	377	intronic circRNA	GLYMA18G04130	17	No
Gm18ciRNA1941	0	2.00676	0	Gm18	3313400	3313646	+	NA	247	intronic circRNA	GLYMA18G04530	7	No
Gm18ciRNA1942	0	1.55577	0	Gm18	3444574	3445458	+	NA	885	intronic circRNA	GLYMA18G04660	12	No
Gm18ciRNA1943	0	0.134986	0	Gm18	3735808	3736011	-	NA	204	intronic circRNA	GLYMA18G05010	11	No
Gm18ciRNA1944	0	0.469384	0	Gm18	4527091	4527442	+	NA	352	intronic circRNA	GLYMA18G05880	4	No
Gm18ciRNA1945	0	0.45143	0	Gm18	5205259	5205624	-	NA	366	intronic circRNA	GLYMA18G06630	6	No
Gm18ciRNA1946	0	0.918808	0	Gm18	5737345	5738363	-	NA	1019	intronic circRNA	GLYMA18G07040	11	No
Gm18ciRNA1947	0	0.235764	0	Gm18	5955583	5956750	+	NA	1168	intronic circRNA	GLYMA18G07280	13	No
Gm18ciRNA1948	0	3.10731	0	Gm18	6889376	6889889	-	NA	514	intronic circRNA	GLYMA18G08180	15	No
Gm18ciRNA1949	0	0.0939836	0	Gm18	7366890	7367182	-	NA	293	intronic circRNA	GLYMA18G08640	11	No
Gm19ciRNA195	0.402137	0	0	Gm19	50246017	50246367	+	NA	351	intronic circRNA	GLYMA19G44970	8	No
Gm18ciRNA1950	0	1.35651	0	Gm18	7994088	7994290	-	NA	203	intronic circRNA	GLYMA18G09170	2	No
Gm18ciRNA1951	0	0.406954	0	Gm18	8097304	8097506	-	NA	203	intronic circRNA	GLYMA18G09220	2	No
Gm18ciRNA1952	0	2.31411	0	Gm18	8838031	8838452	-	NA	422	intronic circRNA	GLYMA18G10040	12	No
Gm18ciRNA1953	0	1.72108	0	Gm18	9299918	9300125	+	NA	208	intronic circRNA	GLYMA18G10430	7	No
Gm18ciRNA1954	0	0.689579	0	Gm18	11935346	11935944	-	NA	599	intronic circRNA	GLYMA18G12720	10	No
Gm18ciRNA1955	0	1.65524	0	Gm18	14222755	14223120	-	NA	366	intronic circRNA	GLYMA18G14400	5	No
Gm18ciRNA1956	0	0.358049	0	Gm18	14727358	14728203	-	NA	846	intronic circRNA	GLYMA18G14770	7	No
Gm18ciRNA1957	0	2.81734	0	Gm18	16495593	16496198	-	NA	606	intronic circRNA	GLYMA18G16160	7	No
Gm18ciRNA1958	0	0.305969	0	Gm18	16593041	16593580	-	NA	540	intronic circRNA	GLYMA18G16200	6	No
Gm18ciRNA1959	0	5.48505	0	Gm18	20802245	20802490	-	NA	246	intronic circRNA	GLYMA18G19080	5	No
Gm18ciRNA196	0.358249	0	0	Gm18	9564766	9565159	-	NA	394	intronic circRNA	GLYMA18G10700	9	No
Gm18ciRNA1960	0	0.176787	0	Gm18	25933685	25935008	-	NA	1324	intronic circRNA	GLYMA18G22780	7	No
Gm18ciRNA1961	0	0.176654	0	Gm18	25933684	25935008	-	NA	1325	intronic circRNA	GLYMA18G22780	7	No
Gm18ciRNA1962	0	5.36613	2.00603	Gm18	26149656	26150312	+	NA	657	intronic circRNA	GLYMA18G22896	3	No
Gm18ciRNA1963	0	0.0380874	0	Gm18	33783002	33783724	-	NA	723	intronic circRNA	GLYMA18G29440	10	No
Gm18ciRNA1964	0	0.176974	0	Gm18	34210790	34211178	+	NA	389	intronic circRNA	GLYMA18G29560	22	Yes:R
Gm18ciRNA1965	0	0.66676	0	Gm18	36631130	36631542	-	NA	413	intronic circRNA	GLYMA18G31550	9	No
Gm18ciRNA1966	0	6.8843	0	Gm18	41433139	41433462	-	NA	324	intronic circRNA	GLYMA18G35300	4	No
Gm18ciRNA1967	0	0.522257	0	Gm18	43061689	43062268	-	NA	580	intronic circRNA	GLYMA18G36712	16	Yes:RS
Gm18ciRNA1968	0	0.763744	0	Gm18	43064084	43064732	-	NA	649	intronic circRNA	GLYMA18G36712	16	No
Gm18ciRNA1969	0	0.517131	0	Gm18	43242076	43242288	+	NA	213	intronic circRNA	GLYMA18G36750	6	No
Gm18ciRNA197	0.10184	0	0	Gm18	15039135	15039596	-	NA	462	intronic circRNA	GLYMA18G15030	8	No
Gm18ciRNA1970	0	0.84544	0	Gm18	43595641	43596324	+	NA	684	intronic circRNA	GLYMA18G36883	19	No
Gm18ciRNA1971	0	0.328802	0	Gm18	43600871	43601205	+	NA	335	intronic circRNA	GLYMA18G36883	19	No
Gm18ciRNA1972	0	2.41881	0	Gm18	48726484	48726779	+	NA	296	intronic circRNA	GLYMA18G40180	13	No
Gm18ciRNA1973	0	0.737604	0	Gm18	49281415	49281862	-	NA	448	intronic circRNA	GLYMA18G40617	11	No
Gm18ciRNA1974	0	0.448489	0	Gm18	49804580	49805193	-	NA	614	intronic circRNA	GLYMA18G41120	8	No
Gm18ciRNA1975	0	0.249582	0	Gm18	50167070	50167400	-	NA	331	intronic circRNA	GLYMA18G41330	7	No
Gm18ciRNA1976	0	0.178813	0	Gm18	50178124	50178277	+	NA	154	intronic circRNA	GLYMA18G41340	2	No
Gm18ciRNA1977	0	0.03202	0	Gm18	51395336	51396195	+	NA	860	intronic circRNA	GLYMA18G42375	18	No
Gm18ciRNA1978	0	0.62382	0	Gm18	54236404	54236712	-	NA	309	intronic circRNA	GLYMA18G44520	7	No
Gm18ciRNA1979	0	2.29477	0	Gm18	56140649	56141056	+	NA	408	intronic circRNA	GLYMA18G46390	12	No
Gm18ciRNA198	0.600127	0	0	Gm18	54779478	54779673	+	NA	196	intronic circRNA	GLYMA18G45010	8	No
Gm18ciRNA1980	0	0.074667	0	Gm18	56415930	56416851	-	NA	922	intronic circRNA	GLYMA18G46703	15	No
Gm18ciRNA1981	0	0.0747481	0	Gm18	56415931	56416851	-	NA	921	intronic circRNA	GLYMA18G46703	15	No
Gm18ciRNA1982	0	0.564544	0	Gm18	56477465	56477903	+	NA	439	intronic circRNA	GLYMA18G46750	10	No
Gm18ciRNA1983	0	2.11985	0	Gm18	56495908	56496786	+	NA	879	intronic circRNA	GLYMA18G46760	14	Yes:S
Gm18ciRNA1984	0	0.447429	0	Gm18	56699683	56700359	+	NA	677	intronic circRNA	GLYMA18G47050	23	No
Gm18ciRNA1985	0	1.12189	0	Gm18	57076775	57077044	+	NA	270	intronic circRNA	GLYMA18G47410	15	No
Gm18ciRNA1986	0	0.440595	0	Gm18	57170773	57171022	+	NA	250	intronic circRNA	GLYMA18G47545	14	No
Gm18ciRNA1987	0	0.209249	0	Gm18	57738644	57738972	-	NA	329	intronic circRNA	GLYMA18G48280	9	No
Gm18ciRNA1988	0	0.141216	0	Gm18	57792403	57792792	-	NA	390	intronic circRNA	GLYMA18G48360	12	No
Gm18ciRNA1989	0	0.104904	0.367376	Gm18	57811051	57811575	-	NA	525	intronic circRNA	GLYMA18G48380	10	No
Gm18ciRNA199	0.559168	0	0	Gm18	57582608	57583196	+	NA	589	intronic circRNA	GLYMA18G48070	5	No
Gm18ciRNA1990	0	0.448489	0	Gm18	58305837	58306143	+	NA	307	intronic circRNA	GLYMA18G48890	15	No
Gm18ciRNA1991	0	0.212643	0	Gm18	58427840	58428098	+	NA	259	intronic circRNA	GLYMA18G49000	30	No
Gm18ciRNA1992	0	5.00592	0	Gm18	58973966	58974709	+	NA	744	intronic circRNA	GLYMA18G49600	7	No
Gm18ciRNA1993	0	0.904207	0	Gm18	59084352	59084686	+	NA	335	intronic circRNA	GLYMA18G49740	6	No
Gm18ciRNA1994	0	4.29022	0	Gm18	59348755	59349030	+	NA	276	intronic circRNA	GLYMA18G50140	12	No
Gm18ciRNA1995	0	0.282143	0	Gm18	59551772	59552259	-	NA	488	intronic circRNA	GLYMA18G50410	7	No
Gm18ciRNA1996	0	0.249205	0	Gm18	59932138	59932358	-	NA	221	intronic circRNA	GLYMA18G50920	9	No
Gm18ciRNA1997	0	1.67133	0	Gm18	60710553	60711417	-	NA	865	intronic circRNA	GLYMA18G51970	6	No
Gm18ciRNA1998	0	0.495273	0	Gm18	60721098	60722209	-	NA	1112	intronic circRNA	GLYMA18G51980	3	No
Gm18ciRNA1999	0	0.495719	0	Gm18	60721099	60722209	-	NA	1111	intronic circRNA	GLYMA18G51980	3	No
Gm07ciRNA2	1.7792	2.19835	0	Gm07	1695746	1695983	+	NA	238	intronic circRNA	GLYMA07G02480	3	No
Gm06ciRNA20	0.869284	0	0	Gm06	13325724	13326156	-	NA	433	intronic circRNA	GLYMA06G16940	12	No
Gm18ciRNA200	0.281175	0	0	Gm18	58020631	58021132	+	NA	502	intronic circRNA	GLYMA18G48610	8	No
Gm18ciRNA2000	0	0.401417	0	Gm18	60784053	60784395	-	NA	343	intronic circRNA	GLYMA18G52060	11	No
Gm18ciRNA2001	0	0.289865	0	Gm18	60794061	60794250	+	NA	190	intronic circRNA	GLYMA18G52070	15	No
Gm18ciRNA2002	0	0.563627	0	Gm18	61620049	61620390	+	NA	342	intronic circRNA	GLYMA18G53360	10	No
Gm18ciRNA2003	0	0.561984	0	Gm18	61620049	61620391	+	NA	343	intronic circRNA	GLYMA18G53360	10	No
Gm18ciRNA2004	0	0.244001	0	Gm18	61875554	61876343	+	NA	790	intronic circRNA	GLYMA18G53590	15	No
Gm18ciRNA2005	0	0.234027	0	Gm18	61885552	61885904	+	NA	353	intronic circRNA	GF14A	5	No
Gm18ciRNA2006	0	0.921451	0	Gm18	62067859	62068635	-	NA	777	intronic circRNA	GLYMA18G53810	15	No
Gm18ciRNA2007	0	0.932249	0	Gm18	62067868	62068635	-	NA	768	intronic circRNA	GLYMA18G53810	15	No
Gm01ciRNA2008	0	0.227172	0	Gm01	731043	736618	+	NA	5576	intergenic circRNA	NA	NA	No
Gm01ciRNA2009	0	6.68097	0	Gm01	1744252	1744330	+	NA	79	intergenic circRNA	NA	NA	No
Gm18ciRNA201	0.0797457	0	0	Gm18	61886663	61887252	+	NA	590	intronic circRNA	GF14A	5	No
Gm01ciRNA2010	0	11.0097	0	Gm01	1744252	1744429	+	NA	178	intergenic circRNA	NA	NA	No
Gm01ciRNA2011	0	24.1308	0	Gm01	1744283	1744507	+	NA	225	intergenic circRNA	NA	NA	No
Gm01ciRNA2012	0	0.34638	0	Gm01	42489938	42490891	+	NA	954	intergenic circRNA	NA	NA	Yes:R
Gm01ciRNA2013	0	0.275372	0	Gm01	42490292	42490891	+	NA	600	intergenic circRNA	NA	NA	Yes:R
Gm01ciRNA2014	0	0.133271	0	Gm01	43680074	43680624	+	NA	551	intergenic circRNA	NA	NA	Yes:RS
Gm01ciRNA2015	0	0.214978	0.0875419	Gm01	43680074	43680991	+	NA	918	intergenic circRNA	NA	NA	Yes:RS
Gm01ciRNA2019	0	100.484	91.6317	Gm01	46763379	46763491	+	NA	113	intergenic circRNA	NA	NA	No
Gm01ciRNA202	0.473657	0	0	Gm01	42435171	42436064	-	NA	894	intergenic circRNA	NA	NA	Yes:L
Gm01ciRNA2020	0	100.934	0	Gm01	46763394	46763491	+	NA	98	intergenic circRNA	NA	NA	No
Gm01ciRNA2021	0	112.601	0	Gm01	46763419	46763491	+	NA	73	intergenic circRNA	NA	NA	No
Gm10ciRNA2022	0	0.80286	0	Gm10	4689629	4699581	+	NA	9953	intergenic circRNA	NA	NA	Yes:LRS
Gm10ciRNA2023	0	0.121698	0	Gm10	19752057	19773439	+	NA	21383	intergenic circRNA	NA	NA	No
Gm10ciRNA2024	0	0.0454559	0	Gm10	50499935	50502963	+	NA	3029	intergenic circRNA	NA	NA	No
Gm11ciRNA2025	0	0.272466	0	Gm11	394472	403567	+	NA	9096	intergenic circRNA	NA	NA	No
Gm11ciRNA2027	0	0.0278472	0	Gm11	11668147	11682979	+	NA	14833	intergenic circRNA	NA	NA	No
Gm11ciRNA2028	0	0.138635	0.0681407	Gm11	34651632	34653518	+	NA	1887	intergenic circRNA	NA	NA	Yes:RS
Gm11ciRNA2029	0	0.0743502	0.063317	Gm11	37789294	37802256	+	NA	12963	intergenic circRNA	NA	NA	No
Gm01ciRNA203	0.123635	0	0	Gm01	45926033	45932882	+	NA	6850	intergenic circRNA	NA	NA	Yes:L
Gm12ciRNA2030	0	0.0576484	0	Gm12	786820	800353	+	NA	13534	intergenic circRNA	NA	NA	No
Gm13ciRNA2032	0	0.00213483	0	Gm13	6319700	6332598	+	NA	12899	intergenic circRNA	NA	NA	No
Gm13ciRNA2033	0	9.02785	0	Gm13	8324734	8325340	+	NA	607	intergenic circRNA	NA	NA	Yes:R
Gm13ciRNA2034	0	0.312213	0	Gm13	11470525	11470965	+	NA	441	intergenic circRNA	NA	NA	Yes:R
Gm13ciRNA2035	0	0.000235025	0	Gm13	15538957	15656123	+	NA	117167	intergenic circRNA	NA	NA	Yes:LRS
Gm13ciRNA2036	0	563.634	133.858	Gm13	15585750	15592339	+	NA	6590	intergenic circRNA	NA	NA	Yes:LRS
Gm13ciRNA2037	0	0.244775	0	Gm13	24840418	24840567	+	NA	150	intergenic circRNA	NA	NA	Yes:R
Gm13ciRNA2038	0	0.0517935	0	Gm13	28766128	28768298	+	NA	2171	intergenic circRNA	NA	NA	Yes:RS
Gm13ciRNA2039	0	33.6498	0	Gm13	28766158	28768243	+	NA	2086	intergenic circRNA	NA	NA	Yes:RS
Gm13ciRNA2040	0	17179.7	0	Gm13	28766158	28768356	+	NA	2199	intergenic circRNA	NA	NA	Yes:RS
Gm13ciRNA2041	0	15106.7	0	Gm13	28766209	28768243	+	NA	2035	intergenic circRNA	NA	NA	Yes:RS
Gm13ciRNA2042	0	7237.97	0	Gm13	29765214	29769481	+	NA	4268	intergenic circRNA	NA	NA	Yes:R
Gm13ciRNA2043	0	2991.99	1278.99	Gm13	39113460	39119794	+	NA	6335	intergenic circRNA	NA	NA	No
Gm14ciRNA2044	0	1.38095	0.140308	Gm14	3784837	3795604	+	NA	10768	intergenic circRNA	NA	NA	No
Gm14ciRNA2045	0	52.7237	0	Gm14	3946832	3946872	+	NA	41	intergenic circRNA	NA	NA	Yes:RS
Gm14ciRNA2046	0	3.80276	0	Gm14	3946829	3946933	+	NA	105	intergenic circRNA	NA	NA	Yes:RS
Gm14ciRNA2047	0	12978.5	14848.1	Gm14	3946829	3947059	+	NA	231	intergenic circRNA	NA	NA	Yes:RS
Gm14ciRNA2048	0	87028	0	Gm14	3946840	3946925	+	NA	86	intergenic circRNA	NA	NA	Yes:RS
Gm14ciRNA2049	0	85478.1	98057.6	Gm14	3946842	3946931	+	NA	90	intergenic circRNA	NA	NA	Yes:RS
Gm11ciRNA205	1.12135	0	1.02097	Gm11	36419138	36419243	+	NA	106	intergenic circRNA	NA	NA	No
Gm14ciRNA2050	0	53971.1	0	Gm14	3946840	3946938	+	NA	99	intergenic circRNA	NA	NA	Yes:RS
Gm14ciRNA2051	0	24318.9	0	Gm14	3946840	3947068	+	NA	229	intergenic circRNA	NA	NA	Yes:RS
Gm14ciRNA2052	0	150783	173888	Gm14	3946863	3946900	+	NA	38	intergenic circRNA	NA	NA	Yes:RS
Gm14ciRNA2053	0	56307.1	65655	Gm14	3946887	3946991	+	NA	105	intergenic circRNA	NA	NA	Yes:RS
Gm14ciRNA2054	0	36091.8	0	Gm14	3946896	3947059	+	NA	164	intergenic circRNA	NA	NA	Yes:RS
Gm14ciRNA2055	0	37505.1	0	Gm14	3946902	3947059	+	NA	158	intergenic circRNA	NA	NA	Yes:RS
Gm14ciRNA2056	0	86078.9	0	Gm14	3946923	3946991	+	NA	69	intergenic circRNA	NA	NA	Yes:RS
Gm14ciRNA2057	0	40716.7	0	Gm14	3946923	3947068	+	NA	146	intergenic circRNA	NA	NA	Yes:RS
Gm14ciRNA2058	0	15001.5	16478.1	Gm14	3946923	3947082	+	NA	160	intergenic circRNA	NA	NA	Yes:RS
Gm14ciRNA2059	0	25053.5	0	Gm14	3946926	3947100	+	NA	175	intergenic circRNA	NA	NA	Yes:RS
Gm12ciRNA206	0.150801	0.0882603	0	Gm12	20683498	20683809	-	NA	312	intergenic circRNA	NA	NA	Yes:R
Gm14ciRNA2060	0	66237.3	80647.7	Gm14	3946932	3946991	+	NA	60	intergenic circRNA	NA	NA	Yes:RS
Gm14ciRNA2061	0	26097.1	0	Gm14	3946963	3947109	+	NA	147	intergenic circRNA	NA	NA	Yes:RS
Gm14ciRNA2062	0	12266.3	0	Gm14	3946989	3947118	+	NA	130	intergenic circRNA	NA	NA	Yes:RS
Gm14ciRNA2063	0	13246.3	0	Gm14	3947001	3947122	+	NA	122	intergenic circRNA	NA	NA	Yes:RS
Gm14ciRNA2064	0	35341.1	49652.9	Gm14	3947014	3947059	+	NA	46	intergenic circRNA	NA	NA	Yes:RS
Gm14ciRNA2065	0	35014.1	49210.3	Gm14	3947019	3947059	+	NA	41	intergenic circRNA	NA	NA	Yes:RS
Gm14ciRNA2066	0	72.2186	0	Gm14	9172539	9195062	+	NA	22524	intergenic circRNA	NA	NA	Yes:R
Gm14ciRNA2067	0	36.2795	0	Gm14	9174999	9197106	+	NA	22108	intergenic circRNA	NA	NA	Yes:R
Gm14ciRNA2068	0	201.466	0	Gm14	10574257	10574540	+	NA	284	intergenic circRNA	NA	NA	No
Gm14ciRNA2069	0	156.597	0	Gm14	10574343	10574623	+	NA	281	intergenic circRNA	NA	NA	No
Gm14ciRNA2070	0	165.323	0	Gm14	10574348	10574565	+	NA	218	intergenic circRNA	NA	NA	No
Gm14ciRNA2071	0	129.11	0	Gm14	10574348	10574623	+	NA	276	intergenic circRNA	NA	NA	No
Gm14ciRNA2072	0	10.1313	0	Gm14	13125799	13126796	+	NA	998	intergenic circRNA	NA	NA	Yes:LRS
Gm14ciRNA2073	0	2.69468	0	Gm14	29922805	29925820	+	NA	3016	intergenic circRNA	NA	NA	Yes:R
Gm14ciRNA2074	0	5.38968	0	Gm14	33934206	33934813	+	NA	608	intergenic circRNA	NA	NA	Yes:R
Gm15ciRNA2075	0	0.0884428	0	Gm15	916581	939309	+	NA	22729	intergenic circRNA	NA	NA	No
Gm15ciRNA2076	0	0.000299526	0	Gm15	919913	942896	+	NA	22984	intergenic circRNA	NA	NA	No
Gm15ciRNA2077	0	0.000205085	0	Gm15	1649050	1682617	+	NA	33568	intergenic circRNA	NA	NA	No
Gm15ciRNA2078	0	0.0113229	0	Gm15	31771130	31771737	+	NA	608	intergenic circRNA	NA	NA	Yes:R
Gm15ciRNA2079	0	0.000547372	0	Gm15	49051908	49064484	+	NA	12577	intergenic circRNA	NA	NA	No
Gm13ciRNA208	6.75763	0	0	Gm13	15358039	15649202	-	NA	291164	intergenic circRNA	NA	NA	Yes:LRS
Gm15ciRNA2080	0	0.0141708	0	Gm15	49054473	49067103	+	NA	12631	intergenic circRNA	NA	NA	No
Gm16ciRNA2081	0	2.84006	0	Gm16	2793177	2793378	+	NA	202	intergenic circRNA	NA	NA	No
Gm16ciRNA2082	0	1.33514	0	Gm16	2793214	2793378	+	NA	165	intergenic circRNA	NA	NA	No
Gm16ciRNA2083	0	0.327545	0.0273113	Gm16	11179815	11180991	+	NA	1177	intergenic circRNA	NA	NA	Yes:RS
Gm16ciRNA2084	0	0.0431095	0	Gm16	21336148	21566343	+	NA	230196	intergenic circRNA	NA	NA	No
Gm16ciRNA2085	0	0.256259	0	Gm16	31147575	31155351	+	NA	7777	intergenic circRNA	NA	NA	No
Gm16ciRNA2086	0	0.00194302	0	Gm16	32961895	33117790	+	NA	155896	intergenic circRNA	NA	NA	No
Gm16ciRNA2088	0	0.125283	0.00365621	Gm16	36304082	36308477	+	NA	4396	intergenic circRNA	NA	NA	No
Gm16ciRNA2089	0	0.0178614	0	Gm16	36714299	36746674	+	NA	32376	intergenic circRNA	NA	NA	No
Gm13ciRNA209	0.0039346	0.0184226	0	Gm13	15585750	15587742	+	NA	1993	intergenic circRNA	NA	NA	Yes:LRS
Gm17ciRNA2090	0	1.12857	0	Gm17	23949844	23949965	+	NA	122	intergenic circRNA	NA	NA	No
Gm17ciRNA2091	0	0.0995321	0	Gm17	23950350	23951179	+	NA	830	intergenic circRNA	NA	NA	No
Gm17ciRNA2092	0	0.633039	0	Gm17	23964887	23964973	+	NA	87	intergenic circRNA	NA	NA	No
Gm18ciRNA2093	0	37.5163	0	Gm18	4017933	4018041	+	NA	109	intergenic circRNA	NA	NA	No
Gm18ciRNA2094	0	3.10022	0	Gm18	9369315	9369918	+	NA	604	intergenic circRNA	NA	NA	No
Gm18ciRNA2095	0	17640.6	0	Gm18	23173737	23174080	+	NA	344	intergenic circRNA	NA	NA	Yes:R
Gm18ciRNA2096	0	0.0135283	0	Gm18	51293779	51358915	+	NA	65137	intergenic circRNA	NA	NA	Yes:R
Gm18ciRNA2097	0	0.00295147	0.00246099	Gm18	51293946	51359255	+	NA	65310	intergenic circRNA	NA	NA	Yes:R
Gm18ciRNA2098	0	0.0368784	0	Gm18	52858140	52905928	+	NA	47789	intergenic circRNA	NA	NA	No
Gm19ciRNA2099	0	51.3577	0	Gm19	7098798	7100101	+	NA	1304	intergenic circRNA	NA	NA	Yes:R
Gm06ciRNA21	0.184269	0	0	Gm06	13443016	13443781	+	NA	766	intronic circRNA	GLYMA06G17100	2	No
Gm13ciRNA210	92304.6	0	0	Gm13	19447569	19447733	-	NA	165	intergenic circRNA	NA	NA	Yes:LS
Gm19ciRNA2100	0	77.6293	0	Gm19	13844774	13845392	+	NA	619	intergenic circRNA	NA	NA	Yes:R
Gm19ciRNA2101	0	0.406287	0	Gm19	13844783	13845392	+	NA	610	intergenic circRNA	NA	NA	Yes:R
Gm19ciRNA2102	0	0.768526	0	Gm19	48880654	48885323	+	NA	4670	intergenic circRNA	NA	NA	No
Gm02ciRNA2105	0	0.00854503	0	Gm02	1397280	1413392	+	NA	16113	intergenic circRNA	NA	NA	No
Gm02ciRNA2106	0	0.140418	0	Gm02	4450956	4461169	+	NA	10214	intergenic circRNA	NA	NA	No
Gm02ciRNA2107	0	5.98592	3.83009	Gm02	14861040	14861274	+	NA	235	intergenic circRNA	NA	NA	No
Gm02ciRNA2108	0	0.731214	0	Gm02	33499594	33501363	+	NA	1770	intergenic circRNA	NA	NA	Yes:R
Gm02ciRNA2109	0	0.00775805	0.0226408	Gm02	49110790	49124987	+	NA	14198	intergenic circRNA	NA	NA	No
Gm13ciRNA211	83426	0	19039	Gm13	19447577	19447721	+	NA	145	intergenic circRNA	NA	NA	Yes:LS
Gm20ciRNA2110	0	0.100501	0	Gm20	3250404	3251362	+	NA	959	intergenic circRNA	NA	NA	Yes:R
Gm20ciRNA2111	0	0.0308219	0	Gm20	38762209	38765335	+	NA	3127	intergenic circRNA	NA	NA	No
Gm20ciRNA2112	0	0.215833	0	Gm20	43077001	43085905	+	NA	8905	intergenic circRNA	NA	NA	No
Gm03ciRNA2113	0	0.016039	0.128581	Gm03	2804964	2924426	+	NA	119463	intergenic circRNA	NA	NA	No
Gm03ciRNA2114	0	0.0115282	0.0194714	Gm03	2851116	2920453	+	NA	69338	intergenic circRNA	NA	NA	No
Gm03ciRNA2115	0	0.0107265	0	Gm03	2869294	2923276	+	NA	53983	intergenic circRNA	NA	NA	No
Gm03ciRNA2116	0	0.00260923	0	Gm03	5631527	5979800	+	NA	348274	intergenic circRNA	NA	NA	No
Gm03ciRNA2118	0	0.19922	0	Gm03	41365611	41375424	+	NA	9814	intergenic circRNA	NA	NA	No
Gm03ciRNA2119	0	0.0557288	0	Gm03	45957672	45965330	+	NA	7659	intergenic circRNA	NA	NA	No
Gm13ciRNA212	59934.4	0	0	Gm13	19447577	19447787	-	NA	211	intergenic circRNA	NA	NA	Yes:LS
Gm04ciRNA2120	0	0.00363376	0	Gm04	14594345	14639813	+	NA	45469	intergenic circRNA	NA	NA	No
Gm04ciRNA2121	0	11.1964	0	Gm04	39248159	39248249	+	NA	91	intergenic circRNA	NA	NA	No
Gm04ciRNA2122	0	0.143508	0.0813686	Gm04	43359551	43366266	+	NA	6716	intergenic circRNA	NA	NA	No
Gm04ciRNA2123	0	3.15683	0	Gm04	43359551	43367097	+	NA	7547	intergenic circRNA	NA	NA	No
Gm05ciRNA2124	0	2.65145	0	Gm05	21841232	21841590	+	NA	359	intergenic circRNA	NA	NA	No
Gm05ciRNA2125	0	2.74348	0	Gm05	26975931	26984418	+	NA	8488	intergenic circRNA	NA	NA	Yes:R
Gm05ciRNA2126	0	17.2843	0	Gm05	29873894	29875606	+	NA	1713	intergenic circRNA	NA	NA	Yes:RS
Gm05ciRNA2127	0	18.1387	9.73509	Gm05	29875115	29875606	+	NA	492	intergenic circRNA	NA	NA	Yes:RS
Gm05ciRNA2128	0	4.33372	0	Gm05	33435950	33436254	+	NA	305	intergenic circRNA	NA	NA	Yes:R
Gm06ciRNA2129	0	2.24398	0	Gm06	854067	854563	+	NA	497	intergenic circRNA	NA	NA	No
Gm13ciRNA213	112149	0	0	Gm13	19447583	19447686	+	NA	104	intergenic circRNA	NA	NA	Yes:LS
Gm06ciRNA2130	0	29.5922	0	Gm06	2185200	2185266	+	NA	67	intergenic circRNA	NA	NA	Yes:LRS
Gm06ciRNA2132	0	18.3231	17.6881	Gm06	2185214	2185344	+	NA	131	intergenic circRNA	NA	NA	Yes:LRS
Gm06ciRNA2133	0	22.7203	0	Gm06	2185214	2185435	+	NA	222	intergenic circRNA	NA	NA	Yes:LRS
Gm06ciRNA2134	0	0.316778	0	Gm06	2185222	2185405	+	NA	184	intergenic circRNA	NA	NA	Yes:LRS
Gm06ciRNA2135	0	109.199	0	Gm06	2185227	2185313	+	NA	87	intergenic circRNA	NA	NA	Yes:LRS
Gm06ciRNA2136	0	18.2699	11.4363	Gm06	2185241	2185344	+	NA	104	intergenic circRNA	NA	NA	Yes:LRS
Gm06ciRNA2137	0	6.78093	0	Gm06	2185239	2185349	+	NA	111	intergenic circRNA	NA	NA	Yes:LRS
Gm06ciRNA2138	0	3.12182	0	Gm06	2185239	2185435	+	NA	197	intergenic circRNA	NA	NA	Yes:LRS
Gm06ciRNA2139	0	1.04308	0	Gm06	2185250	2185381	+	NA	132	intergenic circRNA	NA	NA	Yes:LRS
Gm13ciRNA214	95598.9	0	21841.6	Gm13	19447583	19447705	-	NA	123	intergenic circRNA	NA	NA	Yes:LS
Gm06ciRNA2140	0	0.545291	0	Gm06	2185335	2185435	+	NA	101	intergenic circRNA	NA	NA	Yes:LRS
Gm06ciRNA2141	0	18087.1	14511.8	Gm06	2185335	2185450	+	NA	116	intergenic circRNA	NA	NA	Yes:LRS
Gm06ciRNA2142	0	33930.4	0	Gm06	2185362	2185450	+	NA	89	intergenic circRNA	NA	NA	Yes:LRS
Gm06ciRNA2143	0	47149.9	0	Gm06	2185376	2185435	+	NA	60	intergenic circRNA	NA	NA	Yes:LRS
Gm06ciRNA2144	0	40828.3	0	Gm06	2185393	2185462	+	NA	70	intergenic circRNA	NA	NA	Yes:LRS
Gm06ciRNA2145	0	26636.1	0	Gm06	2185393	2185492	+	NA	100	intergenic circRNA	NA	NA	Yes:LRS
Gm06ciRNA2146	0	3835.9	0	Gm06	3808880	3809497	+	NA	618	intergenic circRNA	NA	NA	No
Gm06ciRNA2147	0	141.353	0	Gm06	4463871	4481930	+	NA	18060	intergenic circRNA	NA	NA	No
Gm06ciRNA2148	0	69.073	0	Gm06	44235834	44269680	+	NA	33847	intergenic circRNA	NA	NA	No
Gm06ciRNA2149	0	266.899	0	Gm06	45205442	45214248	+	NA	8807	intergenic circRNA	NA	NA	Yes:RS
Gm13ciRNA215	0.073775	0	0.0451539	Gm13	22745095	22750196	+	NA	5102	intergenic circRNA	NA	NA	No
Gm06ciRNA2150	0	5565.08	0	Gm06	46465117	46465543	+	NA	427	intergenic circRNA	NA	NA	No
Gm07ciRNA2151	0	173.648	143.205	Gm07	1334679	1346529	+	NA	11851	intergenic circRNA	NA	NA	Yes:S
Gm07ciRNA2152	0	302.367	0	Gm07	5297810	5304933	+	NA	7124	intergenic circRNA	NA	NA	No
Gm07ciRNA2153	0	7.86778	0	Gm07	5538563	5568533	+	NA	29971	intergenic circRNA	NA	NA	No
Gm07ciRNA2154	0	3.43384	0	Gm07	5663182	5732346	+	NA	69165	intergenic circRNA	NA	NA	No
Gm07ciRNA2155	0	7.01929	0	Gm07	17843648	17857001	+	NA	13354	intergenic circRNA	NA	NA	No
Gm08ciRNA2156	0	12.0317	23.935	Gm08	6300789	6303663	+	NA	2875	intergenic circRNA	NA	NA	Yes:RS
Gm08ciRNA2157	0	0.999384	0	Gm08	7413220	7433310	+	NA	20091	intergenic circRNA	NA	NA	No
Gm08ciRNA2158	0	4.34339	7.81949	Gm08	8709511	8712444	+	NA	2934	intergenic circRNA	NA	NA	No
Gm08ciRNA2159	0	0.348412	0	Gm08	19898026	19944293	+	NA	46268	intergenic circRNA	NA	NA	No
Gm13ciRNA216	291569	0	0	Gm13	23509875	23509963	-	NA	89	intergenic circRNA	NA	NA	No
Gm08ciRNA2160	0	13.4964	0	Gm08	20793469	20794838	+	NA	1370	intergenic circRNA	NA	NA	Yes:R
Gm08ciRNA2161	0	0.254469	0	Gm08	41754049	41755563	+	NA	1515	intergenic circRNA	NA	NA	Yes:R
Gm08ciRNA2162	0	0.0448635	0	Gm08	42927650	42935833	+	NA	8184	intergenic circRNA	NA	NA	No
Gm08ciRNA2163	0	0.152382	0	Gm08	42927839	42935970	+	NA	8132	intergenic circRNA	NA	NA	No
Gm08ciRNA2164	0	0.353041	0	Gm08	42973519	42973596	+	NA	78	intergenic circRNA	NA	NA	No
Gm08ciRNA2165	0	10.183	0	Gm08	42979262	42979326	+	NA	65	intergenic circRNA	NA	NA	No
Gm08ciRNA2166	0	0.00969279	0	Gm08	45828487	45831327	+	NA	2841	intergenic circRNA	NA	NA	No
Gm08ciRNA2167	0	1.16633	0	Gm08	45828658	45831624	+	NA	2967	intergenic circRNA	NA	NA	No
Gm09ciRNA2168	0	4.09356	0	Gm09	680116	682049	+	NA	1934	intergenic circRNA	NA	NA	Yes:R
Gm09ciRNA2169	0	0.0429826	0	Gm09	23342153	23362226	+	NA	20074	intergenic circRNA	NA	NA	No
Gm14ciRNA217	36298.4	0	0	Gm14	3946832	3946914	+	NA	83	intergenic circRNA	NA	NA	Yes:RS
Gm09ciRNA2170	0	0.253824	0	Gm09	23343427	23364491	+	NA	21065	intergenic circRNA	NA	NA	No
Gm09ciRNA2171	0	3.31719	0	Gm09	26715856	26716461	+	NA	606	intergenic circRNA	NA	NA	Yes:R
Gm09ciRNA2172	0	0.00955791	0	Gm09	41848026	41869153	+	NA	21128	intergenic circRNA	NA	NA	No
Gm07ciRNA2173	0	0	1.45514	Gm07	469757	469999	+	NA	243	intronic circRNA	GLYMA07G00850	3	No
Gm07ciRNA2174	0	0	0.906923	Gm07	1262545	1262863	-	NA	319	intronic circRNA	GLYMA07G01860	23	No
Gm07ciRNA2176	0	0	2.38634	Gm07	2445441	2445669	-	NA	229	intronic circRNA	GLYMA07G03490	3	No
Gm07ciRNA2177	0	0	0.0443997	Gm07	2478051	2478412	-	NA	362	intronic circRNA	GLYMA07G03540	6	No
Gm07ciRNA2178	0	0	0.676326	Gm07	3224175	3224982	-	NA	808	intronic circRNA	GLYMA07G04450	6	No
Gm07ciRNA2179	0	0	2.27176	Gm07	3754668	3754950	-	NA	283	intronic circRNA	GLYMA07G05070	5	No
Gm14ciRNA218	16240.7	0	0	Gm14	3946832	3947059	-	NA	228	intergenic circRNA	NA	NA	Yes:RS
Gm07ciRNA2180	0	0	0.0216	Gm07	3836700	3837305	-	NA	606	intronic circRNA	GLYMA07G05160	24	No
Gm07ciRNA2181	0	0	0.262596	Gm07	3869248	3869790	+	NA	543	intronic circRNA	GLYMA07G05200	3	No
Gm07ciRNA2182	0	0	0.83192	Gm07	4291148	4291630	+	NA	483	intronic circRNA	GLYMA07G05660	3	No
Gm07ciRNA2183	0	0	1.23636	Gm07	4948492	4948946	-	NA	455	intronic circRNA	GLYMA07G06230	9	No
Gm07ciRNA2184	0	0	3.24237	Gm07	6458608	6458761	+	NA	154	intronic circRNA	GLYMA07G07771	17	No
Gm07ciRNA2185	0	0	0.0951047	Gm07	6619715	6620052	-	NA	338	intronic circRNA	GLYMA07G07970	5	No
Gm07ciRNA2186	0	0	2.83913	Gm07	7176736	7177303	+	NA	568	intronic circRNA	GLYMA07G08610	3	No
Gm07ciRNA2187	0	0	5.8949	Gm07	8059273	8059611	+	NA	339	intronic circRNA	GLYMA07G09640	8	No
Gm07ciRNA2188	0	0	1.03392	Gm07	9900779	9901120	-	NA	342	intronic circRNA	GLYMA07G11690	11	No
Gm07ciRNA2189	0	0	9.75964	Gm07	9972236	9972706	-	NA	471	intronic circRNA	GLYMA07G11760	6	No
Gm14ciRNA219	34131	0	0	Gm14	3946840	3946931	+	NA	92	intergenic circRNA	NA	NA	Yes:RS
Gm07ciRNA2190	0	0	0.410018	Gm07	12695286	12695579	+	NA	294	intronic circRNA	GLYMA07G13700	9	No
Gm07ciRNA2191	0	0	2.66499	Gm07	14915468	14915774	-	NA	307	intronic circRNA	GLYMA07G15070	2	No
Gm07ciRNA2192	0	0	0.0877091	Gm07	20333719	20334451	+	NA	733	intronic circRNA	GLYMA07G20070	11	No
Gm07ciRNA2193	0	0	0.109818	Gm07	35189579	35190261	+	NA	683	intronic circRNA	GLYMA07G30140	11	No
Gm07ciRNA2194	0	0	0.259586	Gm07	35369760	35370502	+	NA	743	intronic circRNA	GLYMA07G30360	20	No
Gm07ciRNA2195	0	0	0.970427	Gm07	35609899	35610163	+	NA	265	intronic circRNA	GLYMA07G30670	6	No
Gm07ciRNA2196	0	0	2.62596	Gm07	36054764	36055118	-	NA	355	intronic circRNA	GLYMA07G31110	11	No
Gm07ciRNA2197	0	0	0.0640346	Gm07	36550621	36551122	-	NA	502	intronic circRNA	GLYMA07G31570	21	No
Gm07ciRNA2198	0	0	0.763095	Gm07	37359754	37360090	+	NA	337	intronic circRNA	GLYMA07G32461	17	No
Gm07ciRNA2199	0	0	0.766196	Gm07	37648781	37649703	+	NA	923	intronic circRNA	GLYMA07G32740	5	No
Gm06ciRNA22	2.16222	0	0	Gm06	14249561	14250104	-	NA	544	intronic circRNA	GLYMA06G17910	6	No
Gm14ciRNA220	32372.3	0	67178.1	Gm14	3946842	3946938	-	NA	97	intergenic circRNA	NA	NA	Yes:RS
Gm07ciRNA2200	0	0	0.980963	Gm07	39749145	39749570	-	NA	426	intronic circRNA	GLYMA07G34730	11	No
Gm07ciRNA2201	0	0	0.328624	Gm07	41428115	41428652	-	NA	538	intronic circRNA	GLYMA07G36050	2	No
Gm07ciRNA2202	0	0	0.767027	Gm07	42047023	42047483	-	NA	461	intronic circRNA	GLYMA07G36725	15	No
Gm07ciRNA2203	0	0	1.29735	Gm07	42354988	42355656	-	NA	669	intronic circRNA	GLYMA07G37220	6	No
Gm07ciRNA2204	0	0	0.157963	Gm07	42724056	42724869	+	NA	814	intronic circRNA	GLYMA07G37760	5	No
Gm07ciRNA2205	0	0	2.06438	Gm07	42882962	42883179	+	NA	218	intronic circRNA	GLYMA07G38000	12	No
Gm07ciRNA2206	0	0	0.223232	Gm07	43061838	43062125	-	NA	288	intronic circRNA	GLYMA07G38260	9	Yes:S
Gm07ciRNA2207	0	0	5.63231	Gm07	43089534	43089767	-	NA	234	intronic circRNA	GLYMA07G38310	6	No
Gm07ciRNA2208	0	0	0.183898	Gm07	43713736	43714609	+	NA	874	intronic circRNA	GLYMA07G39140	5	No
Gm07ciRNA2209	0	0	1.95479	Gm07	44538924	44539367	-	NA	444	intronic circRNA	GLYMA07G40260	16	No
Gm14ciRNA221	27329.4	48461.1	0	Gm14	3946840	3946961	+	NA	122	intergenic circRNA	NA	NA	Yes:RS
Gm06ciRNA2210	0	0	0.313614	Gm06	272365	272569	-	NA	205	intronic circRNA	GLYMA06G00560	13	No
Gm06ciRNA2211	0	0	0.813807	Gm06	1214761	1215076	-	NA	316	intronic circRNA	GLYMA06G01930	13	No
Gm06ciRNA2212	0	0	0.918803	Gm06	1919550	1919970	-	NA	421	intronic circRNA	GLYMA06G02800	6	No
Gm06ciRNA2213	0	0	0.345649	Gm06	3380163	3380441	-	NA	279	intronic circRNA	GLYMA06G04790	4	No
Gm06ciRNA2214	0	0	0.0380419	Gm06	4726856	4727700	-	NA	845	intronic circRNA	GLYMA06G06630	13	No
Gm06ciRNA2215	0	0	0.663413	Gm06	5867128	5867660	+	NA	533	intronic circRNA	GLYMA06G07966	13	No
Gm06ciRNA2216	0	0	0.0290252	Gm06	5876519	5878733	+	NA	2215	intronic circRNA	GLYMA06G07980	5	No
Gm06ciRNA2217	0	0	0.55905	Gm06	6042659	6042888	-	NA	230	intronic circRNA	GLYMA06G08220	4	No
Gm06ciRNA2218	0	0	0.296271	Gm06	6125853	6126069	+	NA	217	intronic circRNA	GLYMA06G08390	6	No
Gm06ciRNA2219	0	0	0.221692	Gm06	6486578	6487012	+	NA	435	intronic circRNA	GLYMA06G08880	15	No
Gm14ciRNA222	26140.6	0	0	Gm14	3946842	3946967	-	NA	126	intergenic circRNA	NA	NA	Yes:RS
Gm06ciRNA2220	0	0	0.101565	Gm06	6986397	6987029	+	NA	633	intronic circRNA	GLYMA06G09461	9	No
Gm06ciRNA2221	0	0	4.32449	Gm06	7143970	7144192	-	NA	223	intronic circRNA	GLYMA06G09585	27	No
Gm06ciRNA2222	0	0	5.35756	Gm06	7471206	7471667	+	NA	462	intronic circRNA	GLYMA06G09930	20	No
Gm06ciRNA2223	0	0	0.0409495	Gm06	8468632	8469416	+	NA	785	intronic circRNA	GLYMA06G11120	32	No
Gm06ciRNA2224	0	0	0.0825147	Gm06	10123800	10124708	-	NA	909	intronic circRNA	GLYMA06G12980	5	No
Gm06ciRNA2225	0	0	0.454031	Gm06	10745284	10745991	-	NA	708	intronic circRNA	GLYMA06G13620	3	No
Gm06ciRNA2226	0	0	12.481	Gm06	10772279	10772636	-	NA	358	intronic circRNA	GLYMA06G13660	8	No
Gm06ciRNA2227	0	0	0.336954	Gm06	11847706	11848182	-	NA	477	intronic circRNA	GLYMA06G15060	3	No
Gm06ciRNA2228	0	0	0.202597	Gm06	11847707	11848182	-	NA	476	intronic circRNA	GLYMA06G15060	3	No
Gm06ciRNA2229	0	0	0.196488	Gm06	12231974	12232791	-	NA	818	intronic circRNA	GLYMA06G15520	6	No
Gm14ciRNA223	22723.3	40265.6	0	Gm14	3946840	3946986	+	NA	147	intergenic circRNA	NA	NA	Yes:RS
Gm06ciRNA2230	0	0	0.531329	Gm06	12976330	12976813	-	NA	484	intronic circRNA	GLYMA06G16590	6	No
Gm06ciRNA2231	0	0	0.0496071	Gm06	13076492	13077139	-	NA	648	intronic circRNA	GLYMA06G16670	9	No
Gm06ciRNA2232	0	0	4.21579	Gm06	13555999	13556303	-	NA	305	intronic circRNA	GLYMA06G17250	15	No
Gm06ciRNA2233	0	0	0.173571	Gm06	15722377	15723302	-	NA	926	intronic circRNA	GLYMA06G19460	11	No
Gm06ciRNA2234	0	0	0.14161	Gm06	15974342	15975022	+	NA	681	intronic circRNA	GLYMA06G19660	14	No
Gm06ciRNA2235	0	0	0.129098	Gm06	16163439	16163687	+	NA	249	intronic circRNA	GLYMA06G19820	15	No
Gm06ciRNA2236	0	0	0.807673	Gm06	16808580	16808778	+	NA	199	intronic circRNA	GLYMA06G20391	7	No
Gm06ciRNA2237	0	0	0.173135	Gm06	19075222	19075778	-	NA	557	intronic circRNA	GLYMA06G22273	9	No
Gm06ciRNA2238	0	0	0.117605	Gm06	21326738	21326942	+	NA	205	intronic circRNA	GLYMA06G23920	23	No
Gm06ciRNA2239	0	0	0.137373	Gm06	22163494	22163961	-	NA	468	intronic circRNA	GLYMA06G24600	8	No
Gm14ciRNA224	21692.2	38479.3	0	Gm14	3946840	3946993	-	NA	154	intergenic circRNA	NA	NA	Yes:RS
Gm06ciRNA2240	0	0	0.233785	Gm06	44935510	44936609	-	NA	1100	intronic circRNA	GLYMA06G41647	8	No
Gm06ciRNA2241	0	0	1.83412	Gm06	45226289	45226621	-	NA	333	intronic circRNA	GLYMA06G41995	7	No
Gm06ciRNA2242	0	0	3.50883	Gm06	45567705	45567988	-	NA	284	intronic circRNA	GLYMA06G42320	6	No
Gm06ciRNA2243	0	0	1.45894	Gm06	48156671	48157331	+	NA	661	intronic circRNA	GLYMA06G45440	5	No
Gm06ciRNA2244	0	0	0.0715933	Gm06	48996702	48997150	+	NA	449	intronic circRNA	GLYMA06G46350	6	No
Gm06ciRNA2245	0	0	0.565706	Gm06	49271446	49271928	+	NA	483	intronic circRNA	GLYMA06G46690	8	No
Gm06ciRNA2246	0	0	1.30735	Gm06	49530045	49530253	+	NA	209	intronic circRNA	GLYMA06G46990	12	No
Gm06ciRNA2247	0	0	2.45474	Gm06	50558498	50558772	+	NA	275	intronic circRNA	GLYMA06G48290	13	No
Gm05ciRNA2248	0	0	1.19057	Gm05	1770101	1770532	-	NA	432	intronic circRNA	GLYMA05G02406	11	No
Gm05ciRNA2249	0	0	0.093175	Gm05	2388775	2389119	+	NA	345	intronic circRNA	GLYMA05G03110	7	No
Gm14ciRNA225	21012	0	43603.2	Gm14	3946840	3946998	+	NA	159	intergenic circRNA	NA	NA	Yes:RS
Gm05ciRNA2250	0	0	1.3	Gm05	3409397	3409668	-	NA	272	intronic circRNA	GLYMA05G04270	9	No
Gm05ciRNA2251	0	0	2.10181	Gm05	3411450	3411709	-	NA	260	intronic circRNA	GLYMA05G04270	9	No
Gm05ciRNA2252	0	0	2.22057	Gm05	4013719	4013870	+	NA	152	intronic circRNA	GLYMA05G04840	3	No
Gm05ciRNA2253	0	0	0.0577116	Gm05	5059154	5059710	+	NA	557	intronic circRNA	GLYMA05G05620	4	No
Gm05ciRNA2254	0	0	0.116048	Gm05	8603762	8604315	+	NA	554	intronic circRNA	GLYMA05G08720	9	No
Gm05ciRNA2255	0	0	1.17056	Gm05	10873937	10874293	+	NA	357	intronic circRNA	GLYMA05G10590	24	No
Gm05ciRNA2256	0	0	0.153073	Gm05	17464727	17465146	+	NA	420	intronic circRNA	GLYMA05G15740	4	No
Gm05ciRNA2257	0	0	0.298333	Gm05	25853502	25853932	-	NA	431	intronic circRNA	GLYMA05G21280	13	No
Gm05ciRNA2258	0	0	0.124354	Gm05	27329792	27330825	-	NA	1034	intronic circRNA	GLYMA05G22261	3	No
Gm05ciRNA2259	0	0	0.105568	Gm05	30699598	30700206	+	NA	609	intronic circRNA	GLYMA05G24540	9	No
Gm14ciRNA226	13819	24463.5	28965.6	Gm14	3946840	3947082	-	NA	243	intergenic circRNA	NA	NA	Yes:RS
Gm05ciRNA2260	0	0	0.392017	Gm05	31841641	31841804	+	NA	164	intronic circRNA	GLYMA05G25780	17	No
Gm05ciRNA2261	0	0	1.00454	Gm05	31843099	31843386	+	NA	288	intronic circRNA	GLYMA05G25780	17	No
Gm05ciRNA2262	0	0	1.78173	Gm05	32055069	32055501	+	NA	433	intronic circRNA	GLYMA05G26040	7	No
Gm05ciRNA2263	0	0	1.69932	Gm05	32824241	32824467	-	NA	227	intronic circRNA	GLYMA05G26950	7	No
Gm05ciRNA2264	0	0	0.457767	Gm05	33730209	33730524	-	NA	316	intronic circRNA	GLYMA05G27880	6	No
Gm05ciRNA2265	0	0	0.143892	Gm05	34159828	34160944	+	NA	1117	intronic circRNA	GLYMA05G28310	3	No
Gm05ciRNA2266	0	0	0.373784	Gm05	34587341	34587641	+	NA	301	intronic circRNA	GLYMA05G28840	13	No
Gm05ciRNA2267	0	0	1.37733	Gm05	34706879	34707337	+	NA	459	intronic circRNA	GLYMA05G29000	3	No
Gm05ciRNA2268	0	0	1.53739	Gm05	34706879	34707338	+	NA	460	intronic circRNA	GLYMA05G29000	3	No
Gm05ciRNA2269	0	0	2.65524	Gm05	35551511	35552079	-	NA	569	intronic circRNA	GLYMA05G30120	11	No
Gm14ciRNA227	11898.9	0	0	Gm14	3946902	3947087	+	NA	186	intergenic circRNA	NA	NA	Yes:RS
Gm05ciRNA2270	0	0	0.113588	Gm05	35682984	35683266	-	NA	283	intronic circRNA	GLYMA05G30280	11	No
Gm05ciRNA2271	0	0	0.305178	Gm05	36355310	36355941	+	NA	632	intronic circRNA	GLYMA05G31170	6	No
Gm05ciRNA2272	0	0	0.0384055	Gm05	36974738	36975574	-	NA	837	intronic circRNA	GLYMA05G31950	5	No
Gm05ciRNA2273	0	0	0.293119	Gm05	37069955	37070283	-	NA	329	intronic circRNA	GLYMA05G32100	14	No
Gm05ciRNA2274	0	0	1.09813	Gm05	37069962	37070283	-	NA	322	intronic circRNA	GLYMA05G32100	14	No
Gm05ciRNA2275	0	0	0.165698	Gm05	37446962	37447543	+	NA	582	intronic circRNA	GLYMA05G32510	11	No
Gm05ciRNA2276	0	0	1.07922	Gm05	37618117	37618533	+	NA	417	intronic circRNA	GLYMA05G32800	8	No
Gm05ciRNA2277	0	0	0.204314	Gm05	37666696	37667167	-	NA	472	intronic circRNA	GLYMA05G32890	15	No
Gm05ciRNA2278	0	0	0.219173	Gm05	37738707	37739146	+	NA	440	intronic circRNA	ATDGK2	8	No
Gm05ciRNA2279	0	0	0.634971	Gm05	37773185	37773589	-	NA	405	intronic circRNA	GLYMA05G33000	10	No
Gm14ciRNA228	5051.04	8299.25	0	Gm14	3946923	3947118	-	NA	196	intergenic circRNA	NA	NA	Yes:RS
Gm05ciRNA2280	0	0	3.82189	Gm05	37865141	37866225	+	NA	1085	intronic circRNA	GLYMA05G33131	11	No
Gm05ciRNA2281	0	0	0.190209	Gm05	37891021	37891358	-	NA	338	intronic circRNA	GLYMA05G33160	11	No
Gm05ciRNA2282	0	0	0.0849284	Gm05	38894319	38895075	-	NA	757	intronic circRNA	GLYMA05G34620	3	No
Gm05ciRNA2283	0	0	27.7111	Gm05	39914111	39914407	-	NA	297	intronic circRNA	GLYMA05G35990	7	No
Gm05ciRNA2284	0	0	0.259237	Gm05	40107673	40108168	+	NA	496	intronic circRNA	GLYMA05G36260	15	No
Gm05ciRNA2285	0	0	2.28942	Gm05	41359858	41360201	+	NA	344	intronic circRNA	GLYMA05G37850	16	No
Gm05ciRNA2286	0	0	1.04037	Gm05	41361113	41361869	+	NA	757	intronic circRNA	GLYMA05G37850	16	No
Gm05ciRNA2287	0	0	1.01838	Gm05	41531605	41531967	+	NA	363	intronic circRNA	GLYMA05G38120	8	No
Gm04ciRNA2288	0	0	0.176623	Gm04	1441437	1441800	+	NA	364	intronic circRNA	GLYMA04G02080	4	No
Gm04ciRNA2289	0	0	0.354219	Gm04	1633016	1633741	+	NA	726	intronic circRNA	GLYMA04G02351	4	No
Gm14ciRNA229	3080.4	0	0	Gm14	3946932	3947109	+	NA	178	intergenic circRNA	NA	NA	Yes:RS
Gm04ciRNA2290	0	0	0.813807	Gm04	1677940	1678097	+	NA	158	intronic circRNA	GLYMA04G02405	6	No
Gm04ciRNA2291	0	0	10.5602	Gm04	2747028	2747269	-	NA	242	intronic circRNA	GLYMA04G03750	4	No
Gm04ciRNA2292	0	0	5.04683	Gm04	3931920	3932419	-	NA	500	intronic circRNA	GLYMA04G05190	9	No
Gm04ciRNA2293	0	0	4.98917	Gm04	4011381	4011889	+	NA	509	intronic circRNA	GLYMA04G05260	8	No
Gm04ciRNA2294	0	0	0.467229	Gm04	5812658	5813001	+	NA	344	intronic circRNA	GLYMA04G07460	18	No
Gm04ciRNA2295	0	0	0.192487	Gm04	5893703	5894036	+	NA	334	intronic circRNA	GLYMA04G07551	13	No
Gm04ciRNA2296	0	0	0.425364	Gm04	6227263	6227791	-	NA	529	intronic circRNA	GLYMA04G07960	13	No
Gm04ciRNA2297	0	0	0.446464	Gm04	7326470	7326685	-	NA	216	intronic circRNA	GLYMA04G09170	13	No
Gm04ciRNA2298	0	0	0.474121	Gm04	9987086	9987424	+	NA	339	intronic circRNA	GLYMA04G11550	32	No
Gm04ciRNA2299	0	0	0.428787	Gm04	11558848	11560083	+	NA	1236	intronic circRNA	GLYMA04G12480	3	No
Gm06ciRNA23	1.29495	3.15794	1.40083	Gm06	18345803	18346238	-	NA	436	intronic circRNA	GLYMA06G21780	3	No
Gm14ciRNA230	483.377	379.373	1746.65	Gm14	3946993	3947087	-	NA	95	intergenic circRNA	NA	NA	Yes:RS
Gm04ciRNA2300	0	0	0.734752	Gm04	14770846	14771195	+	NA	350	intronic circRNA	GLYMA04G14640	5	No
Gm04ciRNA2301	0	0	0.562857	Gm04	14997071	14997584	-	NA	514	intronic circRNA	HGL1	23	No
Gm04ciRNA2302	0	0	0.484604	Gm04	15337931	15338129	+	NA	199	intronic circRNA	GLYMA04G14970	17	No
Gm04ciRNA2303	0	0	0.683188	Gm04	16904717	16905046	-	NA	330	intronic circRNA	GLYMA04G15990	12	No
Gm04ciRNA2304	0	0	0.933253	Gm04	24594904	24595213	-	NA	310	intronic circRNA	GLYMA04G21450	24	No
Gm04ciRNA2305	0	0	5.47156	Gm04	40695851	40696179	+	NA	329	intronic circRNA	GLYMA04G34450	3	No
Gm04ciRNA2306	0	0	0.438346	Gm04	43119906	43120345	+	NA	440	intronic circRNA	GLYMA04G36610	9	No
Gm04ciRNA2307	0	0	0.693785	Gm04	44719250	44719527	-	NA	278	intronic circRNA	GLYMA04G38320	11	Yes:S
Gm04ciRNA2308	0	0	0.258196	Gm04	44970228	44970725	+	NA	498	intronic circRNA	GLYMA04G38590	19	No
Gm04ciRNA2309	0	0	0.0865286	Gm04	45037194	45037936	-	NA	743	intronic circRNA	GLYMA04G38670	12	No
Gm14ciRNA231	0.117648	0	0.455484	Gm14	12512331	12527327	+	NA	14997	intergenic circRNA	NA	NA	Yes:LS
Gm04ciRNA2310	0	0	0.19388	Gm04	45566888	45567716	-	NA	829	intronic circRNA	GLYMA04G39350	8	No
Gm04ciRNA2311	0	0	4.9152	Gm04	45908260	45908586	-	NA	327	intronic circRNA	GLYMA04G39741	4	No
Gm04ciRNA2312	0	0	0.357171	Gm04	47149797	47149976	+	NA	180	intronic circRNA	GLYMA04G41290	9	No
Gm04ciRNA2313	0	0	0.0561002	Gm04	47468087	47468659	-	NA	573	intronic circRNA	GLYMA04G41610	8	No
Gm04ciRNA2314	0	0	0.211205	Gm04	47514378	47515138	-	NA	761	intronic circRNA	GLYMA04G41660	12	No
Gm04ciRNA2315	0	0	0.0732798	Gm04	48132173	48132830	-	NA	658	intronic circRNA	USP1	17	No
Gm04ciRNA2316	0	0	0.0824241	Gm04	48394157	48394546	-	NA	390	intronic circRNA	GLYMA04G42710	4	No
Gm04ciRNA2317	0	0	17.7259	Gm04	48458430	48458779	-	NA	350	intronic circRNA	GLYMA04G42800	3	No
Gm04ciRNA2318	0	0	0.226376	Gm04	48845022	48845305	+	NA	284	intronic circRNA	GLYMA04G43230	8	No
Gm04ciRNA2319	0	0	0.229282	Gm04	49018219	49018919	-	NA	701	intronic circRNA	GLYMA04G43430	3	No
Gm14ciRNA232	0.0359191	0.0750807	0.0385638	Gm14	13125799	13133439	-	NA	7641	intergenic circRNA	NA	NA	Yes:LRS
Gm03ciRNA2320	0	0	0.275532	Gm03	8049945	8050294	+	NA	350	intronic circRNA	GLYMA03G07460	20	Yes:R
Gm03ciRNA2321	0	0	0.683944	Gm03	8117565	8118034	-	NA	470	intronic circRNA	GLYMA03G07540	12	No
Gm03ciRNA2322	0	0	0.0998304	Gm03	28997930	28998573	+	NA	644	intronic circRNA	GLYMA03G22610	9	No
Gm03ciRNA2323	0	0	1.29156	Gm03	29833324	29833547	-	NA	224	intronic circRNA	GLYMA03G23260	6	No
Gm03ciRNA2324	0	0	0.277115	Gm03	34243898	34244361	+	NA	464	intronic circRNA	GLYMA03G26760	2	No
Gm03ciRNA2325	0	0	0.16235	Gm03	36156228	36156425	+	NA	198	intronic circRNA	GLYMA03G28281	8	No
Gm03ciRNA2326	0	0	0.971837	Gm03	36430035	36430464	-	NA	430	intronic circRNA	GLYMA03G28510	4	No
Gm03ciRNA2327	0	0	0.619883	Gm03	37553012	37553374	-	NA	363	intronic circRNA	GLYMA03G29540	15	No
Gm03ciRNA2328	0	0	3.83826	Gm03	39989809	39990545	-	NA	737	intronic circRNA	GLYMA03G32180	11	No
Gm03ciRNA2329	0	0	0.884258	Gm03	40887818	40888435	+	NA	618	intronic circRNA	GLYMA03G33240	8	No
Gm15ciRNA233	0.335114	0	0	Gm15	50673932	50674633	+	NA	702	intergenic circRNA	NA	NA	Yes:L
Gm03ciRNA2330	0	0	0.0714342	Gm03	41806117	41806566	-	NA	450	intronic circRNA	GLYMA03G34330	6	No
Gm03ciRNA2331	0	0	3.00776	Gm03	42164983	42165153	+	NA	171	intronic circRNA	GLYMA03G34860	21	No
Gm03ciRNA2332	0	0	1.6649	Gm03	43367965	43368215	-	NA	251	intronic circRNA	GLYMA03G36390	18	No
Gm03ciRNA2333	0	0	2.46543	Gm03	43879401	43879739	+	NA	339	intronic circRNA	GLYMA03G37170	8	No
Gm03ciRNA2334	0	0	0.483389	Gm03	44058298	44058563	+	NA	266	intronic circRNA	GLYMA03G37450	24	No
Gm03ciRNA2335	0	0	1.20229	Gm03	45483240	45483747	+	NA	508	intronic circRNA	GLYMA03G39370	6	No
Gm03ciRNA2336	0	0	0.313614	Gm03	46594068	46594477	+	NA	410	intronic circRNA	GLYMA03G41020	8	No
Gm03ciRNA2337	0	0	0.700081	Gm03	46867869	46868419	+	NA	551	intronic circRNA	GLYMA03G41350	15	No
Gm02ciRNA2338	0	0	0.476463	Gm02	1416608	1417113	+	NA	506	intronic circRNA	GLYMA02G01930	17	No
Gm02ciRNA2339	0	0	0.598982	Gm02	3198210	3198531	-	NA	322	intronic circRNA	GLYMA02G03990	10	No
Gm02ciRNA2340	0	0	0.210101	Gm02	4948287	4948592	-	NA	306	intronic circRNA	GLYMA02G06200	7	No
Gm02ciRNA2341	0	0	0.103695	Gm02	5333367	5333676	-	NA	310	intronic circRNA	GLYMA02G06720	13	No
Gm02ciRNA2342	0	0	0.40562	Gm02	5934118	5934434	+	NA	317	intronic circRNA	GLYMA02G07510	14	No
Gm02ciRNA2343	0	0	0.041856	Gm02	6236988	6237755	-	NA	768	intronic circRNA	GLYMA02G07910	13	No
Gm02ciRNA2344	0	0	0.00964241	Gm02	6347701	6361035	-	NA	13335	intronic circRNA	GLYMA02G08115	4	No
Gm02ciRNA2345	0	0	1.02402	Gm02	8429321	8429681	+	NA	361	intronic circRNA	GLYMA02G10540	7	No
Gm02ciRNA2346	0	0	0.131564	Gm02	9322320	9323052	+	NA	733	intronic circRNA	GLYMA02G11110	10	No
Gm02ciRNA2347	0	0	0.903686	Gm02	9790720	9790968	+	NA	249	intronic circRNA	GLYMA02G11600	8	No
Gm02ciRNA2348	0	0	2.00909	Gm02	10650728	10650951	-	NA	224	intronic circRNA	GLYMA02G12390	6	No
Gm02ciRNA2349	0	0	0.0822133	Gm02	11473836	11474226	+	NA	391	intronic circRNA	GLYMA02G13220	18	No
Gm16ciRNA235	0.634097	0	0	Gm16	29680758	29681128	+	NA	371	intergenic circRNA	NA	NA	Yes:L
Gm02ciRNA2350	0	0	0.196608	Gm02	14144515	14145495	+	NA	981	intronic circRNA	GLYMA02G15650	13	No
Gm02ciRNA2351	0	0	0.723995	Gm02	15192655	15192876	+	NA	222	intronic circRNA	GLYMA02G16860	11	No
Gm02ciRNA2352	0	0	0.290179	Gm02	18951435	18952431	+	NA	997	intronic circRNA	ATBZIP60	3	No
Gm02ciRNA2353	0	0	1.57761	Gm02	29044225	29044766	+	NA	542	intronic circRNA	GLYMA02G27630	21	No
Gm02ciRNA2354	0	0	1.43126	Gm02	31172896	31173726	-	NA	831	intronic circRNA	GLYMA02G29518	7	No
Gm02ciRNA2355	0	0	0.0520995	Gm02	41960028	41960644	+	NA	617	intronic circRNA	GLYMA02G36481	11	Yes:R
Gm02ciRNA2356	0	0	0.676406	Gm02	42008477	42009474	+	NA	998	intronic circRNA	GLYMA02G36520	5	No
Gm02ciRNA2357	0	0	3.26681	Gm02	42970613	42970858	+	NA	246	intronic circRNA	GLYMA02G37600	22	No
Gm02ciRNA2358	0	0	0.296544	Gm02	43788459	43788729	-	NA	271	intronic circRNA	GLYMA02G38370	19	No
Gm02ciRNA2359	0	0	0.201665	Gm02	43893972	43894768	-	NA	797	intronic circRNA	GLYMA02G38490	3	No
Gm18ciRNA236	0.059514	0.360778	0.0966414	Gm18	3435575	3445522	-	NA	9948	intergenic circRNA	NA	NA	No
Gm02ciRNA2360	0	0	0.628249	Gm02	44178570	44178876	-	NA	307	intronic circRNA	GLYMA02G38840	14	No
Gm02ciRNA2361	0	0	1.11487	Gm02	46855333	46855505	+	NA	173	intronic circRNA	GLYMA02G41750	4	No
Gm02ciRNA2362	0	0	2.62411	Gm02	46933921	46934214	-	NA	294	intronic circRNA	GLYMA02G41850	17	No
Gm02ciRNA2363	0	0	0.329696	Gm02	49507958	49508542	-	NA	585	intronic circRNA	GLYMA02G45140	10	No
Gm02ciRNA2364	0	0	0.287012	Gm02	50084723	50085618	+	NA	896	intronic circRNA	GLYMA02G45980	2	No
Gm02ciRNA2365	0	0	0.461102	Gm02	50356188	50356431	-	NA	244	intronic circRNA	GLYMA02G46380	14	No
Gm01ciRNA2366	0	0	0.148478	Gm01	3168966	3169398	-	NA	433	intronic circRNA	GLYMA01G03710	10	No
Gm01ciRNA2367	0	0	0.747567	Gm01	3350773	3351116	+	NA	344	intronic circRNA	GLYMA01G03880	7	No
Gm01ciRNA2368	0	0	0.628588	Gm01	4028804	4030090	-	NA	1287	intronic circRNA	GLYMA01G04492	23	No
Gm01ciRNA2369	0	0	0.0910634	Gm01	6442107	6442812	-	NA	706	intronic circRNA	GLYMA01G06320	6	No
Gm19ciRNA237	0.18745	0	0	Gm19	36943662	36944414	+	NA	753	intergenic circRNA	NA	NA	No
Gm01ciRNA2370	0	0	3.82399	Gm01	7547811	7548079	+	NA	269	intronic circRNA	GLYMA01G07010	7	No
Gm01ciRNA2371	0	0	1.39212	Gm01	7646031	7646284	+	NA	254	intronic circRNA	GLYMA01G07100	4	No
Gm01ciRNA2372	0	0	3.51076	Gm01	9581406	9581698	-	NA	293	intronic circRNA	GLYMA01G08230	5	No
Gm01ciRNA2373	0	0	2.3781	Gm01	31584550	31584941	-	NA	392	intronic circRNA	GLYMA01G24360	9	No
Gm01ciRNA2374	0	0	0.481837	Gm01	35192836	35193302	-	NA	467	intronic circRNA	GLYMA01G26600	3	No
Gm01ciRNA2375	0	0	0.482663	Gm01	35982170	35982502	-	NA	333	intronic circRNA	GLYMA01G27005	9	No
Gm01ciRNA2376	0	0	0.0921071	Gm01	36332795	36333143	+	NA	349	intronic circRNA	GLYMA01G27240	18	No
Gm01ciRNA2377	0	0	0.0793713	Gm01	47745825	47746229	-	NA	405	intronic circRNA	GLYMA01G35220	8	No
Gm01ciRNA2378	0	0	0.293757	Gm01	49064838	49065603	-	NA	766	intronic circRNA	GLYMA01G36600	3	No
Gm01ciRNA2379	0	0	0.25665	Gm01	49090069	49090569	-	NA	501	intronic circRNA	GLYMA01G36630	16	No
Gm02ciRNA238	0.553529	0	0	Gm02	957783	957952	-	NA	170	intergenic circRNA	NA	NA	No
Gm01ciRNA2380	0	0	0.261877	Gm01	49185548	49186038	-	NA	491	intronic circRNA	GLYMA01G36750	20	No
Gm01ciRNA2381	0	0	3.92283	Gm01	50529048	50529342	+	NA	295	intronic circRNA	GLYMA01G38410	16	No
Gm01ciRNA2382	0	0	0.283755	Gm01	54895165	54895957	+	NA	793	intronic circRNA	GLYMA01G44120	3	No
Gm01ciRNA2383	0	0	0.188647	Gm01	55102395	55102820	-	NA	426	intronic circRNA	GLYMA01G44430	4	No
Gm01ciRNA2384	0	0	0.32718	Gm01	55669644	55670036	+	NA	393	intronic circRNA	MEE13	18	No
Gm09ciRNA2385	0	0	0.441861	Gm09	189712	190002	-	NA	291	intronic circRNA	SIR3	22	No
Gm09ciRNA2386	0	0	2.06649	Gm09	296712	296991	+	NA	280	intronic circRNA	GLYMA09G00580	18	No
Gm09ciRNA2387	0	0	0.251136	Gm09	413775	414158	+	NA	384	intronic circRNA	GLYMA09G00770	7	No
Gm09ciRNA2388	0	0	0.10303	Gm09	1325473	1325784	+	NA	312	intronic circRNA	GLYMA09G02020	3	No
Gm09ciRNA2389	0	0	1.20977	Gm09	1418275	1418460	+	NA	186	intronic circRNA	GLYMA09G02140	24	No
Gm02ciRNA239	6.79072	0	0	Gm02	26814001	26814388	+	NA	388	intergenic circRNA	NA	NA	Yes:L
Gm09ciRNA2390	0	0	0.967587	Gm09	1670303	1670601	-	NA	299	intronic circRNA	GLYMA09G02470	15	No
Gm09ciRNA2391	0	0	1.27942	Gm09	3967996	3968196	-	NA	201	intronic circRNA	GLYMA09G05180	20	Yes:LRS
Gm09ciRNA2392	0	0	0.0776459	Gm09	7026029	7027270	-	NA	1242	intronic circRNA	GLYMA09G08000	19	No
Gm09ciRNA2393	0	0	0.109524	Gm09	7099392	7099978	-	NA	587	intronic circRNA	GLYMA09G08070	9	No
Gm09ciRNA2394	0	0	0.120245	Gm09	7518859	7519660	-	NA	802	intronic circRNA	GLYMA09G08350	14	No
Gm09ciRNA2395	0	0	4.87051	Gm09	7976518	7976748	+	NA	231	intronic circRNA	GLYMA09G08650	11	No
Gm09ciRNA2396	0	0	0.478761	Gm09	8028766	8029235	-	NA	470	intronic circRNA	GLYMA09G08690	15	No
Gm09ciRNA2397	0	0	0.247272	Gm09	10648933	10649127	+	NA	195	intronic circRNA	GLYMA09G10550	4	No
Gm09ciRNA2398	0	0	0.62351	Gm09	24576649	24577576	-	NA	928	intronic circRNA	GLYMA09G19770	11	No
Gm09ciRNA2399	0	0	1.56318	Gm09	29812661	29813061	+	NA	401	intronic circRNA	GLYMA09G24110	9	No
Gm06ciRNA24	0.404441	0	0	Gm06	47573016	47573364	-	NA	349	intronic circRNA	GLYMA06G44730	8	No
Gm09ciRNA2400	0	0	0.304215	Gm09	33991079	33991395	+	NA	317	intronic circRNA	ATNAP8	#N/A	No
Gm09ciRNA2401	0	0	1.43935	Gm09	35260507	35260774	-	NA	268	intronic circRNA	GLYMA09G28260	15	No
Gm09ciRNA2402	0	0	0.0666917	Gm09	37240197	37240678	+	NA	482	intronic circRNA	GLYMA09G30390	5	No
Gm09ciRNA2403	0	0	0.54528	Gm09	38029894	38030346	-	NA	453	intronic circRNA	GLYMA09G31280	6	No
Gm09ciRNA2404	0	0	0.122459	Gm09	38939822	38940346	-	NA	525	intronic circRNA	GLYMA09G32400	11	No
Gm09ciRNA2405	0	0	0.658267	Gm09	39266406	39266698	-	NA	293	intronic circRNA	GLYMA09G32740	24	No
Gm09ciRNA2406	0	0	0.249835	Gm09	39983607	39983992	+	NA	386	intronic circRNA	GLYMA09G33530	5	No
Gm09ciRNA2407	0	0	0.176947	Gm09	40676383	40676927	+	NA	545	intronic circRNA	GLYMA09G34240	5	No
Gm09ciRNA2408	0	0	0.0734752	Gm09	40909782	40910656	+	NA	875	intronic circRNA	GLYMA09G34530	3	No
Gm09ciRNA2409	0	0	0.068436	Gm09	40972317	40973960	-	NA	1644	intronic circRNA	GLYMA09G34640	8	No
Gm03ciRNA241	0.00616535	0	0	Gm03	2802709	2876154	+	NA	73446	intergenic circRNA	NA	NA	No
Gm09ciRNA2410	0	0	6.91919	Gm09	41108106	41108328	+	NA	223	intronic circRNA	GLYMA09G34820	18	No
Gm09ciRNA2411	0	0	1.76623	Gm09	41711958	41712230	-	NA	273	intronic circRNA	GLYMA09G35800	9	No
Gm09ciRNA2412	0	0	0.192323	Gm09	42264581	42265165	+	NA	585	intronic circRNA	GLYMA09G36560	3	No
Gm09ciRNA2413	0	0	0.574025	Gm09	43797761	43798096	+	NA	336	intronic circRNA	GLYMA09G38430	13	No
Gm09ciRNA2414	0	0	1.21558	Gm09	44137186	44137423	-	NA	238	intronic circRNA	GLYMA09G38900	16	No
Gm09ciRNA2415	0	0	0.204748	Gm09	45548249	45548562	+	NA	314	intronic circRNA	GLYMA09G40690	10	No
Gm09ciRNA2416	0	0	0.333978	Gm09	46377239	46378008	+	NA	770	intronic circRNA	GLYMA09G41720	5	No
Gm08ciRNA2417	0	0	1.96634	Gm08	584529	584904	-	NA	376	intronic circRNA	GLYMA08G01040	15	No
Gm08ciRNA2418	0	0	0.406904	Gm08	808046	808361	-	NA	316	intronic circRNA	GLYMA08G01340	20	No
Gm08ciRNA2419	0	0	0.96543	Gm08	1038815	1039318	+	NA	504	intronic circRNA	GLYMA08G01640	13	No
Gm03ciRNA242	0.0890536	0	0	Gm03	31667272	31670441	-	NA	3170	intergenic circRNA	NA	NA	No
Gm08ciRNA2420	0	0	10.7843	Gm08	1437613	1437767	+	NA	155	intronic circRNA	GLYMA08G02100	17	No
Gm08ciRNA2421	0	0	1.93425	Gm08	3104290	3104638	-	NA	349	intronic circRNA	GLYMA08G04420	15	No
Gm08ciRNA2422	0	0	2.03986	Gm08	3715879	3716335	+	NA	457	intronic circRNA	GLYMA08G05240	6	No
Gm08ciRNA2423	0	0	0.0809707	Gm08	3927600	3927996	+	NA	397	intronic circRNA	GLYMA08G05480	19	No
Gm08ciRNA2424	0	0	0.263487	Gm08	4060203	4060446	-	NA	244	intronic circRNA	GLYMA08G05700	11	No
Gm08ciRNA2425	0	0	0.695453	Gm08	5358507	5358922	-	NA	416	intronic circRNA	GLYMA08G07510	14	No
Gm08ciRNA2426	0	0	0.143027	Gm08	5538940	5539838	+	NA	899	intronic circRNA	GLYMA08G07710	17	No
Gm08ciRNA2427	0	0	4.47331	Gm08	5678161	5678469	-	NA	309	intronic circRNA	GLYMA08G07930	11	No
Gm08ciRNA2428	0	0	0.0948241	Gm08	7672788	7673126	-	NA	339	intronic circRNA	GLYMA08G10550	14	No
Gm08ciRNA2429	0	0	0.171442	Gm08	8451482	8451856	-	NA	375	intronic circRNA	GLYMA08G11590	7	No
Gm08ciRNA2430	0	0	8.62437	Gm08	9478131	9478376	-	NA	246	intronic circRNA	GLYMA08G12970	17	No
Gm08ciRNA2431	0	0	0.149912	Gm08	9863859	9865359	+	NA	1501	intronic circRNA	GLYMA08G13470	4	No
Gm08ciRNA2432	0	0	0.131743	Gm08	10651709	10651952	-	NA	244	intronic circRNA	GLYMA08G14610	4	No
Gm08ciRNA2433	0	0	0.219316	Gm08	11237078	11238103	-	NA	1026	intronic circRNA	SAC3	5	No
Gm08ciRNA2434	0	0	1.01359	Gm08	11415129	11415350	-	NA	222	intronic circRNA	GLYMA08G15715	30	Yes:S
Gm08ciRNA2435	0	0	1.70683	Gm08	12301972	12302423	-	NA	452	intronic circRNA	GLYMA08G16770	20	No
Gm08ciRNA2436	0	0	0.252121	Gm08	12303700	12303954	-	NA	255	intronic circRNA	GLYMA08G16770	20	No
Gm08ciRNA2437	0	0	0.199661	Gm08	12508830	12508990	-	NA	161	intronic circRNA	GLYMA08G17080	15	No
Gm08ciRNA2438	0	0	0.318271	Gm08	12645304	12645707	+	NA	404	intronic circRNA	GLYMA08G17180	7	No
Gm08ciRNA2439	0	0	0.74094	Gm08	13978693	13979256	+	NA	564	intronic circRNA	GLYMA08G18580	12	No
Gm04ciRNA244	0.0386982	0	0	Gm04	43359960	43366646	-	NA	6687	intergenic circRNA	NA	NA	No
Gm08ciRNA2440	0	0	0.446464	Gm08	14684835	14685050	+	NA	216	intronic circRNA	GLYMA08G19420	5	No
Gm08ciRNA2441	0	0	0.0553277	Gm08	15042212	15042792	-	NA	581	intronic circRNA	GLYMA08G19950	7	No
Gm08ciRNA2442	0	0	0.54669	Gm08	16196922	16197215	+	NA	294	intronic circRNA	GLYMA08G21340	5	No
Gm08ciRNA2443	0	0	0.0618775	Gm08	16430758	16431796	-	NA	1039	intronic circRNA	GLYMA08G21610	18	No
Gm08ciRNA2444	0	0	0.16359	Gm08	18485059	18485451	-	NA	393	intronic circRNA	GLYMA08G24290	17	No
Gm08ciRNA2445	0	0	0.22235	Gm08	19119010	19120021	+	NA	1012	intronic circRNA	GLYMA08G24930	3	No
Gm08ciRNA2446	0	0	3.7352	Gm08	22867372	22867655	+	NA	284	intronic circRNA	GLYMA08G28550	16	No
Gm08ciRNA2447	0	0	0.367708	Gm08	27935986	27937646	-	NA	1661	intronic circRNA	GLYMA08G31890	3	No
Gm08ciRNA2448	0	0	0.0496071	Gm08	32645034	32645357	+	NA	324	intronic circRNA	GLYMA08G35243	19	No
Gm08ciRNA2449	0	0	1.04255	Gm08	37546666	37547405	-	NA	740	intronic circRNA	GLYMA08G38450	13	No
Gm05ciRNA245	2.51124	0.276242	1.27537	Gm05	18300682	18300892	+	NA	211	intergenic circRNA	NA	NA	No
Gm08ciRNA2450	0	0	0.1345	Gm08	40107604	40108081	-	NA	478	intronic circRNA	GLYMA08G40390	25	No
Gm08ciRNA2451	0	0	7.32848	Gm08	40283543	40283735	-	NA	193	intronic circRNA	GLYMA08G40541	6	No
Gm08ciRNA2452	0	0	0.290311	Gm08	40892229	40892634	-	NA	406	intronic circRNA	GLYMA08G40950	13	No
Gm08ciRNA2453	0	0	0.161535	Gm08	41724246	41724444	+	NA	199	intronic circRNA	GLYMA08G41806	3	No
Gm08ciRNA2454	0	0	0.187985	Gm08	45535018	45535359	+	NA	342	intronic circRNA	GLYMA08G46420	13	No
Gm08ciRNA2455	0	0	0.277514	Gm08	46198689	46199383	+	NA	695	intronic circRNA	GLYMA08G47310	8	No
Gm08ciRNA2456	0	0	0.555428	Gm08	46432866	46433328	+	NA	463	intronic circRNA	GLYMA08G47630	4	No
Gm13ciRNA2457	0	0	0.896039	Gm13	1213858	1214144	-	NA	287	intronic circRNA	GLYMA13G01510	8	No
Gm13ciRNA2458	0	0	0.309942	Gm13	3228008	3228370	+	NA	363	intronic circRNA	GLYMA13G03280	11	No
Gm13ciRNA2459	0	0	0.758797	Gm13	5181034	5181499	+	NA	466	intronic circRNA	GLYMA13G04910	9	No
Gm06ciRNA246	10610.2	21634.3	0	Gm06	2185227	2185344	-	NA	118	intergenic circRNA	NA	NA	Yes:LRS
Gm13ciRNA2460	0	0	0.957522	Gm13	7276065	7276769	+	NA	705	intronic circRNA	GLYMA13G07100	5	No
Gm13ciRNA2461	0	0	2.85364	Gm13	7922929	7923311	-	NA	383	intronic circRNA	GLYMA13G07735	15	No
Gm13ciRNA2462	0	0	0.070894	Gm13	10680614	10682200	+	NA	1587	intronic circRNA	GLYMA13G09390	10	No
Gm13ciRNA2463	0	0	0.824241	Gm13	20039175	20039525	-	NA	351	intronic circRNA	GLYMA13G16137	10	No
Gm13ciRNA2464	0	0	1.33015	Gm13	20987214	20987503	+	NA	290	intronic circRNA	GLYMA13G17180	5	No
Gm13ciRNA2465	0	0	0.718333	Gm13	21453435	21453613	+	NA	179	intronic circRNA	GLYMA13G17720	20	No
Gm13ciRNA2466	0	0	0.246514	Gm13	21714011	21714662	+	NA	652	intronic circRNA	GLYMA13G18061	13	No
Gm13ciRNA2467	0	0	0.118837	Gm13	22673232	22673772	+	NA	541	intronic circRNA	GLYMA13G19080	39	No
Gm13ciRNA2468	0	0	0.290908	Gm13	22958179	22958620	+	NA	442	intronic circRNA	GLYMA13G19450	17	No
Gm13ciRNA2469	0	0	0.375969	Gm13	24848331	24848672	-	NA	342	intronic circRNA	GLYMA13G21360	15	No
Gm06ciRNA247	10989.5	0	0	Gm06	2185239	2185344	+	NA	106	intergenic circRNA	NA	NA	Yes:LRS
Gm13ciRNA2470	0	0	0.280991	Gm13	26545418	26545989	-	NA	572	intronic circRNA	GLYMA13G23080	8	No
Gm13ciRNA2471	0	0	0.0454031	Gm13	26638015	26638368	+	NA	354	intronic circRNA	GLYMA13G23180	15	No
Gm13ciRNA2472	0	0	0.502272	Gm13	27793611	27793866	+	NA	256	intronic circRNA	GLYMA13G24370	18	No
Gm13ciRNA2473	0	0	0.642908	Gm13	27980903	27981402	-	NA	500	intronic circRNA	GLYMA13G24630	6	No
Gm13ciRNA2474	0	0	0.710832	Gm13	28979506	28979912	+	NA	407	intronic circRNA	GLYMA13G25750	2	No
Gm13ciRNA2475	0	0	0.119722	Gm13	30001004	30001540	+	NA	537	intronic circRNA	GLYMA13G26790	4	No
Gm13ciRNA2476	0	0	0.354545	Gm13	30773379	30773650	-	NA	272	intronic circRNA	GLYMA13G27570	6	No
Gm13ciRNA2477	0	0	5.33217	Gm13	31422403	31422824	+	NA	422	intronic circRNA	GLYMA13G28390	7	No
Gm13ciRNA2478	0	0	0.293565	Gm13	32068945	32069820	+	NA	876	intronic circRNA	GLYMA13G29140	2	No
Gm13ciRNA2479	0	0	0.321454	Gm13	33144883	33145082	+	NA	200	intronic circRNA	CHLI	3	No
Gm06ciRNA248	6124.83	0	0	Gm06	2185241	2185435	-	NA	195	intergenic circRNA	NA	NA	Yes:LRS
Gm13ciRNA2480	0	0	0.292473	Gm13	33853364	33854572	-	NA	1209	intronic circRNA	GLYMA13G31450	5	No
Gm13ciRNA2481	0	0	0.408195	Gm13	34273866	34274495	-	NA	630	intronic circRNA	GLYMA13G31970	14	No
Gm13ciRNA2482	0	0	0.467962	Gm13	35358905	35359797	+	NA	893	intronic circRNA	GLYMA13G33560	42	No
Gm13ciRNA2483	0	0	0.0730577	Gm13	35794045	35794484	+	NA	440	intronic circRNA	GLYMA13G34140	23	No
Gm13ciRNA2484	0	0	0.895241	Gm13	36124994	36125765	+	NA	772	intronic circRNA	GLYMA13G34580	6	No
Gm13ciRNA2485	0	0	0.0790784	Gm13	36948279	36949091	-	NA	813	intronic circRNA	GLYMA13G35520	9	No
Gm13ciRNA2486	0	0	0.259702	Gm13	38402580	38403136	-	NA	557	intronic circRNA	GLYMA13G37280	24	No
Gm13ciRNA2487	0	0	0.413635	Gm13	38402593	38403136	-	NA	544	intronic circRNA	GLYMA13G37280	24	No
Gm13ciRNA2488	0	0	1.15934	Gm13	39002996	39003300	+	NA	305	intronic circRNA	GLYMA13G38090	20	No
Gm13ciRNA2489	0	0	0.16235	Gm13	39112563	39113156	-	NA	594	intronic circRNA	GLYMA13G38300	4	No
Gm06ciRNA249	11296.3	0	0	Gm06	2185247	2185344	+	NA	98	intergenic circRNA	NA	NA	Yes:LRS
Gm13ciRNA2490	0	0	0.335547	Gm13	39670901	39671379	+	NA	479	intronic circRNA	GLYMA13G38930	10	No
Gm13ciRNA2491	0	0	0.278717	Gm13	40646431	40646776	-	NA	346	intronic circRNA	GLYMA13G40080	14	No
Gm13ciRNA2492	0	0	1.00848	Gm13	40685176	40685430	+	NA	255	intronic circRNA	GLYMA13G40130	12	No
Gm13ciRNA2493	0	0	0.135349	Gm13	41062009	41062483	+	NA	475	intronic circRNA	GLYMA13G40550	23	No
Gm13ciRNA2494	0	0	0.0577116	Gm13	41445061	41445617	+	NA	557	intronic circRNA	GLYMA13G41040	8	No
Gm13ciRNA2495	0	0	0.651596	Gm13	41904001	41904296	+	NA	296	intronic circRNA	GLYMA13G41670	6	No
Gm13ciRNA2496	0	0	2.59559	Gm13	42367469	42368273	+	NA	805	intronic circRNA	GLYMA13G42360	5	No
Gm13ciRNA2497	0	0	2.2961	Gm13	42421515	42421724	+	NA	210	intronic circRNA	GLYMA13G42420	10	No
Gm13ciRNA2498	0	0	1.93122	Gm13	42973895	42974152	+	NA	258	intronic circRNA	GLYMA13G43180	11	No
Gm13ciRNA2499	0	0	1.63238	Gm13	43019135	43019390	+	NA	256	intronic circRNA	GLYMA13G43250	3	No
Gm05ciRNA25	2.53145	0	0	Gm05	1305573	1306111	+	NA	539	intronic circRNA	GLYMA05G01845	4	No
Gm06ciRNA250	11067.9	22128	18248.6	Gm06	2185252	2185344	-	NA	93	intergenic circRNA	NA	NA	Yes:LRS
Gm13ciRNA2500	0	0	0.68883	Gm13	43076379	43076658	-	NA	280	intronic circRNA	GLYMA13G43334	20	No
Gm12ciRNA2501	0	0	0.354219	Gm12	486311	486673	+	NA	363	intronic circRNA	GLYMA12G00901	8	No
Gm12ciRNA2502	0	0	0.452752	Gm12	696990	698054	+	NA	1065	intronic circRNA	GLYMA12G01221	8	No
Gm12ciRNA2503	0	0	1.65968	Gm12	767309	767676	-	NA	368	intronic circRNA	GLYMA12G01320	6	No
Gm12ciRNA2504	0	0	0.238703	Gm12	1160706	1161311	+	NA	606	intronic circRNA	GLYMA12G01905	10	No
Gm12ciRNA2505	0	0	0.483793	Gm12	1162716	1163014	+	NA	299	intronic circRNA	GLYMA12G01905	10	No
Gm12ciRNA2506	0	0	0.525538	Gm12	1288582	1288948	+	NA	367	intronic circRNA	GLYMA12G02076	13	No
Gm12ciRNA2507	0	0	0.192027	Gm12	1331257	1332093	-	NA	837	intronic circRNA	GLYMA12G02150	4	No
Gm12ciRNA2508	0	0	2.23528	Gm12	2061127	2061428	-	NA	302	intronic circRNA	GLYMA12G03140	23	No
Gm12ciRNA2509	0	0	0.0805649	Gm12	2065308	2066105	-	NA	798	intronic circRNA	GLYMA12G03140	23	No
Gm06ciRNA251	5787.13	0	0	Gm06	2185252	2185435	+	NA	184	intergenic circRNA	NA	NA	Yes:LRS
Gm12ciRNA2510	0	0	1.25708	Gm12	4045114	4045292	-	NA	179	intronic circRNA	GLYMA12G05980	13	No
Gm12ciRNA2511	0	0	3.47747	Gm12	4156278	4156656	+	NA	379	intronic circRNA	GLYMA12G06090	9	No
Gm12ciRNA2512	0	0	2.70249	Gm12	5403565	5403790	+	NA	226	intronic circRNA	GLYMA12G07791	14	No
Gm12ciRNA2513	0	0	1.20229	Gm12	5543658	5544165	+	NA	508	intronic circRNA	GLYMA12G07890	24	No
Gm12ciRNA2514	0	0	0.513739	Gm12	5545191	5545628	+	NA	438	intronic circRNA	GLYMA12G07890	24	No
Gm12ciRNA2515	0	0	0.251136	Gm12	5828103	5828358	+	NA	256	intronic circRNA	GLYMA12G08100	19	No
Gm12ciRNA2516	0	0	0.563954	Gm12	6186687	6186857	-	NA	171	intronic circRNA	GLYMA12G08440	5	No
Gm12ciRNA2517	0	0	0.577462	Gm12	6186691	6186857	-	NA	167	intronic circRNA	GLYMA12G08440	5	No
Gm12ciRNA2518	0	0	0.723107	Gm12	6716705	6717193	-	NA	489	intronic circRNA	GLYMA12G08950	9	No
Gm12ciRNA2519	0	0	0.0709611	Gm12	7330950	7331402	-	NA	453	intronic circRNA	GLYMA12G09540	14	Yes:LS
Gm06ciRNA252	605.597	844.465	1124.71	Gm06	2185340	2185450	-	NA	111	intergenic circRNA	NA	NA	Yes:LRS
Gm12ciRNA2520	0	0	0.398085	Gm12	7837456	7837778	+	NA	323	intronic circRNA	GLYMA12G10030	6	No
Gm12ciRNA2521	0	0	0.0542538	Gm12	14327469	14328653	+	NA	1185	intronic circRNA	GLYMA12G15470	12	No
Gm12ciRNA2522	0	0	1.08967	Gm12	16136147	16136677	+	NA	531	intronic circRNA	GLYMA12G16606	6	No
Gm12ciRNA2523	0	0	0.345031	Gm12	24321214	24321772	+	NA	559	intronic circRNA	GLYMA12G22340	9	No
Gm12ciRNA2524	0	0	0.499669	Gm12	31902488	31902873	-	NA	386	intronic circRNA	GLYMA12G28550	14	No
Gm12ciRNA2525	0	0	0.600225	Gm12	33967409	33967890	+	NA	482	intronic circRNA	GLYMA12G30330	10	No
Gm12ciRNA2526	0	0	0.357966	Gm12	35268857	35269305	-	NA	449	intronic circRNA	GLYMA12G31700	8	No
Gm12ciRNA2527	0	0	0.287869	Gm12	35309212	35309881	+	NA	670	intronic circRNA	GLYMA12G31750	5	No
Gm12ciRNA2528	0	0	0.0408974	Gm12	38526800	38527585	+	NA	786	intronic circRNA	GLYMA12G35400	8	Yes:L
Gm12ciRNA2529	0	0	0.0708048	Gm12	39188707	39189160	+	NA	454	intronic circRNA	GLYMA12G36080	7	No
Gm06ciRNA253	289.02	0	0	Gm06	2185374	2185462	+	NA	89	intergenic circRNA	NA	NA	Yes:LRS
Gm12ciRNA2530	0	0	0.239296	Gm12	39201123	39201525	-	NA	403	intronic circRNA	GLYMA12G36090	24	No
Gm12ciRNA2531	0	0	0.413055	Gm12	40079669	40080991	-	NA	1323	intronic circRNA	GLYMA12G37100	22	No
Gm11ciRNA2532	0	0	0.457043	Gm11	397618	397828	+	NA	211	intronic circRNA	GLYMA11G00755	8	No
Gm11ciRNA2533	0	0	0.120245	Gm11	405465	406266	+	NA	802	intronic circRNA	GLYMA11G00780	8	No
Gm11ciRNA2534	0	0	2.00127	Gm11	849294	849550	-	NA	257	intronic circRNA	GLYMA11G01420	10	No
Gm11ciRNA2535	0	0	0.646138	Gm11	959444	960239	+	NA	796	intronic circRNA	GLYMA11G01620	3	No
Gm11ciRNA2536	0	0	0.12332	Gm11	1065497	1066278	+	NA	782	intronic circRNA	GLYMA11G01780	9	No
Gm11ciRNA2537	0	0	0.220174	Gm11	1927339	1927776	+	NA	438	intronic circRNA	GLYMA11G02950	12	No
Gm11ciRNA2538	0	0	0.0944064	Gm11	2323085	2323765	-	NA	681	intronic circRNA	GLYMA11G03460	2	No
Gm11ciRNA2539	0	0	4.17021	Gm11	2575495	2575864	-	NA	370	intronic circRNA	GLYMA11G03850	4	No
Gm06ciRNA254	418.215	0	876.384	Gm06	2185382	2185435	-	NA	54	intergenic circRNA	NA	NA	Yes:LRS
Gm11ciRNA2540	0	0	0.206723	Gm11	2797358	2797668	-	NA	311	intronic circRNA	GLYMA11G04210	4	No
Gm11ciRNA2541	0	0	1.02374	Gm11	2938154	2938310	-	NA	157	intronic circRNA	GLYMA11G04301	4	No
Gm11ciRNA2542	0	0	0.601974	Gm11	3996861	3997127	+	NA	267	intronic circRNA	GLYMA11G05670	6	No
Gm11ciRNA2543	0	0	0.163175	Gm11	5029403	5029993	+	NA	591	intronic circRNA	GLYMA11G07200	10	No
Gm11ciRNA2544	0	0	1.32623	Gm11	5733779	5734287	+	NA	509	intronic circRNA	GLYMA11G08110	7	No
Gm11ciRNA2545	0	0	2.3546	Gm11	5767966	5768279	+	NA	314	intronic circRNA	GLYMA11G08140	35	No
Gm11ciRNA2546	0	0	1.07151	Gm11	5837870	5838184	+	NA	315	intronic circRNA	GLYMA11G08240	3	No
Gm11ciRNA2547	0	0	2.22057	Gm11	5934923	5935074	+	NA	152	intronic circRNA	GLYMA11G08380	8	No
Gm11ciRNA2548	0	0	0.897262	Gm11	6053306	6053717	+	NA	412	intronic circRNA	GLYMA11G08550	20	No
Gm11ciRNA2549	0	0	3.0392	Gm11	6166081	6166355	+	NA	275	intronic circRNA	GLYMA11G08720	15	No
Gm06ciRNA255	333.589	310.817	559.57	Gm06	2185395	2185435	+	NA	41	intergenic circRNA	NA	NA	Yes:LRS
Gm11ciRNA2550	0	0	0.784034	Gm11	7365944	7366107	-	NA	164	intronic circRNA	GLYMA11G10240	4	No
Gm11ciRNA2551	0	0	1.93893	Gm11	7536378	7537952	-	NA	1575	intronic circRNA	GLYMA11G10570	4	No
Gm11ciRNA2552	0	0	0.324701	Gm11	8392477	8392872	-	NA	396	intronic circRNA	GLYMA11G11780	6	No
Gm11ciRNA2553	0	0	0.399322	Gm11	8595820	8596141	+	NA	322	intronic circRNA	GLYMA11G12050	23	No
Gm11ciRNA2554	0	0	1.43506	Gm11	9699833	9700056	+	NA	224	intronic circRNA	GLYMA11G13670	21	No
Gm11ciRNA2555	0	0	2.42134	Gm11	9702939	9703323	+	NA	385	intronic circRNA	GLYMA11G13670	21	No
Gm11ciRNA2556	0	0	1.4374	Gm11	10112494	10112739	+	NA	246	intronic circRNA	GLYMA11G14090	12	No
Gm11ciRNA2557	0	0	2.25194	Gm11	11913081	11913808	+	NA	728	intronic circRNA	GLYMA11G16190	9	No
Gm11ciRNA2558	0	0	4.31388	Gm11	16714615	16714845	+	NA	231	intronic circRNA	GLYMA11G19910	4	No
Gm11ciRNA2559	0	0	0.0653362	Gm11	17356699	17357190	-	NA	492	intronic circRNA	GLYMA11G20530	3	No
Gm06ciRNA256	0.0901017	0	0	Gm06	15351311	15384730	-	NA	33420	intergenic circRNA	NA	NA	Yes:LR
Gm11ciRNA2560	0	0	0.517002	Gm11	26731918	26732974	+	NA	1057	intronic circRNA	GLYMA11G27120	3	No
Gm11ciRNA2561	0	0	1.92323	Gm11	27781814	27782047	+	NA	234	intronic circRNA	GLYMA11G27870	23	No
Gm11ciRNA2562	0	0	0.148478	Gm11	35361733	35362165	-	NA	433	intronic circRNA	GLYMA11G33560	12	No
Gm11ciRNA2563	0	0	0.571982	Gm11	35742842	35743122	+	NA	281	intronic circRNA	GLYMA11G33880	24	No
Gm11ciRNA2564	0	0	0.353801	Gm11	37123381	37123698	+	NA	318	intronic circRNA	GLYMA11G35460	29	No
Gm11ciRNA2565	0	0	0.106442	Gm11	37690515	37690816	+	NA	302	intronic circRNA	GLYMA11G36150	6	No
Gm11ciRNA2566	0	0	0.573002	Gm11	37702934	37703494	+	NA	561	intronic circRNA	GLYMA11G36160	10	No
Gm11ciRNA2567	0	0	0.440348	Gm11	38085670	38086034	-	NA	365	intronic circRNA	GLYMA11G36730	3	No
Gm11ciRNA2568	0	0	3.35741	Gm11	38142091	38142315	+	NA	225	intronic circRNA	GLYMA11G36810	14	No
Gm11ciRNA2569	0	0	0.0371194	Gm11	38145336	38146201	+	NA	866	intronic circRNA	GLYMA11G36810	14	No
Gm06ciRNA257	0.0392083	0.0458953	0.214303	Gm06	45205442	45206041	+	NA	600	intergenic circRNA	NA	NA	Yes:RS
Gm11ciRNA2570	0	0	0.238408	Gm11	38641708	38642516	+	NA	809	intronic circRNA	GLYMA11G37590	11	No
Gm11ciRNA2571	0	0	2.3413	Gm11	38748461	38748714	+	NA	254	intronic circRNA	GLYMA11G37710	15	No
Gm11ciRNA2572	0	0	0.38087	Gm11	38950730	38951151	+	NA	422	intronic circRNA	GLYMA11G37970	4	No
Gm11ciRNA2573	0	0	0.395636	Gm11	39104076	39104400	-	NA	325	intronic circRNA	GLYMA11G38160	27	No
Gm10ciRNA2574	0	0	0.0805649	Gm10	142022	142420	+	NA	399	intronic circRNA	GLYMA10G00360	10	No
Gm10ciRNA2575	0	0	0.217362	Gm10	733478	734808	-	NA	1331	intronic circRNA	GLYMA10G01020	3	No
Gm10ciRNA2576	0	0	0.457438	Gm10	885134	885906	-	NA	773	intronic circRNA	GLYMA10G01200	8	No
Gm10ciRNA2577	0	0	5.08181	Gm10	897987	898258	+	NA	272	intronic circRNA	GLYMA10G01211	10	No
Gm10ciRNA2578	0	0	1.39972	Gm10	1924590	1925255	+	NA	666	intronic circRNA	GLYMA10G02700	8	Yes:R
Gm10ciRNA2579	0	0	0.475523	Gm10	2349940	2350277	+	NA	338	intronic circRNA	GLYMA10G03241	9	Yes:S
Gm07ciRNA258	0.980208	0	0	Gm07	9956248	9956391	-	NA	144	intergenic circRNA	NA	NA	No
Gm10ciRNA2580	0	0	5.72803	Gm10	2800617	2800992	-	NA	376	intronic circRNA	GLYMA10G03740	11	No
Gm10ciRNA2581	0	0	0.0678173	Gm10	5845067	5845540	+	NA	474	intronic circRNA	GLYMA10G07133	4	No
Gm10ciRNA2582	0	0	6.50561	Gm10	6625008	6625049	-	NA	42	intronic circRNA	GLYMA10G07831	2	Yes:S
Gm10ciRNA2583	0	0	29.2605	Gm10	6625011	6625049	-	NA	39	intronic circRNA	GLYMA10G07831	2	Yes:S
Gm10ciRNA2584	0	0	0.806515	Gm10	22227017	22227295	+	NA	279	intronic circRNA	GLYMA10G17870	7	No
Gm10ciRNA2585	0	0	4.88284	Gm10	36890614	36890771	+	NA	158	intronic circRNA	GLYMA10G28080	10	No
Gm10ciRNA2586	0	0	0.132832	Gm10	37492831	37493072	+	NA	242	intronic circRNA	GLYMA10G28620	6	No
Gm10ciRNA2587	0	0	0.927271	Gm10	38327222	38327429	+	NA	208	intronic circRNA	GLYMA10G29470	9	No
Gm10ciRNA2588	0	0	0.239891	Gm10	38592261	38592662	+	NA	402	intronic circRNA	GLYMA10G29810	3	No
Gm10ciRNA2589	0	0	0.140373	Gm10	38894367	38894595	-	NA	229	intronic circRNA	GLYMA10G30200	5	No
Gm07ciRNA259	1.66844	0	0	Gm07	17046817	17046957	+	NA	141	intergenic circRNA	NA	NA	No
Gm10ciRNA2590	0	0	3.82572	Gm10	38928769	38929033	+	NA	265	intronic circRNA	GLYMA10G30220	14	No
Gm10ciRNA2591	0	0	0.0239891	Gm10	38928769	38929036	+	NA	268	intronic circRNA	GLYMA10G30220	14	No
Gm10ciRNA2592	0	0	0.247653	Gm10	38934757	38935405	+	NA	649	intronic circRNA	GLYMA10G30230	8	No
Gm10ciRNA2593	0	0	0.0174513	Gm10	39104392	39106233	+	NA	1842	intronic circRNA	GLYMA10G30440	4	No
Gm10ciRNA2594	0	0	8.97989	Gm10	39841379	39841625	+	NA	247	intronic circRNA	GLYMA10G31310	16	No
Gm10ciRNA2595	0	0	2.47272	Gm10	42418046	42418539	+	NA	494	intronic circRNA	GLYMA10G34240	8	No
Gm10ciRNA2596	0	0	0.674379	Gm10	42636909	42637480	+	NA	572	intronic circRNA	GLYMA10G34475	19	No
Gm10ciRNA2597	0	0	0.332538	Gm10	44734832	44735121	+	NA	290	intronic circRNA	GLYMA10G36600	15	No
Gm10ciRNA2598	0	0	1.0178	Gm10	44863528	44863906	-	NA	379	intronic circRNA	GLYMA10G36780	6	No
Gm10ciRNA2599	0	0	2.67878	Gm10	45241323	45241586	-	NA	264	intronic circRNA	GLYMA10G37210	12	No
Gm05ciRNA26	0.197137	0	0	Gm05	10873937	10874294	+	NA	358	intronic circRNA	GLYMA05G10590	24	No
Gm07ciRNA260	1102.56	0	0	Gm07	35608332	35608450	-	NA	119	intergenic circRNA	NA	NA	No
Gm10ciRNA2600	0	0	22299.2	Gm10	46084071	46084409	-	NA	339	intronic circRNA	GLYMA10G38270	10	No
Gm10ciRNA2601	0	0	4868.58	Gm10	46798685	46799901	-	NA	1217	intronic circRNA	GLYMA10G39080	10	No
Gm10ciRNA2602	0	0	0.0628286	Gm10	47191561	47192498	-	NA	938	intronic circRNA	GLYMA10G39540	23	No
Gm10ciRNA2603	0	0	0.0910634	Gm10	48704328	48704680	-	NA	353	intronic circRNA	GLYMA10G41680	5	No
Gm10ciRNA2604	0	0	0.619504	Gm10	48786303	48786769	+	NA	467	intronic circRNA	GLYMA10G41770	10	No
Gm10ciRNA2605	0	0	0.118618	Gm10	50010329	50010599	+	NA	271	intronic circRNA	GLYMA10G43230	24	No
Gm10ciRNA2606	0	0	0.341246	Gm10	50382186	50382656	+	NA	471	intronic circRNA	GLYMA10G43820	4	No
Gm10ciRNA2607	0	0	0.599321	Gm10	50813839	50814428	-	NA	590	intronic circRNA	GLYMA10G44480	12	No
Gm17ciRNA2608	0	0	1.87863	Gm17	211836	211989	+	NA	154	intronic circRNA	GLYMA17G00531	10	No
Gm17ciRNA2609	0	0	0.328014	Gm17	712793	713674	-	NA	882	intronic circRNA	GLYMA17G01221	2	No
Gm08ciRNA261	0.213775	0.307106	0.618742	Gm08	46946666	46947472	+	NA	807	intergenic circRNA	NA	NA	Yes:LRS
Gm17ciRNA2610	0	0	0.396857	Gm17	1641891	1642457	-	NA	567	intronic circRNA	GLYMA17G02540	36	No
Gm17ciRNA2611	0	0	15.028	Gm17	2390039	2390438	+	NA	400	intronic circRNA	GLYMA17G03570	24	No
Gm17ciRNA2612	0	0	0.0524395	Gm17	2526907	2527519	+	NA	613	intronic circRNA	GLYMA17G03830	4	No
Gm17ciRNA2613	0	0	0.200909	Gm17	2795514	2795673	+	NA	160	intronic circRNA	GLYMA17G04180	26	No
Gm17ciRNA2614	0	0	1.54545	Gm17	2992938	2993249	-	NA	312	intronic circRNA	GLYMA17G04460	9	No
Gm17ciRNA2615	0	0	0.681654	Gm17	3989140	3989363	-	NA	224	intronic circRNA	GLYMA17G05660	5	No
Gm17ciRNA2616	0	0	0.177599	Gm17	5316677	5317038	-	NA	362	intronic circRNA	GLYMA17G07290	10	No
Gm17ciRNA2617	0	0	0.251792	Gm17	5485329	5485711	-	NA	383	intronic circRNA	GLYMA17G07480	12	No
Gm17ciRNA2618	0	0	0.340163	Gm17	5765321	5765698	-	NA	378	intronic circRNA	GLYMA17G07800	11	No
Gm17ciRNA2619	0	0	0.151629	Gm17	6356328	6356539	+	NA	212	intronic circRNA	GLYMA17G08581	14	No
Gm09ciRNA262	0.0521618	0	0	Gm09	29213590	29219001	-	NA	5412	intergenic circRNA	NA	NA	Yes:L
Gm17ciRNA2620	0	0	0.627227	Gm17	7105933	7106342	+	NA	410	intronic circRNA	GLYMA17G09580	5	No
Gm17ciRNA2621	0	0	0.0778339	Gm17	7294666	7295491	-	NA	826	intronic circRNA	GLYMA17G09790	10	No
Gm17ciRNA2622	0	0	2.78974	Gm17	7587769	7588275	-	NA	507	intronic circRNA	GLYMA17G10150	5	No
Gm17ciRNA2623	0	0	0.117749	Gm17	7968562	7969380	-	NA	819	intronic circRNA	GLYMA17G10610	16	No
Gm17ciRNA2624	0	0	3.10821	Gm17	8953855	8954247	+	NA	393	intronic circRNA	GLYMA17G11910	16	No
Gm17ciRNA2625	0	0	0.23617	Gm17	9656869	9658093	-	NA	1225	intronic circRNA	GLYMA17G12750	7	No
Gm17ciRNA2626	0	0	0.147231	Gm17	10061668	10062322	+	NA	655	intronic circRNA	GLYMA17G13130	7	No
Gm17ciRNA2627	0	0	0.737763	Gm17	12304444	12304748	-	NA	305	intronic circRNA	GLYMA17G15550	8	No
Gm17ciRNA2628	0	0	1.28202	Gm17	12414446	12415122	-	NA	677	intronic circRNA	GLYMA17G15690	4	No
Gm17ciRNA2629	0	0	0.408096	Gm17	14860092	14861115	-	NA	1024	intronic circRNA	GLYMA17G17800	4	No
Gm09ciRNA263	23.6991	0	0	Gm09	30680582	30680874	+	NA	293	intergenic circRNA	NA	NA	No
Gm17ciRNA2630	0	0	1.92133	Gm17	19492757	19493191	-	NA	435	intronic circRNA	GLYMA17G20460	10	No
Gm17ciRNA2631	0	0	0.547933	Gm17	19994176	19994351	+	NA	176	intronic circRNA	GLYMA17G20860	6	No
Gm17ciRNA2632	0	0	0.557434	Gm17	32412145	32412836	+	NA	692	intronic circRNA	GLYMA17G29670	11	Yes:R
Gm17ciRNA2633	0	0	0.253113	Gm17	37859120	37859500	+	NA	381	intronic circRNA	GLYMA17G33940	6	No
Gm17ciRNA2634	0	0	1.78369	Gm17	39295943	39296147	-	NA	205	intronic circRNA	GLYMA17G35340	13	No
Gm17ciRNA2635	0	0	0.642908	Gm17	39784147	39784646	-	NA	500	intronic circRNA	GLYMA17G35780	26	Yes:S
Gm17ciRNA2636	0	0	0.538749	Gm17	40037735	40037913	+	NA	179	intronic circRNA	GLYMA17G36050	12	No
Gm17ciRNA2637	0	0	0.0646788	Gm17	40322011	40322507	+	NA	497	intronic circRNA	GLYMA17G36350	11	No
Gm17ciRNA2638	0	0	0.1345	Gm17	41438304	41438781	-	NA	478	intronic circRNA	GLYMA17G37700	13	No
Gm16ciRNA2639	0	0	1.44969	Gm16	208342	208851	-	NA	510	intronic circRNA	GLYMA16G00541	16	No
Gm09ciRNA264	52.717	0	0	Gm09	30680735	30680862	-	NA	128	intergenic circRNA	NA	NA	No
Gm16ciRNA2640	0	0	0.477998	Gm16	1235508	1235776	-	NA	269	intronic circRNA	GLYMA16G01660	24	No
Gm16ciRNA2641	0	0	0.578154	Gm16	1396783	1397060	-	NA	278	intronic circRNA	GLYMA16G01870	4	No
Gm16ciRNA2642	0	0	0.724695	Gm16	2434105	2434725	-	NA	621	intronic circRNA	GLYMA16G02860	7	Yes:L
Gm16ciRNA2643	0	0	0.281977	Gm16	2467791	2468360	+	NA	570	intronic circRNA	GLYMA16G02880	10	No
Gm16ciRNA2644	0	0	0.210789	Gm16	5782948	5783252	-	NA	305	intronic circRNA	GLYMA16G06421	9	No
Gm16ciRNA2645	0	0	0.220779	Gm16	6754909	6755636	+	NA	728	intronic circRNA	GLYMA16G07490	6	No
Gm16ciRNA2646	0	0	0.40562	Gm16	7026351	7026667	+	NA	317	intronic circRNA	GLYMA16G07750	30	No
Gm16ciRNA2647	0	0	16.9113	Gm16	14404137	14404366	-	NA	230	intronic circRNA	GLYMA16G13410	7	No
Gm16ciRNA2648	0	0	0.344261	Gm16	19105434	19106180	+	NA	747	intronic circRNA	GLYMA16G17580	19	No
Gm16ciRNA2649	0	0	0.433421	Gm16	29104742	29105186	-	NA	445	intronic circRNA	GLYMA16G25170	5	No
Gm09ciRNA265	1.28274	0.155818	0.248035	Gm09	45815887	45816372	+	NA	486	intergenic circRNA	NA	NA	Yes:LRS
Gm16ciRNA2650	0	0	0.500317	Gm16	31470028	31470284	+	NA	257	intronic circRNA	GLYMA16G27420	7	No
Gm16ciRNA2651	0	0	4.33421	Gm16	31939702	31939879	-	NA	178	intronic circRNA	GLYMA16G27970	10	No
Gm16ciRNA2652	0	0	0.334848	Gm16	33405752	33406039	-	NA	288	intronic circRNA	GLYMA16G29650	3	No
Gm16ciRNA2653	0	0	0.14325	Gm16	33803313	33803873	-	NA	561	intronic circRNA	GLYMA16G30160	12	No
Gm15ciRNA2654	0	0	0.072626	Gm15	981800	982758	-	NA	959	intronic circRNA	GLYMA15G01520	10	No
Gm15ciRNA2655	0	0	0.627567	Gm15	1038653	1039113	-	NA	461	intronic circRNA	GLYMA15G01580	26	No
Gm15ciRNA2656	0	0	0.133939	Gm15	1182019	1182498	-	NA	480	intronic circRNA	GLYMA15G01790	5	No
Gm15ciRNA2657	0	0	1.72341	Gm15	1214319	1214747	+	NA	429	intronic circRNA	GLYMA15G01840	12	No
Gm15ciRNA2658	0	0	3.06147	Gm15	1251756	1251986	-	NA	231	intronic circRNA	GLYMA15G01890	2	No
Gm15ciRNA2659	0	0	0.127815	Gm15	1252192	1253197	-	NA	1006	intronic circRNA	GLYMA15G01890	2	No
Gm09ciRNA266	1.29339	0	0	Gm09	45815891	45816372	-	NA	482	intergenic circRNA	NA	NA	Yes:LRS
Gm15ciRNA2660	0	0	1.96694	Gm15	1369267	1369552	+	NA	286	intronic circRNA	GLYMA15G02040	3	No
Gm15ciRNA2661	0	0	1.70382	Gm15	1369267	1369549	+	NA	283	intronic circRNA	GLYMA15G02040	3	No
Gm15ciRNA2662	0	0	0.719136	Gm15	1976492	1976938	-	NA	447	intronic circRNA	GLYMA15G02840	4	No
Gm15ciRNA2663	0	0	2.15609	Gm15	2199164	2199491	-	NA	328	intronic circRNA	GLYMA15G03175	5	No
Gm15ciRNA2664	0	0	0.777711	Gm15	3423038	3423285	-	NA	248	intronic circRNA	GLYMA15G04850	22	No
Gm15ciRNA2665	0	0	0.140373	Gm15	3946678	3946906	-	NA	229	intronic circRNA	GLYMA15G05570	5	No
Gm15ciRNA2666	0	0	0.298103	Gm15	4182361	4183007	+	NA	647	intronic circRNA	GLYMA15G05880	9	No
Gm15ciRNA2667	0	0	55.6298	Gm15	4388250	4388442	-	NA	193	intronic circRNA	GLYMA15G06202	2	No
Gm15ciRNA2668	0	0	0.747567	Gm15	5871878	5872307	-	NA	430	intronic circRNA	GLYMA15G08300	2	No
Gm15ciRNA2669	0	0	0.573002	Gm15	7048515	7049075	+	NA	561	intronic circRNA	GLYMA15G09820	5	No
Gm07ciRNA267	0	0.59061	0	Gm07	269458	269830	-	NA	373	intronic circRNA	GLYMA07G00570	6	No
Gm15ciRNA2670	0	0	0.477111	Gm15	7064335	7064873	+	NA	539	intronic circRNA	GLYMA15G09850	5	No
Gm15ciRNA2671	0	0	0.0905504	Gm15	8969842	8970196	+	NA	355	intronic circRNA	GLYMA15G12100	14	No
Gm15ciRNA2672	0	0	0.318797	Gm15	9570509	9571113	+	NA	605	intronic circRNA	GLYMA15G12890	13	No
Gm15ciRNA2673	0	0	1.65097	Gm15	9717181	9717511	+	NA	331	intronic circRNA	GLYMA15G13040	24	No
Gm15ciRNA2674	0	0	0.55905	Gm15	9743767	9743996	-	NA	230	intronic circRNA	GLYMA15G13080	6	No
Gm15ciRNA2675	0	0	0.470748	Gm15	9980340	9980578	-	NA	239	intronic circRNA	GLYMA15G13370	13	No
Gm15ciRNA2676	0	0	0.355853	Gm15	10251757	10252027	-	NA	271	intronic circRNA	GLYMA15G13640	18	No
Gm15ciRNA2677	0	0	0.565759	Gm15	11155468	11156092	-	NA	625	intronic circRNA	GLYMA15G14660	3	No
Gm15ciRNA2678	0	0	0.233935	Gm15	11737568	11738735	+	NA	1168	intronic circRNA	GLYMA15G15330	3	No
Gm15ciRNA2679	0	0	0.872958	Gm15	11746932	11747244	-	NA	313	intronic circRNA	GLYMA15G15350	14	No
Gm07ciRNA268	0	0.308022	0	Gm07	289781	290227	-	NA	447	intronic circRNA	GLYMA07G00596	9	No
Gm15ciRNA2680	0	0	0.040232	Gm15	12171040	12171838	+	NA	799	intronic circRNA	GLYMA15G15830	15	No
Gm15ciRNA2681	0	0	0.510244	Gm15	12200465	12200968	+	NA	504	intronic circRNA	GLYMA15G15870	11	No
Gm15ciRNA2682	0	0	0.290252	Gm15	14298799	14299241	-	NA	443	intronic circRNA	GLYMA15G17830	11	No
Gm15ciRNA2683	0	0	1.97541	Gm15	14447143	14447321	+	NA	179	intronic circRNA	GLYMA15G17956	11	No
Gm15ciRNA2684	0	0	1.87985	Gm15	14514098	14514268	+	NA	171	intronic circRNA	GLYMA15G18047	23	No
Gm15ciRNA2685	0	0	0.0503058	Gm15	14893614	14894252	+	NA	639	intronic circRNA	GLYMA15G18230	7	No
Gm15ciRNA2686	0	0	0.932487	Gm15	18004792	18005739	-	NA	948	intronic circRNA	GLYMA15G20210	16	No
Gm15ciRNA2687	0	0	2.73702	Gm15	21156058	21156609	-	NA	552	intronic circRNA	GLYMA15G22500	6	No
Gm15ciRNA2688	0	0	0.896247	Gm15	21663924	21664461	-	NA	538	intronic circRNA	GLYMA15G22820	6	No
Gm15ciRNA2689	0	0	0.193647	Gm15	26156530	26157027	-	NA	498	intronic circRNA	GLYMA15G25010	5	No
Gm07ciRNA269	0	0.718362	0	Gm07	298074	298303	-	NA	230	intronic circRNA	GLYMA07G00610	4	No
Gm15ciRNA2690	0	0	0.538749	Gm15	26552880	26553237	+	NA	358	intronic circRNA	GLYMA15G25170	14	No
Gm15ciRNA2691	0	0	0.261345	Gm15	26552880	26553248	+	NA	369	intronic circRNA	GLYMA15G25170	14	No
Gm15ciRNA2692	0	0	0.328493	Gm15	26559540	26560224	+	NA	685	intronic circRNA	GLYMA15G25170	14	No
Gm15ciRNA2693	0	0	0.0305565	Gm15	41301502	41302553	+	NA	1052	intronic circRNA	GLYMA15G36180	4	No
Gm15ciRNA2694	0	0	0.569954	Gm15	48656649	48656930	+	NA	282	intronic circRNA	GLYMA15G41550	7	No
Gm15ciRNA2695	0	0	0.207056	Gm15	48863625	48864245	-	NA	621	intronic circRNA	GLYMA15G41680	8	No
Gm15ciRNA2696	0	0	1.71082	Gm15	50467169	50467525	+	NA	357	intronic circRNA	GLYMA15G43021	13	No
Gm14ciRNA2697	0	0	0.210101	Gm14	892207	892512	-	NA	306	intronic circRNA	GLYMA14G01550	3	No
Gm14ciRNA2698	0	0	0.464193	Gm14	1507490	1507766	-	NA	277	intronic circRNA	GLYMA14G02461	23	No
Gm14ciRNA2699	0	0	1.91595	Gm14	1892236	1892537	+	NA	302	intronic circRNA	GLYMA14G02990	24	No
Gm05ciRNA27	0.646291	0	0	Gm05	35307921	35308284	-	NA	364	intronic circRNA	GLYMA05G29820	7	No
Gm07ciRNA270	0	0.412234	0	Gm07	630908	631241	-	NA	334	intronic circRNA	GLYMA07G01060	3	No
Gm14ciRNA2700	0	0	0.623318	Gm14	1899591	1899951	+	NA	361	intronic circRNA	GLYMA14G02990	24	No
Gm14ciRNA2701	0	0	0.347518	Gm14	2341138	2341507	+	NA	370	intronic circRNA	GLYMA14G03600	9	No
Gm14ciRNA2702	0	0	0.0599727	Gm14	2753663	2754198	-	NA	536	intronic circRNA	GLYMA14G04130	35	No
Gm14ciRNA2703	0	0	0.601652	Gm14	3368692	3369065	-	NA	374	intronic circRNA	GLYMA14G04890	31	No
Gm14ciRNA2704	0	0	3.44415	Gm14	3384778	3385113	+	NA	336	intronic circRNA	GLYMA14G04910	16	No
Gm14ciRNA2705	0	0	0.514326	Gm14	3569325	3569699	+	NA	375	intronic circRNA	GLYMA14G05150	5	No
Gm14ciRNA2706	0	0	0.31392	Gm14	3908927	3909438	+	NA	512	intronic circRNA	GLYMA14G05460	7	No
Gm14ciRNA2707	0	0	0.52354	Gm14	4587206	4587512	-	NA	307	intronic circRNA	GLYMA14G06340	30	No
Gm14ciRNA2708	0	0	0.943233	Gm14	5286118	5286401	+	NA	284	intronic circRNA	GLYMA14G07120	17	No
Gm14ciRNA2709	0	0	0.566339	Gm14	7522368	7522840	+	NA	473	intronic circRNA	GLYMA14G09450	8	No
Gm07ciRNA271	0	0.249771	0	Gm07	852679	853119	-	NA	441	intronic circRNA	GLYMA07G01350	11	No
Gm14ciRNA2710	0	0	0.640346	Gm14	7943000	7943501	+	NA	502	intronic circRNA	GLYMA14G09880	5	No
Gm14ciRNA2711	0	0	4.5922	Gm14	8951544	8951865	-	NA	322	intronic circRNA	GLYMA14G10750	20	Yes:R
Gm14ciRNA2712	0	0	0.268325	Gm14	10211711	10212309	-	NA	599	intronic circRNA	GLYMA14G11660	4	No
Gm14ciRNA2713	0	0	2.43756	Gm14	18295898	18296108	+	NA	211	intronic circRNA	GLYMA14G16820	9	No
Gm14ciRNA2714	0	0	0.101565	Gm14	18426983	18427615	+	NA	633	intronic circRNA	GLYMA14G16950	4	No
Gm14ciRNA2715	0	0	0.291789	Gm14	30066217	30066877	+	NA	661	intronic circRNA	GLYMA14G24900	9	No
Gm14ciRNA2716	0	0	0.0681046	Gm14	43893686	43894157	+	NA	472	intronic circRNA	GLYMA14G35110	6	No
Gm14ciRNA2717	0	0	1.12791	Gm14	44735429	44736226	-	NA	798	intronic circRNA	GLYMA14G35690	11	No
Gm14ciRNA2718	0	0	2.82686	Gm14	45009030	45009427	-	NA	398	intronic circRNA	GLYMA14G35850	6	No
Gm14ciRNA2719	0	0	0.268999	Gm14	45372684	45372922	+	NA	239	intronic circRNA	GLYMA14G36165	5	No
Gm07ciRNA272	0	0.904639	0	Gm07	1016889	1017649	+	NA	761	intronic circRNA	GLYMA07G01570	5	No
Gm14ciRNA2720	0	0	0.695788	Gm14	49079689	49080150	-	NA	462	intronic circRNA	GLYMA14G40090	8	No
Gm14ciRNA2721	0	0	0.363322	Gm14	49557692	49558620	-	NA	929	intronic circRNA	GLYMA14G40580	4	No
Gm20ciRNA2722	0	0	0.250744	Gm20	110938	111578	+	NA	641	intronic circRNA	GLYMA20G00290	11	No
Gm20ciRNA2723	0	0	0.283219	Gm20	1583608	1584061	+	NA	454	intronic circRNA	GLYMA20G02060	18	No
Gm20ciRNA2724	0	0	1.19459	Gm20	2822317	2822612	+	NA	296	intronic circRNA	GLYMA20G03090	11	Yes:S
Gm20ciRNA2725	0	0	2.40167	Gm20	7922682	7922855	+	NA	174	intronic circRNA	GLYMA20G06200	7	No
Gm20ciRNA2726	0	0	0.800775	Gm20	11206801	11207081	-	NA	281	intronic circRNA	GLYMA20G08070	2	No
Gm20ciRNA2727	0	0	0.0732241	Gm20	23835057	23835495	-	NA	439	intronic circRNA	GLYMA20G16950	12	No
Gm20ciRNA2728	0	0	1.18508	Gm20	26831683	26832116	+	NA	434	intronic circRNA	GLYMA20G19200	7	No
Gm20ciRNA2729	0	0	8.53463	Gm20	31109431	31110059	+	NA	629	intronic circRNA	GLYMA20G21660	8	Yes:S
Gm07ciRNA273	0	1.1067	0	Gm07	1086732	1087154	+	NA	423	intronic circRNA	GLYMA07G01660	9	No
Gm20ciRNA2730	0	0	1.99807	Gm20	31989453	31989999	+	NA	547	intronic circRNA	GLYMA20G22090	10	No
Gm20ciRNA2731	0	0	0.112396	Gm20	32496971	32497256	-	NA	286	intronic circRNA	GLYMA20G22525	4	No
Gm20ciRNA2732	0	0	1.76359	Gm20	33196330	33196730	-	NA	401	intronic circRNA	GLYMA20G23310	10	No
Gm20ciRNA2733	0	0	2.39426	Gm20	33461125	33461408	-	NA	284	intronic circRNA	GLYMA20G23670	11	No
Gm20ciRNA2734	0	0	0.225318	Gm20	34101843	34102270	-	NA	428	intronic circRNA	GLYMA20G24440	15	No
Gm20ciRNA2735	0	0	0.073728	Gm20	35956045	35956480	+	NA	436	intronic circRNA	GLYMA20G26510	2	No
Gm20ciRNA2736	0	0	0.213354	Gm20	35990713	35991164	+	NA	452	intronic circRNA	GLYMA20G26580	6	No
Gm20ciRNA2737	0	0	0.230433	Gm20	36118903	36119181	-	NA	279	intronic circRNA	GLYMA20G26770	4	No
Gm20ciRNA2738	0	0	1.15989	Gm20	37114525	37114718	-	NA	194	intronic circRNA	GLYMA20G28160	19	No
Gm20ciRNA2739	0	0	0.952174	Gm20	39279283	39280126	-	NA	844	intronic circRNA	GLYMA20G30590	13	No
Gm07ciRNA274	0	5.37836	0	Gm07	1180255	1180638	+	NA	384	intronic circRNA	GLYMA07G01780	12	No
Gm20ciRNA2740	0	0	2.87257	Gm20	39491272	39491506	+	NA	235	intronic circRNA	GLYMA20G30810	6	No
Gm20ciRNA2741	0	0	0.171595	Gm20	39631630	39632191	-	NA	562	intronic circRNA	GLYMA20G30980	15	No
Gm20ciRNA2742	0	0	0.303258	Gm20	39695100	39695311	+	NA	212	intronic circRNA	GLYMA20G31030	8	No
Gm20ciRNA2743	0	0	0.20606	Gm20	39863654	39863965	+	NA	312	intronic circRNA	GLYMA20G31210	5	No
Gm20ciRNA2744	0	0	0.112396	Gm20	40407853	40408424	-	NA	572	intronic circRNA	GLYMA20G31800	6	No
Gm20ciRNA2745	0	0	0.399322	Gm20	40465109	40465269	+	NA	161	intronic circRNA	GLYMA20G31860	14	No
Gm20ciRNA2746	0	0	2.45555	Gm20	40519822	40520109	-	NA	288	intronic circRNA	GLYMA20G31940	16	No
Gm20ciRNA2747	0	0	0.0961614	Gm20	41179802	41180191	-	NA	390	intronic circRNA	GLYMA20G32580	5	No
Gm20ciRNA2748	0	0	1.45726	Gm20	43584301	43584675	-	NA	375	intronic circRNA	GLYMA20G35310	24	No
Gm20ciRNA2749	0	0	0.438845	Gm20	44466660	44466952	-	NA	293	intronic circRNA	GLYMA20G36330	28	No
Gm07ciRNA275	0	0.773068	0	Gm07	1330188	1331220	-	NA	1033	intronic circRNA	GLYMA07G01940	18	No
Gm20ciRNA2750	0	0	0.448019	Gm20	44658053	44658339	-	NA	287	intronic circRNA	GLYMA20G36590	10	No
Gm20ciRNA2751	0	0	0.289164	Gm20	45752968	45753634	+	NA	667	intronic circRNA	GLYMA20G38030	9	No
Gm20ciRNA2752	0	0	0.191342	Gm20	46047508	46047843	+	NA	336	intronic circRNA	GLYMA20G38460	4	No
Gm20ciRNA2753	0	0	0.516392	Gm20	46327928	46328176	+	NA	249	intronic circRNA	GLYMA20G38810	18	No
Gm20ciRNA2754	0	0	0.360172	Gm20	46362590	46362946	+	NA	357	intronic circRNA	GLYMA20G38860	53	Yes:S
Gm20ciRNA2755	0	0	0.417473	Gm20	46531304	46531842	-	NA	539	intronic circRNA	GLYMA20G39080	7	No
Gm19ciRNA2756	0	0	0.207122	Gm19	1794963	1795738	+	NA	776	intronic circRNA	GLYMA19G02080	9	No
Gm19ciRNA2757	0	0	1.28582	Gm19	1972673	1973222	+	NA	550	intronic circRNA	GLYMA19G02260	20	No
Gm19ciRNA2758	0	0	2.69606	Gm19	2435060	2435214	+	NA	155	intronic circRNA	GLYMA19G02600	3	No
Gm19ciRNA2759	0	0	0.63103	Gm19	5239351	5239783	-	NA	433	intronic circRNA	GLYMA19G04990	6	No
Gm07ciRNA276	0	1.01613	0	Gm07	1430469	1430739	-	NA	271	intronic circRNA	GLYMA07G02051	3	No
Gm19ciRNA2760	0	0	0.842237	Gm19	6088762	6088990	-	NA	229	intronic circRNA	GLYMA19G05570	4	No
Gm19ciRNA2761	0	0	4.81218	Gm19	6216709	6217376	+	NA	668	intronic circRNA	GLYMA19G05640	16	No
Gm19ciRNA2762	0	0	0.587801	Gm19	17432093	17432967	+	NA	875	intronic circRNA	GLYMA19G14500	8	No
Gm19ciRNA2763	0	0	0.037553	Gm19	24937633	24938060	+	NA	428	intronic circRNA	GLYMA19G20750	13	No
Gm19ciRNA2764	0	0	0.131743	Gm19	27362071	27362314	+	NA	244	intronic circRNA	GLYMA19G22520	13	No
Gm19ciRNA2765	0	0	0.200909	Gm19	36150218	36150857	+	NA	640	intronic circRNA	GLYMA19G28562	17	No
Gm19ciRNA2766	0	0	0.179583	Gm19	36949658	36949836	-	NA	179	intronic circRNA	GLYMA19G29380	7	No
Gm19ciRNA2767	0	0	0.525251	Gm19	37454805	37455110	+	NA	306	intronic circRNA	GLYMA19G29720	9	No
Gm19ciRNA2768	0	0	0.331396	Gm19	39736326	39736616	-	NA	291	intronic circRNA	GLYMA19G31960	9	No
Gm19ciRNA2769	0	0	0.522689	Gm19	40639911	40640402	+	NA	492	intronic circRNA	GLYMA19G32950	15	No
Gm07ciRNA277	0	1.87487	0	Gm07	1512497	1512731	-	NA	235	intronic circRNA	GLYMA07G02180	17	No
Gm19ciRNA2770	0	0	0.0454031	Gm19	40656308	40657015	+	NA	708	intronic circRNA	GLYMA19G32980	4	No
Gm19ciRNA2771	0	0	0.752568	Gm19	41053405	41053703	-	NA	299	intronic circRNA	GLYMA19G33431	9	No
Gm19ciRNA2772	0	0	0.0669696	Gm19	41907132	41907451	+	NA	320	intronic circRNA	GLYMA19G34290	14	No
Gm19ciRNA2773	0	0	0.425767	Gm19	41959835	41960287	+	NA	453	intronic circRNA	GLYMA19G34360	6	No
Gm19ciRNA2774	0	0	4.70232	Gm19	43164067	43164483	-	NA	417	intronic circRNA	GLYMA19G35661	14	No
Gm19ciRNA2775	0	0	0.318271	Gm19	43385629	43385830	+	NA	202	intronic circRNA	GLYMA19G35960	8	No
Gm19ciRNA2776	0	0	0.242912	Gm19	44347815	44348211	+	NA	397	intronic circRNA	GLYMA19G37085	51	No
Gm19ciRNA2777	0	0	0.172269	Gm19	44645436	44646368	+	NA	933	intronic circRNA	GLYMA19G37530	4	No
Gm19ciRNA2778	0	0	0.315151	Gm19	45531648	45532157	+	NA	510	intronic circRNA	GLYMA19G38680	3	No
Gm19ciRNA2779	0	0	0.253779	Gm19	47442694	47443073	-	NA	380	intronic circRNA	GLYMA19G41120	11	No
Gm07ciRNA278	0	0.313942	0	Gm07	1512853	1513159	-	NA	307	intronic circRNA	GLYMA07G02180	17	No
Gm19ciRNA2780	0	0	0.725084	Gm19	48491692	48491957	-	NA	266	intronic circRNA	GLYMA19G42530	19	Yes:L
Gm19ciRNA2781	0	0	0.892927	Gm19	48682400	48682651	-	NA	252	intronic circRNA	GLYMA19G42830	10	No
Gm19ciRNA2782	0	0	0.341246	Gm19	49133559	49134029	-	NA	471	intronic circRNA	GLYMA19G43490	13	No
Gm19ciRNA2783	0	0	0.392496	Gm19	49759371	49760189	-	NA	819	intronic circRNA	GLYMA19G44300	8	No
Gm18ciRNA2784	0	0	0.0921071	Gm18	588662	589010	-	NA	349	intronic circRNA	GLYMA18G01160	6	No
Gm18ciRNA2785	0	0	0.251136	Gm18	702458	702841	+	NA	384	intronic circRNA	GLYMA18G01340	3	No
Gm18ciRNA2786	0	0	0.417086	Gm18	1450746	1451824	-	NA	1079	intronic circRNA	GLYMA18G02300	8	No
Gm18ciRNA2787	0	0	0.388464	Gm18	1941698	1942028	-	NA	331	intronic circRNA	GLYMA18G02960	29	No
Gm18ciRNA2788	0	0	0.516807	Gm18	1943725	1944035	-	NA	311	intronic circRNA	GLYMA18G02960	29	No
Gm18ciRNA2789	0	0	0.425767	Gm18	2235297	2235447	+	NA	151	intronic circRNA	GLYMA18G03340	6	No
Gm07ciRNA279	0	0.350792	0	Gm07	1516522	1516678	-	NA	157	intronic circRNA	GLYMA07G02180	17	No
Gm18ciRNA2790	0	0	0.93175	Gm18	7896765	7896971	+	NA	207	intronic circRNA	GLYMA18G09090	5	No
Gm18ciRNA2791	0	0	1.51543	Gm18	9843528	9844227	+	NA	700	intronic circRNA	GLYMA18G11010	3	No
Gm18ciRNA2792	0	0	1.74282	Gm18	18568316	18568481	+	NA	166	intronic circRNA	GLYMA18G17367	7	No
Gm18ciRNA2793	0	0	0.980042	Gm18	21029173	21029336	+	NA	164	intronic circRNA	GLYMA18G19225	7	No
Gm18ciRNA2794	0	0	3.80143	Gm18	38988699	38989180	-	NA	482	intronic circRNA	GLYMA18G33140	10	No
Gm18ciRNA2795	0	0	2.40339	Gm18	47964100	47964313	+	NA	214	intronic circRNA	GLYMA18G39820	6	No
Gm18ciRNA2796	0	0	2.77115	Gm18	48588925	48589156	+	NA	232	intronic circRNA	GLYMA18G40090	9	No
Gm18ciRNA2797	0	0	1.38074	Gm18	48724995	48725739	+	NA	745	intronic circRNA	GLYMA18G40180	13	No
Gm18ciRNA2798	0	0	0.150037	Gm18	53225979	53226835	-	NA	857	intronic circRNA	GLYMA18G43650	8	No
Gm18ciRNA2799	0	0	0.230709	Gm18	53262953	53263370	+	NA	418	intronic circRNA	GLYMA18G43690	5	No
Gm05ciRNA28	0.327874	0	0	Gm05	35666876	35667162	-	NA	287	intronic circRNA	GLYMA05G30270	12	No
Gm07ciRNA280	0	2.21776	0	Gm07	1578936	1579233	-	NA	298	intronic circRNA	GLYMA07G02290	14	No
Gm18ciRNA2800	0	0	0.0339803	Gm18	55189465	55190410	-	NA	946	intronic circRNA	GLYMA18G45410	7	No
Gm18ciRNA2801	0	0	0.422966	Gm18	56321896	56322275	-	NA	380	intronic circRNA	GLYMA18G46620	13	No
Gm18ciRNA2802	0	0	0.12332	Gm18	57129571	57129961	-	NA	391	intronic circRNA	GLYMA18G47500	15	No
Gm18ciRNA2803	0	0	0.0691299	Gm18	57387711	57388175	-	NA	465	intronic circRNA	GLYMA18G47820	14	No
Gm18ciRNA2804	0	0	1.66607	Gm18	57738645	57738972	-	NA	328	intronic circRNA	GLYMA18G48280	9	No
Gm18ciRNA2805	0	0	1.13264	Gm18	57875025	57875620	-	NA	596	intronic circRNA	GLYMA18G48470	9	No
Gm18ciRNA2806	0	0	0.306412	Gm18	58419850	58421003	+	NA	1154	intronic circRNA	GLYMA18G49000	30	No
Gm18ciRNA2807	0	0	0.0261557	Gm18	59568164	59569392	+	NA	1229	intronic circRNA	GLYMA18G50420	5	No
Gm18ciRNA2808	0	0	0.137081	Gm18	59570605	59571073	+	NA	469	intronic circRNA	GLYMA18G50420	5	No
Gm18ciRNA2809	0	0	6.18181	Gm18	60326375	60326660	+	NA	286	intronic circRNA	GLYMA18G51450	16	No
Gm07ciRNA281	0	0.663547	0	Gm07	1588836	1589001	-	NA	166	intronic circRNA	GLYMA07G02310	7	No
Gm18ciRNA2810	0	0	0.0740677	Gm18	60647122	60647555	-	NA	434	intronic circRNA	GLYMA18G51890	19	No
[truncated: 3,374 more rows]
