# Supplementary material for: Genome-wide identification and characterization of circular RNAs by high throughput sequencing in soybean
Source: Sci Rep. 2017 Jul 17;7:5636. doi: 10.1038/s41598-017-05922-9 (PMC5514102; doi:10.1038/s41598-017-05922-9)
Supplement: Supplementary file 4 — Supplementary Table S5 [file 41598_2017_5922_MOESM4_ESM.xlsx]

## Sheet: Sheet1
Supplementary Table S5. Alternative splicing events of circRNAs in soybean.
CircRNA_ID	Chromosome	Start	End	Strand	Alternatively_Spliced_Exon, AS_type *
					Leaf	Root	Stem
Gm01circRNA156	Gm01	20350482	20352870	+	20350856:20351008,A3SS;20350872:20351008,A3SS	NA	NA
Gm01circRNA174	Gm01	52707299	52716893	-	52707299:52707429,A3SS;52707299:52707377,A3SS	NA	NA
Gm03circRNA103	Gm03	18935507	18936711	+	18935964:18936083,A3SS;18935986:18936083,A3SS	NA	NA
Gm05circRNA1684	Gm05	9024267	9024518	+	NA	NA	9024885:9024918,A3SS;9024873:9024918,A3SS
Gm06circRNA44	Gm06	15308453	15308863	-	NA	NA	15308453:15308539,A3SS;15308453:15308526,A3SS
Gm08circRNA212	Gm08	816613	816876	-	NA	816613:816876,IR	816613:816876,IR
Gm09circRNA211	Gm09	45293216	45293798	+	NA	45293525:45293798,IR	NA
Gm11circRNA301	Gm11	785929	786866	-	786294:786393,ES	NA	NA
Gm12circRNA281	Gm12	28041	38509	+	NA	NA	38458:38509,A3SS;38452:38509,A3SS
Gm13circRNA279	Gm13	40831401	40832718	-	NA	NA	40831401:40831508,A3SS;40831401:40831462,A3SS
Gm15circRNA406	Gm15	4304049	4305269	+	4304783:4304902,A3SS;4304049:4304170,A5SS;4304049:4304091,A5SS;4304248:4304320,A5SS;4304248:4304315,A5SS;4304793:4304902,A3SS	4304049:4304170,A5SS;4304049:4304091,A5SS;4304049:4304315,IR	4304793:4304902,A3SS;4304252:4304315,A3SS;4304049:4304170,A5SS;4304049:4304091,A5SS;4304248:4304315,A3SS;4304201:4304315,A3SS;4304783:4304902,A3SS
Gm20circRNA449	Gm20	24189763	24192301	+	NA	24191947:24192010,A5SS;24191947:24192015,A5SS	NA
Gm20circRNA2396	Gm20	46373688	46377121	+	NA	NA	46373688:46374001,IR
Gm20circRNA473	Gm20	46373688	46374001	+	NA	NA	46373688:46374001,IR
Gm03circRNA726	Gm03	29882994	29899103	-	NA	29898456:29898560,A3SS;29898456:29898556,A3SS	29898456:29898560,A3SS;29898456:29898556,A3SS
Gm03circRNA1776	Gm03	29898456	29899103	-	NA	29898456:29898560,A3SS;29898456:29898556,A3SS	29898456:29898560,A3SS;29898456:29898556,A3SS
Gm03circRNA107	Gm03	29894637	29899103	-	NA	29898456:29898560,A3SS;29898456:29898556,A3SS	29898456:29898560,A3SS;29898456:29898556,A3SS
Gm03circRNA1775	Gm03	29871412	29899103	-	NA	29898456:29898560,A3SS;29898456:29898556,A3SS	29898456:29898560,A3SS;29898456:29898556,A3SS
Gm06circRNA1616	Gm06	1360880	1361978	+	NA	NA	1361166:1361322,A3SS;1361185:1361322,A3SS
Gm06circRNA574	Gm06	1360880	1361843	+	NA	NA	1361166:1361322,A3SS;1361185:1361322,A3SS
Gm06circRNA1617	Gm06	1360880	1361322	+	NA	NA	1361166:1361322,A3SS;1361185:1361322,A3SS
Gm06circRNA575	Gm06	1360880	1362317	+	NA	NA	1361166:1361322,A3SS;1361185:1361322,A3SS
Gm07circRNA20	Gm07	43062354	43062724	-	NA	NA	43062354:43062471,A3SS;43062354:43062462,A3SS;43062354:43062518,A3SS
Gm07circRNA19	Gm07	43062354	43062518	-	NA	NA	43062354:43062471,A3SS;43062354:43062462,A3SS;43062354:43062518,A3SS
Gm08circRNA244	Gm08	33620832	33621208	+	NA	33620832:33621208,IR	NA
Gm08circRNA1981	Gm08	33611568	33621208	+	NA	33620832:33621208,IR	NA
Gm10circRNA2170	Gm10	29548498	29577601	+	NA	NA	29564811:29564864,A3SS;29564819:29564864,A3SS
Gm10circRNA2171	Gm10	29548498	29569846	+	NA	NA	29564811:29564864,A3SS;29564819:29564864,A3SS
Gm10circRNA341	Gm10	29564670	29565910	+	NA	NA	29564811:29564864,A3SS;29564819:29564864,A3SS
Gm10circRNA340	Gm10	29548498	29565910	+	NA	NA	29564811:29564864,A3SS;29564819:29564864,A3SS
Gm10circRNA1208	Gm10	4671592	4671972	-	NA	NA	4671367:4671506,A3SS;4671367:4671426,A3SS
Gm10circRNA1207	Gm10	4666878	4671972	-	NA	NA	4671367:4671506,A3SS;4671367:4671426,A3SS
Gm13ciRNA2040	Gm13	28766158	28768356	+	NA	28768171:28768372,A3SS;28768201:28768372,A3SS	NA
Gm13ciRNA2039	Gm13	28766158	28768243	+	NA	28768171:28768372,A3SS;28768201:28768372,A3SS	NA
Gm13ciRNA2038	Gm13	28766128	28768298	+	NA	28768171:28768372,A3SS;28768201:28768372,A3SS	NA
Gm13ciRNA2041	Gm13	28766209	28768243	+	NA	28768171:28768372,A3SS;28768201:28768372,A3SS	NA
Gm15circRNA1381	Gm15	30887204	30908566	+	NA	NA	30897627:30897761,A3SS;30897617:30897761,A3SS
Gm15circRNA1380	Gm15	30887204	30897761	+	NA	NA	30897627:30897761,A3SS;30897617:30897761,A3SS
Gm15circRNA405	Gm15	3651221	3651605	-	NA	3651902:3651932,A3SS;3651902:3651928,A3SS	NA
Gm15circRNA1365	Gm15	3651684	3653042	-	NA	3651902:3651932,A3SS;3651902:3651928,A3SS	NA
Gm15circRNA404	Gm15	3650985	3652682	-	NA	3651902:3651932,A3SS;3651902:3651928,A3SS	NA
Gm15circRNA1364	Gm15	3651388	3651605	-	NA	3651902:3651932,A3SS;3651902:3651928,A3SS	NA
Gm15circRNA1363	Gm15	3650361	3651605	-	NA	3651902:3651932,A3SS;3651902:3651928,A3SS	NA
*Types of Alternative Splicing (AS) events: exon skipping (ES), intron retention (IR), alternative 3’ splice sites (A3SS), alternative 5’ splice sites (A5SS).
