# Supplementary material for: Genome-wide identification and characterization of circular RNAs by high throughput sequencing in soybean
Source: Sci Rep. 2017 Jul 17;7:5636. doi: 10.1038/s41598-017-05922-9 (PMC5514102; doi:10.1038/s41598-017-05922-9)
Supplement: Supplementary file 5 — Supplementary Table S6 [file 41598_2017_5922_MOESM5_ESM.xlsx]

## Sheet: Sheet1
Supplementary Table S6. Paralogous genes and paralogous circRNAs in soybean.
Paralogous Genes	Gene Number	Paralogous circRNAs	CircRNA Number
GLYMA0002S50;GLYMA16G34601;GLYMA19G45391	3	NA;NA;Gm19circRNA1522	1
GLYMA0018S50;GLYMA11G36331	2	Gm18circRNA1523,Gm18circRNA1524;Gm11ciRNA1362,Gm11circRNA1183,Gm11circRNA1184,Gm11circRNA2140	6
GLYMA0028S00210;GLYMA18G07280	2	NA;Gm18ciRNA1947	1
GLYMA0103S100;GLYMA01G00291;GLYMA13G16671;GLYMA15G43289	4	NA;NA;NA;Gm15circRNA1395	1
GLYMA0121S00200;GLYMA0121S00240;GLYMA01G35120;GLYMA0589S00200;GLYMA18G09130;GLYMA18G09140;GLYMA18G09170;GLYMA18G09180;GLYMA18G09220;GLYMA18G09290;GLYMA18G09314;GLYMA18G09327;GLYMA18G09340;GLYMA18G09410;GLYMA18G09630;GLYMA18G09670;GLYMA18G09720;GLYMA18G09758;GLYMA18G09786;GLYMA18G09800;GLYMA18G09824;GLYMA18G09880;GLYMA18G09920;GLYMA18G09980	24	NA;NA;NA;NA;NA;NA;Gm18ciRNA1950;NA;Gm18ciRNA1951;NA;NA;NA;NA;NA;NA;NA;NA;NA;NA;NA;NA;NA;NA;NA	2
GLYMA0121S00200;GLYMA0121S00240;GLYMA01G35120;GLYMA0589S00200;GLYMA18G09130;GLYMA18G09140;GLYMA18G09170;GLYMA18G09180;GLYMA18G09220;GLYMA18G09290;GLYMA18G09327;GLYMA18G09340;GLYMA18G09390;GLYMA18G09410;GLYMA18G09630;GLYMA18G09670;GLYMA18G09720;GLYMA18G09758;GLYMA18G09786;GLYMA18G09800;GLYMA18G09880;GLYMA18G09920;GLYMA18G09980	23	NA;NA;NA;NA;NA;NA;Gm18ciRNA1950;NA;Gm18ciRNA1951;NA;NA;NA;NA;NA;NA;NA;NA;NA;NA;NA;NA;NA;NA	2
GLYMA0121S00200;GLYMA0121S00240;GLYMA01G35120;GLYMA0589S00200;GLYMA18G09130;GLYMA18G09140;GLYMA18G09170;GLYMA18G09180;GLYMA18G09220;GLYMA18G09290;GLYMA18G09327;GLYMA18G09340;GLYMA18G09410;GLYMA18G09630;GLYMA18G09670;GLYMA18G09720;GLYMA18G09758;GLYMA18G09786;GLYMA18G09800;GLYMA18G09880;GLYMA18G09920;GLYMA18G09980	22	NA;NA;NA;NA;NA;NA;Gm18ciRNA1950;NA;Gm18ciRNA1951;NA;NA;NA;NA;NA;NA;NA;NA;NA;NA;NA;NA;NA	2
GLYMA0121S00200;GLYMA0121S00240;GLYMA01G35120;GLYMA0589S00200;GLYMA18G09130;GLYMA18G09140;GLYMA18G09170;GLYMA18G09180;GLYMA18G09220;GLYMA18G09290;GLYMA18G09327;GLYMA18G09340;GLYMA18G09410;GLYMA18G09630;GLYMA18G09670;GLYMA18G09720;GLYMA18G09786;GLYMA18G09800;GLYMA18G09880;GLYMA18G09920;GLYMA18G09980	21	NA;NA;NA;NA;NA;NA;Gm18ciRNA1950;NA;Gm18ciRNA1951;NA;NA;NA;NA;NA;NA;NA;NA;NA;NA;NA;NA	2
GLYMA0121S00200;GLYMA0121S00240;GLYMA01G35120;GLYMA0589S00200;GLYMA18G09130;GLYMA18G09140;GLYMA18G09170;GLYMA18G09180;GLYMA18G09220;GLYMA18G09290;GLYMA18G09327;GLYMA18G09410;GLYMA18G09630;GLYMA18G09670;GLYMA18G09720;GLYMA18G09786;GLYMA18G09800;GLYMA18G09880;GLYMA18G09920;GLYMA20G08340	20	NA;NA;NA;NA;NA;NA;Gm18ciRNA1950;NA;Gm18ciRNA1951;NA;NA;NA;NA;NA;NA;NA;NA;NA;NA;NA	2
GLYMA0121S00200;GLYMA0121S00240;GLYMA01G35120;GLYMA0589S00200;GLYMA18G09130;GLYMA18G09140;GLYMA18G09170;GLYMA18G09220;GLYMA18G09290;GLYMA18G09327;GLYMA18G09340;GLYMA18G09410;GLYMA18G09630;GLYMA18G09670;GLYMA18G09720;GLYMA18G09758;GLYMA18G09786;GLYMA18G09800;GLYMA18G09880;GLYMA18G09920;GLYMA18G09980	21	NA;NA;NA;NA;NA;NA;Gm18ciRNA1950;Gm18ciRNA1951;NA;NA;NA;NA;NA;NA;NA;NA;NA;NA;NA;NA;NA	2
GLYMA0121S00200;GLYMA0121S00240;GLYMA01G35120;GLYMA0589S00200;GLYMA18G09130;GLYMA18G09140;GLYMA18G09170;GLYMA18G09220;GLYMA18G09290;GLYMA18G09327;GLYMA18G09340;GLYMA18G09410;GLYMA18G09630;GLYMA18G09670;GLYMA18G09720;GLYMA18G09786;GLYMA18G09800;GLYMA18G09880;GLYMA18G09920;GLYMA18G09980	20	NA;NA;NA;NA;NA;NA;Gm18ciRNA1950;Gm18ciRNA1951;NA;NA;NA;NA;NA;NA;NA;NA;NA;NA;NA;NA	2
GLYMA0121S00200;GLYMA0121S00240;GLYMA0589S00200;GLYMA18G09130;GLYMA18G09140;GLYMA18G09170;GLYMA18G09180;GLYMA18G09220;GLYMA18G09290;GLYMA18G09327;GLYMA18G09340;GLYMA18G09410;GLYMA18G09630;GLYMA18G09670;GLYMA18G09720;GLYMA18G09758;GLYMA18G09786;GLYMA18G09800;GLYMA18G09880;GLYMA18G09920;GLYMA18G09980	21	NA;NA;NA;NA;NA;Gm18ciRNA1950;NA;Gm18ciRNA1951;NA;NA;NA;NA;NA;NA;NA;NA;NA;NA;NA;NA;NA	2
GLYMA0121S00200;GLYMA0121S00240;GLYMA0589S00200;GLYMA18G09130;GLYMA18G09140;GLYMA18G09170;GLYMA18G09220;GLYMA18G09290;GLYMA18G09314;GLYMA18G09327;GLYMA18G09340;GLYMA18G09410;GLYMA18G09630;GLYMA18G09670;GLYMA18G09720;GLYMA18G09758;GLYMA18G09786;GLYMA18G09800;GLYMA18G09824;GLYMA18G09880;GLYMA18G09920;GLYMA18G09980	22	NA;NA;NA;NA;NA;Gm18ciRNA1950;Gm18ciRNA1951;NA;NA;NA;NA;NA;NA;NA;NA;NA;NA;NA;NA;NA;NA;NA	2
GLYMA0121S00200;GLYMA0121S00240;GLYMA0589S00200;GLYMA18G09130;GLYMA18G09140;GLYMA18G09170;GLYMA18G09220;GLYMA18G09290;GLYMA18G09327;GLYMA18G09340;GLYMA18G09410;GLYMA18G09630;GLYMA18G09670;GLYMA18G09720;GLYMA18G09758;GLYMA18G09786;GLYMA18G09800;GLYMA18G09880;GLYMA18G09920;GLYMA18G09980	20	NA;NA;NA;NA;NA;Gm18ciRNA1950;Gm18ciRNA1951;NA;NA;NA;NA;NA;NA;NA;NA;NA;NA;NA;NA;NA	2
GLYMA0121S00240;GLYMA0589S00200;GLYMA18G09130;GLYMA18G09140;GLYMA18G09170;GLYMA18G09220;GLYMA18G09290;GLYMA18G09314;GLYMA18G09327;GLYMA18G09340;GLYMA18G09410;GLYMA18G09630;GLYMA18G09720;GLYMA18G09758;GLYMA18G09786;GLYMA18G09800;GLYMA18G09824;GLYMA18G09880;GLYMA18G09920;GLYMA18G09951;GLYMA18G09980	21	NA;NA;NA;NA;Gm18ciRNA1950;Gm18ciRNA1951;NA;NA;NA;NA;NA;NA;NA;NA;NA;NA;NA;NA;NA;NA;NA	2
GLYMA0121S00240;GLYMA0589S00200;GLYMA18G09130;GLYMA18G09140;GLYMA18G09170;GLYMA18G09220;GLYMA18G09290;GLYMA18G09327;GLYMA18G09340;GLYMA18G09410;GLYMA18G09630;GLYMA18G09786;GLYMA18G09800;GLYMA18G09880;GLYMA18G09920;GLYMA18G09980	16	NA;NA;NA;NA;Gm18ciRNA1950;Gm18ciRNA1951;NA;NA;NA;NA;NA;NA;NA;NA;NA;NA	2
GLYMA0121S00240;GLYMA0589S00200;GLYMA18G09130;GLYMA18G09140;GLYMA18G09170;GLYMA18G09220;GLYMA18G09290;GLYMA18G09327;GLYMA18G09340;GLYMA18G09410;GLYMA18G09786;GLYMA18G09800;GLYMA18G09880;GLYMA18G09920;GLYMA18G09980	15	NA;NA;NA;NA;Gm18ciRNA1950;Gm18ciRNA1951;NA;NA;NA;NA;NA;NA;NA;NA;NA	2
GLYMA0121S00240;GLYMA0589S00200;GLYMA18G09130;GLYMA18G09140;GLYMA18G09170;GLYMA18G09220;GLYMA18G09290;GLYMA18G09410;GLYMA18G09800;GLYMA18G09880;GLYMA18G09920	11	NA;NA;NA;NA;Gm18ciRNA1950;Gm18ciRNA1951;NA;NA;NA;NA;NA	2
GLYMA0121S00240;GLYMA0589S00200;GLYMA18G09130;GLYMA18G09140;GLYMA18G09170;GLYMA18G09220;GLYMA18G09290;GLYMA18G09410;GLYMA18G09800;GLYMA18G09920	10	NA;NA;NA;NA;Gm18ciRNA1950;Gm18ciRNA1951;NA;NA;NA;NA	2
GLYMA0169S00200;GLYMA10G07850	2	NA;Gm10ciRNA1391,Gm10circRNA1213	2
GLYMA0169S00210;GLYMA10G07820	2	NA;Gm10ciRNA1390	1
GLYMA01G00291;GLYMA13G16671;GLYMA15G43289	3	NA;NA;Gm15circRNA1395	1
GLYMA01G00460;GLYMA08G47440	2	Gm01ciRNA802;NA	1
GLYMA01G00510;GLYMA05G36430;GLYMA07G15640;GLYMA08G03141	4	Gm01circRNA1846;Gm05circRNA667;NA;NA	2
GLYMA01G00510;GLYMA07G15640	2	Gm01circRNA1846;NA	1
GLYMA01G00740;GLYMA07G15320	2	NA;Gm07ciRNA338	1
GLYMA01G00760;GLYMA07G15300	2	NA;Gm07ciRNA336,Gm07ciRNA337	2
GLYMA01G00870;GLYMA07G15170	2	NA;Gm07ciRNA332,Gm07ciRNA333,Gm07ciRNA334,Gm07ciRNA335	4
GLYMA01G00930;GLYMA07G15070	2	Gm01ciRNA59;Gm07ciRNA2191	2
GLYMA01G00960;GLYMA07G15050	2	NA;Gm07circRNA1596	1
GLYMA01G00975;GLYMA07G14995	2	Gm01circRNA808;Gm07circRNA1595,Gm07circRNA544	3
GLYMA01G01060;GLYMA05G35890;GLYMA07G12190;GLYMA08G03730	4	Gm01ciRNA806,Gm01circRNA809;NA;NA;NA	2
GLYMA01G01060;GLYMA07G12190	2	Gm01ciRNA806,Gm01circRNA809;NA	2
GLYMA01G01180;GLYMA05G35800;GLYMA08G03840;GLYMA16G08460	4	Gm01ciRNA807;NA;NA;Gm16circRNA2262	2
GLYMA01G01180;GLYMA05G35800;GLYMA16G08460	3	Gm01ciRNA807;NA;Gm16circRNA2262	2
GLYMA01G01180;GLYMA16G08460	2	Gm01ciRNA807;Gm16circRNA2262	2
GLYMA01G01230;GLYMA16G08430	2	Gm01ciRNA808,Gm01circRNA151;NA	2
GLYMA01G01370;GLYMA09G34410	2	Gm01circRNA1847;NA	1
GLYMA01G01590;GLYMA04G14341;GLYMA09G34240	3	NA;NA;Gm09ciRNA2407	1
GLYMA01G01601;GLYMA09G34230	2	NA;Gm09ciRNA942	1
GLYMA01G01610;GLYMA09G34220	2	NA;Gm09ciRNA941	1
GLYMA01G01805;GLYMA09G34110	2	NA;Gm09circRNA1923,Gm09circRNA206	2
GLYMA01G01900;GLYMA09G34000	2	NA;Gm09ciRNA940	1
GLYMA01G02180;GLYMA09G33770	2	Gm01ciRNA810;NA	1
GLYMA01G02330;GLYMA09G33650	2	Gm01circRNA810;Gm09circRNA1922	2
GLYMA01G02350;GLYMA09G33630	2	NA;Gm09ciRNA939,Gm09circRNA1921	2
GLYMA01G02400;GLYMA09G33540	2	Gm01ciRNA811,Gm01ciRNA812,Gm01circRNA811;Gm09ciRNA937	4
GLYMA01G02420;GLYMA09G33530	2	NA;Gm09ciRNA2406,Gm09ciRNA77	2
GLYMA01G02480;GLYMA09G33490	2	Gm01circRNA812;NA	1
GLYMA01G02760;GLYMA09G33241	2	Gm01ciRNA813,Gm01ciRNA814;NA	2
GLYMA01G02890;GLYMA02G04701;GLYMA08G38301;GLYMA18G29560	4	Gm01circRNA1848;Gm02ciRNA720,Gm02ciRNA721,Gm02circRNA763;Gm08circRNA245,Gm08circRNA246;Gm18ciRNA1964,Gm18circRNA1551,Gm18circRNA2463	9
GLYMA01G02941;GLYMA02G04640	2	Gm01circRNA813;NA	1
GLYMA01G03020;GLYMA02G04600	2	NA;Gm02circRNA762	1
GLYMA01G03190;GLYMA02G04381	2	Gm01circRNA1850;NA	1
GLYMA01G03220;GLYMA02G04340	2	NA;Gm02ciRNA719	1
GLYMA01G03260;GLYMA02G04320	2	NA;Gm02circRNA127	1
GLYMA01G03270;GLYMA02G04310	2	Gm01circRNA814;NA	1
GLYMA01G03420;GLYMA02G04210	2	NA;Gm02ciRNA718	1
GLYMA01G03450;GLYMA02G04190	2	NA;Gm02circRNA1815	1
GLYMA01G03530;GLYMA02G04120	2	NA;Gm02ciRNA717	1
GLYMA01G03550;GLYMA02G04100	2	Gm01circRNA815;NA	1
GLYMA01G03610;GLYMA09G36870;GLYMA12G00510	3	Gm01circRNA1851,Gm01circRNA816;NA;NA	2
GLYMA01G03650;GLYMA02G01260;GLYMA0430S00200;GLYMA18G19420;GLYMA20G22680	5	NA;NA;NA;NA;Gm20circRNA452	1
GLYMA01G03650;GLYMA02G04040	2	NA;Gm02ciRNA715,Gm02ciRNA716	2
GLYMA01G03720;GLYMA02G03990	2	NA;Gm02ciRNA2339,Gm02ciRNA714	2
GLYMA01G03870;GLYMA02G03820	2	NA;Gm02circRNA760	1
GLYMA01G03870;GLYMA02G03820;GLYMA08G39870;GLYMA18G18590	4	NA;Gm02circRNA760;NA;NA	1
GLYMA01G03870;GLYMA02G03820;GLYMA18G18590	3	NA;Gm02circRNA760;NA	1
GLYMA01G03880;GLYMA02G03810	2	Gm01ciRNA2367;NA	1
GLYMA01G03890;GLYMA02G03800	2	NA;Gm02ciRNA49,Gm02circRNA126	2
GLYMA01G03940;GLYMA02G03740	2	NA;Gm02circRNA1814	1
GLYMA01G04160;GLYMA05G01900;GLYMA08G40100;GLYMA17G10000	4	NA;Gm05ciRNA475;NA;NA	1
GLYMA01G04170;GLYMA02G03540	2	NA;Gm02ciRNA712	1
GLYMA01G04320;GLYMA02G03370	2	Gm01circRNA1852;NA	1
GLYMA01G04468;GLYMA02G03080	2	NA;Gm02ciRNA711	1
GLYMA01G04468;GLYMA08G40380;GLYMA18G17240	3	NA;Gm08circRNA1982;NA	1
GLYMA01G04492;GLYMA02G03060;GLYMA08G40390;GLYMA18G17227	4	Gm01ciRNA2368,Gm01ciRNA815,Gm01circRNA817;NA;Gm08ciRNA2450;NA	4
GLYMA01G04500;GLYMA02G03050	2	Gm01circRNA1853;NA	1
GLYMA01G04600;GLYMA02G02950	2	NA;Gm02circRNA759	1
GLYMA01G04791;GLYMA06G21821;GLYMA08G00232	3	NA;Gm06circRNA46;NA	1
GLYMA01G04920;GLYMA02G02600	2	NA;Gm02ciRNA710	1
GLYMA01G04920;GLYMA02G02600;GLYMA16G10260	3	NA;Gm02ciRNA710;NA	1
GLYMA01G04980;GLYMA02G02481	2	Gm01ciRNA816,Gm01ciRNA817;Gm02ciRNA709,Gm02circRNA757	4
GLYMA01G05100;GLYMA02G02370	2	Gm01circRNA152,Gm01circRNA1854,Gm01circRNA818;Gm02circRNA756	4
GLYMA01G05100;GLYMA08G40880;GLYMA18G16130	3	Gm01circRNA152,Gm01circRNA1854,Gm01circRNA818;Gm08circRNA1984,Gm08circRNA1985;Gm18circRNA2458	6
GLYMA01G05190;GLYMA02G02310	2	Gm01circRNA1855,Gm01circRNA1856;Gm02circRNA1813	3
GLYMA01G05190;GLYMA08G40950;GLYMA18G16040	3	Gm01circRNA1855,Gm01circRNA1856;Gm08ciRNA1067,Gm08ciRNA2452,Gm08circRNA1000;NA	5
GLYMA01G05750;GLYMA02G11980	2	Gm01circRNA819;Gm02circRNA131	2
GLYMA01G05800;GLYMA02G11960	2	Gm01ciRNA61;Gm02ciRNA734,Gm02ciRNA735,Gm02circRNA1821	4
GLYMA01G05860;GLYMA02G12030	2	Gm01circRNA820;NA	1
GLYMA01G06080;GLYMA02G12170	2	NA;Gm02ciRNA736	1
GLYMA01G06150;GLYMA02G12220	2	Gm01circRNA821;Gm02ciRNA737,Gm02ciRNA738	3
GLYMA01G06170;GLYMA02G12230	2	Gm01circRNA1857;NA	1
GLYMA01G06320;GLYMA02G12390	2	Gm01ciRNA2369,Gm01ciRNA818;Gm02ciRNA2348	3
GLYMA01G06380;GLYMA02G12450	2	Gm01circRNA153;NA	1
GLYMA01G06450;GLYMA02G12460	2	Gm01ciRNA819,Gm01ciRNA820;NA	2
GLYMA01G06530;GLYMA02G12470	2	Gm01circRNA822;NA	1
GLYMA01G06681;GLYMA02G12630;GLYMA07G35370;GLYMA20G03340	4	Gm01ciRNA821;NA;NA;NA	1
GLYMA01G06730;GLYMA02G12670	2	NA;Gm02circRNA773	1
GLYMA01G06840;GLYMA02G12785	2	Gm01ciRNA822,Gm01ciRNA823;NA	2
GLYMA01G07010;GLYMA02G12885	2	Gm01ciRNA2370;NA	1
GLYMA01G07091;GLYMA02G12940	2	NA;Gm02circRNA132	1
GLYMA01G07100;GLYMA02G12950	2	Gm01ciRNA2371;NA	1
GLYMA01G07120;GLYMA02G12970	2	Gm01circRNA1858;Gm02ciRNA741	2
GLYMA01G07641;GLYMA02G13220	2	NA;Gm02ciRNA2349	1
GLYMA01G08056;GLYMA02G13371	2	Gm01circRNA823;Gm02circRNA133	2
GLYMA01G08230;GLYMA02G13520	2	Gm01ciRNA2372;NA	1
GLYMA01G08260;GLYMA02G13540	2	Gm01ciRNA825,Gm01ciRNA826;NA	2
GLYMA01G09290;GLYMA02G13780	2	NA;Gm02ciRNA742	1
GLYMA01G09310;GLYMA02G13790	2	Gm01circRNA154,Gm01circRNA824;Gm02ciRNA743	3
GLYMA01G09400;GLYMA02G13860	2	NA;Gm02ciRNA744	1
GLYMA01G09660;GLYMA02G14110	2	NA;Gm02circRNA134	1
GLYMA01G10100;GLYMA02G14160	2	NA;Gm02circRNA1822	1
GLYMA01G10254;GLYMA18G46026;GLYMA18G46050;GLYMA18G46101	4	NA;NA;Gm18circRNA1560;NA	1
GLYMA01G12340;GLYMA08G36700	2	Gm01circRNA825;Gm08circRNA994	2
GLYMA01G13654;GLYMA11G26663	2	Gm01circRNA155;Gm11circRNA1178,Gm11circRNA317	3
GLYMA01G16380;GLYMA11G30140	2	Gm01circRNA156;NA	1
GLYMA01G20460;GLYMA08G31890	2	NA;Gm08ciRNA2447	1
GLYMA01G20460;GLYMA08G31890;GLYMA10G42140	3	NA;Gm08ciRNA2447;NA	1
GLYMA01G21707;GLYMA02G10880;GLYMA02G10901	3	Gm01circRNA835,Gm01circRNA836,Gm01circRNA837;Gm02circRNA130;NA	4
GLYMA01G22160;GLYMA02G11020	2	NA;Gm02ciRNA731	1
GLYMA01G22406;GLYMA02G11090	2	Gm01circRNA158;NA	1
GLYMA01G22490;GLYMA02G11110	2	NA;Gm02ciRNA2346	1
GLYMA01G22680;GLYMA02G11300;GLYMA02G11320;GLYMA04G17050	4	NA;NA;NA;Gm04circRNA695	1
GLYMA01G22840;GLYMA02G14521;GLYMA02G14545;GLYMA02G14595;GLYMA02G14630;GLYMA02G14660;GLYMA02G14740;GLYMA02G14790;GLYMA10G34970	9	NA;NA;NA;NA;NA;NA;NA;NA;Gm10ciRNA1436	1
GLYMA01G22840;GLYMA02G14521;GLYMA02G14545;GLYMA02G14595;GLYMA02G14630;GLYMA02G14740;GLYMA10G34970	7	NA;NA;NA;NA;NA;NA;Gm10ciRNA1436	1
GLYMA01G22840;GLYMA10G34970	2	NA;Gm10ciRNA1436	1
GLYMA01G22850;GLYMA02G14470;GLYMA09G08730;GLYMA20G32580	4	NA;NA;NA;Gm20ciRNA2747	1
GLYMA01G23427;GLYMA02G14280	2	Gm01circRNA1861,Gm01circRNA838,Gm01circRNA839,Gm01circRNA840;Gm02circRNA775	5
GLYMA01G24360;GLYMA03G19810	2	Gm01ciRNA2373,Gm01ciRNA830;Gm03ciRNA639	3
GLYMA01G24520;GLYMA03G12260	2	Gm01circRNA1862;NA	1
GLYMA01G24650;GLYMA03G12130	2	NA;Gm03circRNA1770,Gm03circRNA720	2
GLYMA01G25010;GLYMA03G17950	2	NA;Gm03circRNA1771,Gm03circRNA724	2
GLYMA01G25960;GLYMA03G16630	2	Gm01ciRNA831;NA	1
GLYMA01G26350;GLYMA03G16440	2	Gm01circRNA1863;NA	1
GLYMA01G26600;GLYMA03G15880	2	Gm01ciRNA2374;Gm03circRNA723	2
GLYMA01G26750;GLYMA03G15800;GLYMA03G15805	3	NA;NA;Gm03circRNA722	1
GLYMA01G26800;GLYMA03G15805	2	NA;Gm03circRNA722	1
GLYMA01G26950;GLYMA03G15020;GLYMA03G27970;GLYMA05G33830;GLYMA05G37860;GLYMA08G01740;GLYMA08G05850;GLYMA09G03020;GLYMA10G37960;GLYMA19G30770;GLYMA20G29840	11	NA;NA;Gm03ciRNA651;NA;NA;NA;NA;NA;NA;NA;NA	1
GLYMA01G27005;GLYMA03G14950	2	Gm01ciRNA2375;NA	1
GLYMA01G27240;GLYMA03G14700	2	Gm01ciRNA2376,Gm01circRNA159,Gm01circRNA160;Gm03circRNA721	4
GLYMA01G27250;GLYMA03G14690	2	Gm01circRNA161;NA	1
GLYMA01G28460;GLYMA13G27680;GLYMA15G11270	3	NA;NA;Gm15circRNA409	1
GLYMA01G29305;GLYMA01G29346;GLYMA01G29378	3	NA;NA;Gm01ciRNA832	1
GLYMA01G29420;GLYMA03G07420	2	Gm01circRNA1864;NA	1
GLYMA01G29470;GLYMA03G07460	2	NA;Gm03ciRNA2320,Gm03ciRNA637,Gm03circRNA718	3
GLYMA01G29950;GLYMA03G07750	2	NA;Gm03ciRNA638	1
GLYMA01G30060;GLYMA11G37100;GLYMA18G01020	3	NA;Gm11circRNA1186;NA	1
GLYMA01G30320;GLYMA03G07790	2	Gm01circRNA842;NA	1
GLYMA01G30320;GLYMA03G07790;GLYMA0472S50	3	Gm01circRNA842;NA;NA	1
GLYMA01G30910;GLYMA03G06660	2	NA;Gm03circRNA717	1
GLYMA01G31170;GLYMA03G06600	2	Gm01circRNA843;NA	1
GLYMA01G31341;GLYMA03G06360;GLYMA18G43690	3	NA;NA;Gm18ciRNA2799	1
GLYMA01G31370;GLYMA03G06340	2	Gm01circRNA1865;NA	1
GLYMA01G31520;GLYMA01G31550;GLYMA03G05730;GLYMA03G05880;GLYMA03G06241;GLYMA09G06260;GLYMA09G06330;GLYMA09G08850;GLYMA15G16290;GLYMA15G17310;GLYMA15G17540	11	NA;NA;NA;NA;NA;NA;NA;Gm09circRNA195;NA;NA;NA	1
GLYMA01G31520;GLYMA01G31550;GLYMA03G05730;GLYMA09G06260;GLYMA09G06330;GLYMA09G08850;GLYMA15G16290;GLYMA15G17310;GLYMA15G17540	9	NA;NA;NA;NA;NA;Gm09circRNA195;NA;NA;NA	1
GLYMA01G31520;GLYMA01G31550;GLYMA09G06260;GLYMA09G06330;GLYMA09G08850;GLYMA15G16290;GLYMA15G17310;GLYMA15G17540	8	NA;NA;NA;NA;Gm09circRNA195;NA;NA;NA	1
GLYMA01G31921;GLYMA03G05220	2	Gm01ciRNA833,Gm01ciRNA834;NA	2
GLYMA01G31930;GLYMA03G05210	2	NA;Gm03ciRNA636	1
GLYMA01G31990;GLYMA03G05120	2	Gm01ciRNA835;NA	1
GLYMA01G32090;GLYMA03G04990	2	Gm01ciRNA62,Gm01ciRNA63,Gm01ciRNA836,Gm01circRNA162;NA	4
GLYMA01G33660;GLYMA03G03190	2	Gm01circRNA1866;NA	1
GLYMA01G34350;GLYMA03G02731	2	NA;Gm03ciRNA635	1
GLYMA01G34370;GLYMA05G25550;GLYMA06G37600	3	NA;Gm05circRNA1693;NA	1
GLYMA01G34420;GLYMA13G24750	2	NA;Gm13circRNA269	1
GLYMA01G34590;GLYMA03G02563;GLYMA09G40470;GLYMA18G45370	4	NA;NA;NA;Gm18circRNA1558,Gm18circRNA2474	2
GLYMA01G34840;GLYMA09G32680	2	Gm01circRNA164,Gm01circRNA1867;NA	2
GLYMA01G35030;GLYMA09G34504	2	Gm01ciRNA837;NA	1
GLYMA01G35043;GLYMA09G34517	2	NA;Gm09circRNA914	1
GLYMA01G35110;GLYMA09G34530	2	NA;Gm09ciRNA2408	1
GLYMA01G35190;GLYMA09G34610	2	Gm01ciRNA838;Gm09circRNA207	2
GLYMA01G35220;GLYMA09G34640	2	Gm01ciRNA2377;Gm09ciRNA2409	2
GLYMA01G35230;GLYMA09G34680	2	Gm01ciRNA839;NA	1
GLYMA01G35360;GLYMA09G34880	2	Gm01ciRNA840;Gm09ciRNA943	2
GLYMA01G35390;GLYMA09G34940	2	Gm01circRNA1868;NA	1
GLYMA01G35400;GLYMA09G34950	2	Gm01circRNA845;NA	1
GLYMA01G35480;GLYMA09G35050	2	NA;Gm09ciRNA944	1
GLYMA01G35500;GLYMA09G35070	2	Gm01circRNA165;NA	1
GLYMA01G35660;GLYMA09G35250	2	NA;Gm09ciRNA78,Gm09circRNA915	2
GLYMA01G35660;GLYMA09G35250;GLYMA16G20490	3	NA;Gm09ciRNA78,Gm09circRNA915;NA	2
GLYMA01G35690;GLYMA11G09650	2	Gm01circRNA846;NA	1
GLYMA01G35750;GLYMA11G09610	2	NA;Gm11circRNA309	1
GLYMA01G35950;GLYMA09G32740;GLYMA11G09480;GLYMA16G21340	4	Gm01circRNA1869;Gm09ciRNA2405,Gm09circRNA1919;NA;Gm16circRNA2266,Gm16circRNA2267	5
GLYMA01G35950;GLYMA11G09480	2	Gm01circRNA1869;NA	1
GLYMA01G36030;GLYMA11G09390	2	Gm01circRNA1870;NA	1
GLYMA01G36200;GLYMA11G09240	2	Gm01circRNA166;NA	1
GLYMA01G36340;GLYMA11G09100	2	NA;Gm11circRNA2110	1
GLYMA01G36430;GLYMA11G08960	2	NA;Gm11circRNA2108,Gm11circRNA2109	2
GLYMA01G36500;GLYMA11G08861	2	NA;Gm11ciRNA1307	1
GLYMA01G36590;GLYMA11G08770	2	Gm01ciRNA841;Gm11ciRNA1306	2
GLYMA01G36600;GLYMA11G08750	2	Gm01ciRNA2378;NA	1
GLYMA01G36620;GLYMA11G08730	2	Gm01ciRNA64,Gm01ciRNA842;Gm11ciRNA127	3
GLYMA01G36630;GLYMA11G08720	2	Gm01ciRNA2379,Gm01ciRNA843,Gm01ciRNA844,Gm01ciRNA845,Gm01circRNA1871,Gm01circRNA1872,Gm01circRNA847,Gm01circRNA848;Gm11ciRNA2549	9
GLYMA01G36700;GLYMA09G41550;GLYMA11G08610	3	Gm01ciRNA847;NA;Gm11circRNA1150	2
GLYMA01G36740;GLYMA11G08560	2	Gm01circRNA1873;NA	1
GLYMA01G36750;GLYMA11G08550	2	Gm01ciRNA2380,Gm01ciRNA848;Gm11ciRNA1305,Gm11ciRNA2548,Gm11circRNA2107	5
GLYMA01G36801;GLYMA11G08500	2	NA;Gm11circRNA2106	1
GLYMA01G36860;GLYMA11G08430	2	Gm01circRNA1874,Gm01circRNA849;Gm11circRNA1149,Gm11circRNA2105	4
GLYMA01G36870;GLYMA11G08390	2	Gm01ciRNA850,Gm01circRNA1875;Gm11ciRNA1304	3
GLYMA01G36880;GLYMA11G08380	2	NA;Gm11ciRNA2547	1
GLYMA01G36950;GLYMA02G05220;GLYMA11G08310;GLYMA16G23420	4	Gm01ciRNA851,Gm01circRNA850;Gm02circRNA765;NA;NA	3
GLYMA01G36990;GLYMA11G08290	2	Gm01ciRNA852;NA	1
GLYMA01G37040;GLYMA11G08240	2	NA;Gm11ciRNA126,Gm11ciRNA2546	2
GLYMA01G37100;GLYMA11G08180	2	Gm01ciRNA853;Gm11circRNA1148	2
GLYMA01G37136;GLYMA11G08140	2	Gm01circRNA851;Gm11ciRNA2545	2
GLYMA01G37160;GLYMA11G08110	2	NA;Gm11ciRNA2544	1
GLYMA01G37180;GLYMA11G08100	2	Gm01ciRNA854;NA	1
GLYMA01G37380;GLYMA11G07910	2	NA;Gm11ciRNA1303	1
GLYMA01G37393;GLYMA11G07890	2	NA;Gm11ciRNA1302	1
GLYMA01G37490;GLYMA11G07801	2	Gm01ciRNA856;NA	1
GLYMA01G37541;GLYMA11G07760	2	Gm01circRNA167,Gm01circRNA853;NA	2
GLYMA01G37571;GLYMA11G07730	2	NA;Gm11ciRNA1301	1
GLYMA01G37580;GLYMA11G07720	2	NA;Gm11circRNA2104	1
GLYMA01G37630;GLYMA11G07670	2	Gm01ciRNA857;NA	1
GLYMA01G37790;GLYMA11G07530	2	Gm01ciRNA858;Gm11ciRNA125,Gm11ciRNA1300	3
GLYMA01G37810;GLYMA11G07516	2	Gm01ciRNA859;NA	1
GLYMA01G37820;GLYMA01G37840;GLYMA01G37850;GLYMA11G07490;GLYMA11G07496	5	Gm01circRNA854;NA;NA;NA;NA	1
GLYMA01G37820;GLYMA01G37850;GLYMA11G07490	3	Gm01circRNA854;NA;NA	1
GLYMA01G37940;GLYMA11G07410	2	Gm01ciRNA860;NA	1
GLYMA01G38120;GLYMA11G07200	2	Gm01ciRNA861;Gm11ciRNA2543	2
GLYMA01G38150;GLYMA11G07220	2	Gm01circRNA1876;NA	1
GLYMA01G38200;GLYMA11G07250	2	Gm01circRNA1877;Gm11circRNA1145,Gm11circRNA1146	3
GLYMA01G38240;GLYMA11G07300	2	NA;Gm11circRNA1147	1
GLYMA01G38320;GLYMA11G07000	2	Gm01circRNA855;NA	1
GLYMA01G38381;GLYMA11G06960	2	Gm01circRNA856;NA	1
GLYMA01G38410;GLYMA11G06900	2	Gm01ciRNA2381,Gm01ciRNA65;NA	2
GLYMA01G38410;GLYMA11G06900;GLYMA11G06911	3	Gm01ciRNA2381,Gm01ciRNA65;NA;NA	2
GLYMA01G38470;GLYMA11G06830	2	NA;Gm11circRNA2103	1
GLYMA01G38500;GLYMA11G06800	2	Gm01ciRNA66;NA	1
GLYMA01G38530;GLYMA11G06770	2	Gm01ciRNA67;NA	1
GLYMA01G38580;GLYMA02G39360;GLYMA02G42560;GLYMA11G06720;GLYMA11G35460;GLYMA14G06340;GLYMA14G37510;GLYMA18G02960	8	NA;NA;NA;NA;Gm11ciRNA1357,Gm11ciRNA2564;Gm14ciRNA1717,Gm14ciRNA174,Gm14ciRNA2707,Gm14circRNA1402,Gm14circRNA2332,Gm14circRNA428;NA;Gm18ciRNA2787,Gm18ciRNA2788	10
GLYMA01G38840;GLYMA11G06350	2	NA;Gm11circRNA2102	1
GLYMA01G38860;GLYMA11G06370	2	Gm01circRNA857;NA	1
GLYMA01G38890;GLYMA11G06410	2	NA;Gm11ciRNA122,Gm11circRNA1143	2
GLYMA01G38980;GLYMA11G06290	2	NA;Gm11circRNA2100,Gm11circRNA2101	2
GLYMA01G39010;GLYMA11G06260	2	Gm01ciRNA862;NA	1
GLYMA01G39030;GLYMA11G06240	2	Gm01circRNA858;NA	1
GLYMA01G39100;GLYMA11G06160	2	Gm01ciRNA863,Gm01ciRNA864;NA	2
GLYMA01G39110;GLYMA05G10590;GLYMA17G20310	3	NA;Gm05ciRNA2255,Gm05ciRNA26,Gm05circRNA64;Gm17circRNA1307,Gm17circRNA2232	5
GLYMA01G39280;GLYMA11G05990	2	Gm01circRNA169;NA	1
GLYMA01G39410;GLYMA11G05840	2	Gm01circRNA1879;NA	1
GLYMA01G39420;GLYMA11G05830	2	Gm01circRNA859;NA	1
GLYMA01G39490;GLYMA11G05760	2	Gm01circRNA860;NA	1
GLYMA01G39580;GLYMA11G05670	2	Gm01circRNA171;Gm11ciRNA2542	2
GLYMA01G39610;GLYMA11G05640	2	NA;Gm11ciRNA1298	1
GLYMA01G39800;GLYMA05G21800;GLYMA17G17990	3	NA;NA;Gm17circRNA1304	1
GLYMA01G39800;GLYMA11G05490	2	NA;Gm11circRNA1142	1
GLYMA01G39810;GLYMA11G05470	2	NA;Gm11ciRNA121	1
GLYMA01G39830;GLYMA05G21880;GLYMA11G05451;GLYMA17G17920	4	NA;NA;NA;Gm17circRNA2230	1
GLYMA01G39830;GLYMA05G21880;GLYMA17G17920	3	NA;NA;Gm17circRNA2230	1
GLYMA01G39935;GLYMA11G05351	2	Gm01ciRNA866;NA	1
GLYMA01G39950;GLYMA11G05340	2	Gm01ciRNA867;Gm11ciRNA1297	2
GLYMA01G40260;GLYMA11G05030	2	NA;Gm11circRNA2099,Gm11circRNA306	2
GLYMA01G40420;GLYMA11G04870	2	NA;Gm11ciRNA1296	1
GLYMA01G40550;GLYMA04G09350;GLYMA05G23230;GLYMA05G29000;GLYMA06G09500;GLYMA10G40150;GLYMA11G04750;GLYMA17G16831;GLYMA20G27280	9	NA;NA;Gm05circRNA1688;Gm05ciRNA2267,Gm05ciRNA2268;NA;NA;NA;NA;NA	3
GLYMA01G40600;GLYMA11G04690	2	Gm01ciRNA868;NA	1
GLYMA01G40650;GLYMA11G04660	2	Gm01ciRNA68,Gm01ciRNA869;NA	2
GLYMA01G40700;GLYMA05G23670;GLYMA11G04600;GLYMA17G16630	4	Gm01circRNA1880;Gm05circRNA1689;NA;NA	2
GLYMA01G40700;GLYMA11G04600	2	Gm01circRNA1880;NA	1
GLYMA01G40900;GLYMA11G04441	2	NA;Gm11circRNA305	1
GLYMA01G40910;GLYMA11G04430	2	NA;Gm11circRNA1141	1
GLYMA01G40950;GLYMA16G13610;GLYMA20G22760	3	NA;NA;Gm20ciRNA1779	1
GLYMA01G41120;GLYMA11G04301	2	NA;Gm11ciRNA2541	1
GLYMA01G41140;GLYMA11G04290	2	NA;Gm11ciRNA1294,Gm11circRNA1140	2
GLYMA01G41150;GLYMA05G05820	2	Gm01circRNA173,Gm01circRNA174;NA	2
GLYMA01G41170;GLYMA11G04250	2	Gm01ciRNA870;NA	1
GLYMA01G41190;GLYMA11G04210	2	Gm01ciRNA871;Gm11ciRNA2540	2
GLYMA01G41230;GLYMA11G04180	2	NA;Gm11ciRNA1293	1
GLYMA01G41380;GLYMA11G04040	2	NA;Gm11ciRNA1292	1
GLYMA01G41581;GLYMA11G03850	2	NA;Gm11ciRNA2539	1
GLYMA01G41590;GLYMA11G03840	2	Gm01circRNA175,Gm01circRNA861;Gm11circRNA1134,Gm11circRNA2096	4
GLYMA01G41600;GLYMA05G04940;GLYMA11G03800	3	NA;Gm05ciRNA490;NA	1
GLYMA01G41600;GLYMA05G04940;GLYMA11G03800;GLYMA17G15320	4	NA;Gm05ciRNA490;NA;NA	1
GLYMA01G41620;GLYMA11G03755	2	NA;Gm11ciRNA1291	1
GLYMA01G41721;GLYMA05G04731;GLYMA11G03650	3	Gm01circRNA863;Gm05ciRNA488;NA	2
GLYMA01G41740;GLYMA11G03641	2	NA;Gm11circRNA1133	1
GLYMA01G41820;GLYMA11G03560	2	Gm01circRNA176,Gm01circRNA1881;Gm11circRNA1132	3
GLYMA01G41850;GLYMA11G03520	2	Gm01circRNA1882,Gm01circRNA1883,Gm01circRNA864,Gm01circRNA865;NA	4
GLYMA01G41910;GLYMA11G03460	2	NA;Gm11ciRNA2538	1
GLYMA01G41930;GLYMA05G04350;GLYMA11G03430;GLYMA17G14830	4	NA;NA;Gm11ciRNA1290;NA	1
GLYMA01G41930;GLYMA11G03430	2	NA;Gm11ciRNA1290	1
GLYMA01G41930;GLYMA11G03430;GLYMA17G14830	3	NA;Gm11ciRNA1290;NA	1
GLYMA01G41940;GLYMA11G03421	2	NA;Gm11ciRNA1289	1
GLYMA01G42140;GLYMA11G03230	2	Gm01ciRNA872,Gm01circRNA866;NA	2
GLYMA01G42200;GLYMA11G03160	2	Gm01ciRNA873;Gm11ciRNA1288	2
GLYMA01G42240;GLYMA11G03120	2	Gm01circRNA177,Gm01circRNA867;NA	2
GLYMA01G42340;GLYMA11G03020	2	NA;Gm11circRNA2095	1
GLYMA01G42450;GLYMA11G02950	2	NA;Gm11ciRNA2537,Gm11circRNA2094	2
GLYMA01G42530;GLYMA11G02890;GLYMA11G11651;GLYMA12G01880	4	Gm01circRNA868;NA;NA;NA	1
GLYMA01G42530;GLYMA11G02890;GLYMA12G01880	3	Gm01circRNA868;NA;NA	1
GLYMA01G42630;GLYMA11G02830	2	Gm01circRNA870;NA	1
GLYMA01G42680;GLYMA11G02750	2	Gm01ciRNA875;NA	1
GLYMA01G42751;GLYMA02G30956;GLYMA10G12290	3	Gm01circRNA871;NA;NA	1
GLYMA01G42890;GLYMA11G02580	2	Gm01ciRNA876,Gm01circRNA1884;NA	2
GLYMA01G43230;GLYMA05G37290;GLYMA08G02261;GLYMA11G02270	4	NA;NA;Gm08circRNA214;NA	1
GLYMA01G43370;GLYMA11G02100	2	NA;Gm11circRNA1130	1
GLYMA01G43380;GLYMA11G02090	2	Gm01ciRNA878;NA	1
GLYMA01G43410;GLYMA11G02070	2	NA;Gm11ciRNA119	1
GLYMA01G43470;GLYMA11G02030	2	Gm01ciRNA879;Gm11ciRNA1286	2
GLYMA01G43540;GLYMA11G01940	2	Gm01ciRNA69,Gm01ciRNA880,Gm01ciRNA881,Gm01ciRNA882,Gm01ciRNA883,Gm01circRNA872;NA	6
GLYMA01G43550;GLYMA05G36840;GLYMA08G02700;GLYMA11G01930	4	NA;NA;Gm08circRNA1942;Gm11ciRNA1283	2
GLYMA01G43550;GLYMA11G01930	2	NA;Gm11ciRNA1283	1
GLYMA01G43630;GLYMA11G01840	2	Gm01circRNA178;NA	1
GLYMA01G43650;GLYMA11G01820	2	NA;Gm11ciRNA1282	1
GLYMA01G43680;GLYMA11G01800	2	Gm01ciRNA70;Gm11ciRNA1281	2
GLYMA01G43680;GLYMA11G01800;GLYMA11G10120;GLYMA12G02440	4	Gm01ciRNA70;Gm11ciRNA1281;NA;Gm12ciRNA1212	3
GLYMA01G43700;GLYMA11G01780	2	NA;Gm11ciRNA2536	1
GLYMA01G43850;GLYMA11G01320	2	Gm01ciRNA884;Gm11ciRNA1278	2
GLYMA01G43900;GLYMA11G01370;GLYMA11G09780;GLYMA12G02090	4	Gm01circRNA1885;Gm11circRNA1127,Gm11circRNA2092,Gm11circRNA302;NA;NA	4
GLYMA01G43910;GLYMA11G01380	2	Gm01circRNA1886;NA	1
GLYMA01G43933;GLYMA11G01405	2	Gm01circRNA179,Gm01circRNA873;Gm11ciRNA118,Gm11ciRNA1279,Gm11circRNA2093	5
GLYMA01G43970;GLYMA11G01441	2	Gm01ciRNA885;NA	1
GLYMA01G43980;GLYMA11G01450	2	Gm01ciRNA886;Gm11ciRNA1280	2
GLYMA01G44095;GLYMA11G01595	2	Gm01circRNA874;Gm11circRNA1128	2
GLYMA01G44120;GLYMA11G01620	2	Gm01ciRNA2382;Gm11ciRNA2535	2
GLYMA01G44160;GLYMA11G01660	2	Gm01ciRNA887;NA	1
GLYMA01G44200;GLYMA11G01680	2	NA;Gm11circRNA1129	1
GLYMA01G44430;GLYMA11G01100	2	Gm01ciRNA2383;NA	1
GLYMA01G44460;GLYMA11G01070;GLYMA11G11720	3	Gm01ciRNA888;NA;Gm11circRNA2114	2
GLYMA01G44460;GLYMA11G01070;GLYMA11G11720;GLYMA12G01750	4	Gm01ciRNA888;NA;Gm11circRNA2114;NA	2
GLYMA01G44491;GLYMA10G32891;GLYMA11G01040	3	Gm01circRNA180,Gm01circRNA181;NA;Gm11circRNA300	3
GLYMA01G44491;GLYMA11G01040	2	Gm01circRNA180,Gm01circRNA181;Gm11circRNA300	3
GLYMA01G44530;GLYMA11G01010	2	NA;Gm11ciRNA1277	1
GLYMA01G44610;GLYMA11G00970	2	NA;Gm11ciRNA1276	1
GLYMA01G44670;GLYMA10G39080;GLYMA11G00920;GLYMA20G28740	4	NA;Gm10ciRNA2601;NA;NA	1
GLYMA01G44700;GLYMA11G00890	2	NA;Gm11circRNA1126	1
GLYMA01G44833;GLYMA11G00810	2	NA;Gm11ciRNA1275	1
GLYMA01G44870;GLYMA01G44885;GLYMA11G00755;GLYMA11G00780	4	NA;NA;Gm11ciRNA2532;Gm11ciRNA1274,Gm11ciRNA2533	3
GLYMA01G44900;GLYMA11G00740	2	Gm01ciRNA889;NA	1
GLYMA01G44920;GLYMA11G00720	2	Gm01circRNA182,Gm01circRNA875,Gm01circRNA876;NA	3
GLYMA01G44950;GLYMA11G00690	2	Gm01ciRNA890;NA	1
GLYMA01G44970;GLYMA10G39585;GLYMA11G00660;GLYMA20G28160	4	NA;NA;NA;Gm20ciRNA2738	1
GLYMA01G45220;GLYMA11G00480	2	NA;Gm11ciRNA1273,Gm11circRNA1125,Gm11circRNA2087	3
GLYMA01G45345;GLYMA11G00410	2	NA;Gm11circRNA2086	1
GLYMA01G45560;GLYMA11G00250	2	Gm01circRNA183;Gm11circRNA2084	2
GLYMA01G45660;GLYMA11G00220	2	Gm01ciRNA891;Gm11circRNA2083	2
GLYMA02G00350;GLYMA02G29250	2	Gm02circRNA124;Gm02ciRNA757	2
GLYMA02G00540;GLYMA10G00890	2	NA;Gm10circRNA1196	1
GLYMA02G00580;GLYMA10G00830	2	Gm02circRNA1808;Gm10circRNA323	2
GLYMA02G00580;GLYMA10G00830;GLYMA10G32480	3	Gm02circRNA1808;Gm10circRNA323;NA	2
GLYMA02G00640;GLYMA10G00720;GLYMA10G32670;GLYMA20G34930	4	NA;Gm10circRNA1194;Gm10ciRNA1427,Gm10circRNA1239;Gm20ciRNA1815	4
GLYMA02G00700;GLYMA10G00640	2	NA;Gm10ciRNA1368	1
GLYMA02G00750;GLYMA10G00610	2	NA;Gm10ciRNA1367,Gm10circRNA1193	2
GLYMA02G00810;GLYMA10G00920	2	NA;Gm10circRNA1197	1
GLYMA02G00920;GLYMA10G27971	2	NA;Gm10circRNA2173	1
GLYMA02G01060;GLYMA10G27810	2	Gm02circRNA1809;Gm10ciRNA1405	2
GLYMA02G01100;GLYMA03G38300;GLYMA10G27790;GLYMA13G17910;GLYMA13G17930;GLYMA17G04590	6	NA;NA;NA;NA;Gm13circRNA1036;NA	1
GLYMA02G01100;GLYMA10G27790;GLYMA13G17881;GLYMA13G17890;GLYMA13G17910;GLYMA13G17930;GLYMA17G04590;GLYMA17G04610;GLYMA17G04620	9	NA;NA;NA;NA;NA;Gm13circRNA1036;NA;NA;NA	1
GLYMA02G01150;GLYMA03G38200;GLYMA10G01200;GLYMA19G40820	4	NA;NA;Gm10ciRNA2576,Gm10circRNA1198;NA	2
GLYMA02G01150;GLYMA10G01200	2	NA;Gm10ciRNA2576,Gm10circRNA1198	2
GLYMA02G01150;GLYMA10G01200;GLYMA19G40820	3	NA;Gm10ciRNA2576,Gm10circRNA1198;NA	2
GLYMA02G01160;GLYMA07G36180;GLYMA10G01211	3	Gm02ciRNA705,Gm02circRNA754;NA;Gm10ciRNA1370,Gm10ciRNA2577	4
GLYMA02G01210;GLYMA10G01270	2	Gm02ciRNA706;Gm10ciRNA1371	2
GLYMA02G01220;GLYMA10G01280	2	Gm02ciRNA707,Gm02circRNA125;NA	2
GLYMA02G01260;GLYMA10G01310	2	NA;Gm10ciRNA1372	1
GLYMA02G01370;GLYMA03G38000;GLYMA10G01400;GLYMA19G40610	4	NA;NA;Gm10circRNA325;NA	1
GLYMA02G01370;GLYMA10G01400	2	NA;Gm10circRNA325	1
GLYMA02G01480;GLYMA10G01520	2	Gm02circRNA755;NA	1
GLYMA02G01620;GLYMA10G01671	2	Gm02circRNA1810;Gm10circRNA2150	2
GLYMA02G01630;GLYMA10G01680	2	Gm02ciRNA708;NA	1
GLYMA02G01700;GLYMA10G01760	2	Gm02circRNA1811;NA	1
GLYMA02G01700;GLYMA10G01760;GLYMA10G42650	3	Gm02circRNA1811;NA;NA	1
GLYMA02G01720;GLYMA10G01770	2	Gm02ciRNA48;Gm10ciRNA1373	2
GLYMA02G01750;GLYMA10G01820	2	Gm02circRNA1812;NA	1
GLYMA02G01820;GLYMA10G01890	2	NA;Gm10ciRNA1375	1
GLYMA02G02590;GLYMA08G40760	2	NA;Gm08circRNA999	1
GLYMA02G02920;GLYMA08G40551;GLYMA18G16911	3	Gm02circRNA758;NA;NA	1
GLYMA02G03830;GLYMA08G39860;GLYMA18G18810	3	NA;Gm08circRNA996;NA	1
GLYMA02G04740;GLYMA16G22530	2	Gm02circRNA1816;NA	1
GLYMA02G04980;GLYMA16G23010	2	Gm02circRNA128;NA	1
GLYMA02G05030;GLYMA16G23090	2	NA;Gm16circRNA1347	1
GLYMA02G05070;GLYMA16G23150	2	Gm02circRNA764;NA	1
GLYMA02G05430;GLYMA16G23850	2	Gm02circRNA766;NA	1
GLYMA02G05440;GLYMA16G23870	2	Gm02circRNA1817;NA	1
GLYMA02G05750;GLYMA16G24410	2	NA;Gm16circRNA2269	1
GLYMA02G06190;GLYMA16G25220	2	Gm02ciRNA722;NA	1
GLYMA02G06200;GLYMA16G25240	2	Gm02ciRNA2340,Gm02circRNA1818;Gm16ciRNA1614	3
GLYMA02G06550;GLYMA16G25600	2	Gm02circRNA767;NA	1
GLYMA02G06650;GLYMA16G25700	2	Gm02ciRNA50,Gm02ciRNA51;NA	2
GLYMA02G06720;GLYMA16G25750	2	Gm02ciRNA2341;NA	1
GLYMA02G06889;GLYMA16G25932	2	NA;Gm16circRNA397	1
GLYMA02G06940;GLYMA16G26000	2	Gm02circRNA768;NA	1
GLYMA02G07110;GLYMA16G26100	2	NA;Gm16ciRNA1617,Gm16ciRNA1618	2
GLYMA02G07130;GLYMA02G07135;GLYMA02G07140;GLYMA02G07150	4	NA;NA;Gm02ciRNA724;NA	1
GLYMA02G07130;GLYMA02G07140;GLYMA02G07150	3	NA;Gm02ciRNA724;NA	1
GLYMA02G07250;GLYMA16G26210	2	Gm02ciRNA725;NA	1
GLYMA02G07260;GLYMA16G26220	2	NA;Gm16ciRNA1619,Gm16ciRNA1620	2
GLYMA02G07510;GLYMA16G26550	2	Gm02ciRNA2342;NA	1
GLYMA02G07620;GLYMA16G26640	2	NA;Gm16circRNA1348	1
GLYMA02G07710;GLYMA14G00740;GLYMA16G26780	3	NA;NA;Gm16ciRNA1621	1
GLYMA02G07830;GLYMA16G04690;GLYMA16G26850;GLYMA19G28562	4	NA;NA;NA;Gm19ciRNA2765	1
GLYMA02G07910;GLYMA16G26920	2	Gm02ciRNA2343;NA	1
GLYMA02G07940;GLYMA11G16320;GLYMA16G04560;GLYMA16G26940;GLYMA19G28770	5	NA;NA;Gm16ciRNA1596;NA;Gm19ciRNA1854	2
GLYMA02G08115;GLYMA16G27136;GLYMA16G27148	3	Gm02ciRNA2344;NA;NA	1
GLYMA02G08115;GLYMA16G27148	2	Gm02ciRNA2344;NA	1
GLYMA02G08340;GLYMA16G27420	2	NA;Gm16ciRNA2650	1
GLYMA02G08620;GLYMA16G27760	2	Gm02circRNA1819;NA	1
GLYMA02G08720;GLYMA16G27840	2	Gm02circRNA769;NA	1
GLYMA02G08870;GLYMA16G27970;GLYMA20G30820	3	NA;Gm16ciRNA2651;NA	1
GLYMA02G08920;GLYMA05G32100;GLYMA08G15380;GLYMA10G36790;GLYMA16G28080	5	Gm02circRNA770;Gm05ciRNA2273,Gm05ciRNA2274;NA;NA;Gm16circRNA1350	4
GLYMA02G08920;GLYMA16G28080	2	Gm02circRNA770;Gm16circRNA1350	2
GLYMA02G08940;GLYMA10G36850;GLYMA20G30760	3	NA;NA;Gm20circRNA1445	1
GLYMA02G09033;GLYMA16G28203	2	NA;Gm16circRNA2270	1
GLYMA02G09140;GLYMA16G28370	2	Gm02ciRNA727;NA	1
GLYMA02G09250;GLYMA10G37110;GLYMA11G28160;GLYMA16G28640;GLYMA20G30530	5	NA;NA;NA;Gm16ciRNA1623;NA	1
GLYMA02G09370;GLYMA11G02190;GLYMA11G02250	3	NA;NA;Gm11ciRNA1287	1
GLYMA02G09550;GLYMA05G34310;GLYMA07G27540;GLYMA08G05370	4	Gm02ciRNA728;NA;NA;NA	1
GLYMA02G09550;GLYMA07G27540	2	Gm02ciRNA728;NA	1
GLYMA02G10060;GLYMA18G52890	2	NA;Gm18circRNA1568	1
GLYMA02G10130;GLYMA18G52870	2	Gm02ciRNA729;NA	1
GLYMA02G10320;GLYMA02G36700;GLYMA03G32850;GLYMA11G14950;GLYMA12G06910;GLYMA13G19331;GLYMA17G08020;GLYMA18G52610;GLYMA18G52650;GLYMA19G35560	10	NA;NA;NA;Gm11ciRNA1331;NA;NA;NA;NA;NA;NA	1
GLYMA02G10320;GLYMA03G32850;GLYMA11G14950;GLYMA12G06910;GLYMA13G19331;GLYMA18G52610;GLYMA18G52650;GLYMA19G35560	8	NA;NA;Gm11ciRNA1331;NA;NA;NA;NA;NA	1
GLYMA02G10360;GLYMA18G52560	2	Gm02ciRNA730;NA	1
GLYMA02G10371;GLYMA10G43561;GLYMA18G52540;GLYMA20G23240	4	Gm02circRNA772;NA;Gm18circRNA1567;NA	2
GLYMA02G10371;GLYMA18G52540	2	Gm02circRNA772;Gm18circRNA1567	2
GLYMA02G10530;GLYMA10G43700;GLYMA18G52350;GLYMA20G38380	4	NA;NA;NA;Gm20circRNA1460	1
GLYMA02G10540;GLYMA18G52340	2	Gm02ciRNA2345;NA	1
GLYMA02G10570;GLYMA18G52290	2	NA;Gm18ciRNA2812	1
GLYMA02G10690;GLYMA18G52120	2	Gm02circRNA129;NA	1
GLYMA02G10750;GLYMA18G52070	2	NA;Gm18ciRNA2001	1
GLYMA02G10760;GLYMA18G52060	2	NA;Gm18ciRNA2000	1
GLYMA02G11515;GLYMA07G33770	2	Gm02ciRNA732,Gm02ciRNA733;NA	2
GLYMA02G11600;GLYMA07G33870	2	Gm02ciRNA2347;Gm07ciRNA359	2
GLYMA02G13860;GLYMA02G13870	2	Gm02ciRNA744;NA	1
GLYMA02G14860;GLYMA07G33620	2	Gm02circRNA135;NA	1
GLYMA02G15020;GLYMA02G29850;GLYMA07G33441	3	NA;NA;Gm07ciRNA358	1
GLYMA02G15020;GLYMA07G33441	2	NA;Gm07ciRNA358	1
GLYMA02G15070;GLYMA07G33380	2	Gm02ciRNA745;NA	1
GLYMA02G15190;GLYMA07G33300	2	NA;Gm07ciRNA357	1
GLYMA02G15250;GLYMA07G33200	2	NA;Gm07circRNA554	1
GLYMA02G15340;GLYMA07G33111	2	Gm02ciRNA746;NA	1
GLYMA02G15430;GLYMA07G33050	2	Gm02ciRNA52,Gm02ciRNA747;Gm07ciRNA356	3
GLYMA02G15445;GLYMA07G33040	2	NA;Gm07ciRNA355	1
GLYMA02G15490;GLYMA07G33010	2	Gm02circRNA136;NA	1
GLYMA02G15500;GLYMA07G33000	2	Gm02ciRNA53,Gm02ciRNA748;NA	2
GLYMA02G15571;GLYMA07G32901	2	Gm02circRNA776;Gm07circRNA553	2
GLYMA02G15650;GLYMA07G32780	2	Gm02ciRNA2350;NA	1
GLYMA02G15690;GLYMA07G32750	2	Gm02circRNA777;NA	1
GLYMA02G15770;GLYMA07G32710	2	Gm02ciRNA750,Gm02ciRNA751;NA	2
GLYMA02G16010;GLYMA10G03740	2	NA;Gm10ciRNA2580	1
GLYMA02G16130;GLYMA10G03660	2	Gm02ciRNA752;Gm10ciRNA1380	2
GLYMA02G16210;GLYMA10G03590	2	Gm02circRNA1823;NA	1
GLYMA02G16260;GLYMA10G03560	2	Gm02circRNA778;NA	1
GLYMA02G16350;GLYMA03G40620;GLYMA10G03470;GLYMA10G30330;GLYMA19G34170;GLYMA19G43290;GLYMA20G36690	7	NA;NA;NA;NA;Gm19circRNA1498;NA;Gm20circRNA466	2
GLYMA02G16380;GLYMA03G31290;GLYMA10G03450;GLYMA19G34130	4	NA;NA;Gm10circRNA1202;NA	1
GLYMA02G16390;GLYMA10G03440	2	NA;Gm10ciRNA1379	1
GLYMA02G16580;GLYMA10G03250	2	NA;Gm10circRNA1201	1
GLYMA02G16590;GLYMA10G03241	2	Gm02circRNA1824;Gm10ciRNA2579	2
GLYMA02G16783;GLYMA10G03030	2	Gm02circRNA779;Gm10ciRNA132,Gm10circRNA2154	3
GLYMA02G16860;GLYMA10G02920	2	Gm02ciRNA2351,Gm02ciRNA754;Gm10circRNA2153	3
GLYMA02G16911;GLYMA10G02875	2	NA;Gm10circRNA1199	1
GLYMA02G16911;GLYMA10G02875;GLYMA19G42660	3	NA;Gm10circRNA1199;NA	1
GLYMA02G17040;GLYMA10G02760	2	NA;Gm10circRNA2152	1
GLYMA02G17090;GLYMA03G36650;GLYMA10G02700;GLYMA19G39300	4	Gm02circRNA137;NA;Gm10ciRNA2578;NA	2
GLYMA02G17090;GLYMA10G02700	2	Gm02circRNA137;Gm10ciRNA2578	2
GLYMA02G17120;GLYMA10G02680	2	NA;Gm10circRNA327	1
GLYMA02G17170;GLYMA03G36770;GLYMA10G02630;GLYMA19G39420	4	NA;NA;Gm10ciRNA1378;NA	1
GLYMA02G17170;GLYMA10G02630	2	NA;Gm10ciRNA1378	1
GLYMA02G17276;GLYMA10G02520	2	Gm02ciRNA755;NA	1
GLYMA02G17400;GLYMA02G17410;GLYMA10G02400;GLYMA10G02410	4	Gm02circRNA1825;NA;Gm10circRNA2151;Gm10ciRNA1377,Gm10circRNA326	4
GLYMA02G17410;GLYMA10G02400;GLYMA10G02410	3	NA;Gm10circRNA2151;Gm10ciRNA1377,Gm10circRNA326	3
GLYMA02G18380;GLYMA14G07940;GLYMA14G07951	3	Gm02circRNA780;NA;NA	1
GLYMA02G19430;GLYMA10G15125	2	NA;Gm10circRNA1219,Gm10circRNA2165	2
GLYMA02G19592;GLYMA03G26721;GLYMA08G13300	3	NA;NA;Gm08ciRNA1004	1
GLYMA02G21570;GLYMA10G35310;GLYMA20G32210	3	Gm02circRNA782;NA;Gm20circRNA1451	2
GLYMA02G24612;GLYMA10G18620	2	Gm02circRNA138,Gm02circRNA783;Gm10circRNA1221	3
GLYMA02G26390;GLYMA14G24140	2	NA;Gm14ciRNA1731,Gm14circRNA2342	2
GLYMA02G26431;GLYMA14G24175	2	Gm02circRNA1826;NA	1
GLYMA02G26620;GLYMA03G36550;GLYMA09G15980	3	NA;Gm03ciRNA677,Gm03ciRNA678,Gm03circRNA743;Gm09ciRNA925	4
GLYMA02G27260;GLYMA10G17370	2	NA;Gm10circRNA337	1
GLYMA02G27365;GLYMA10G19040	2	Gm02circRNA784;Gm10circRNA1222,Gm10circRNA2169	3
GLYMA02G29518;GLYMA10G12210	2	Gm02ciRNA2354;NA	1
GLYMA02G30360;GLYMA10G11850	2	NA;Gm10ciRNA1396	1
GLYMA02G30800;GLYMA09G17404	2	Gm02ciRNA758;NA	1
GLYMA02G30890;GLYMA09G17250	2	NA;Gm09circRNA200	1
GLYMA02G31110;GLYMA10G12361	2	NA;Gm10ciRNA135	1
GLYMA02G31480;GLYMA10G17570	2	NA;Gm10circRNA338	1
GLYMA02G32000;GLYMA10G20540	2	Gm02ciRNA759;NA	1
GLYMA02G32100;GLYMA03G29280;GLYMA10G21350	3	NA;Gm03circRNA1786;NA	1
GLYMA02G32100;GLYMA03G29280;GLYMA10G21350;GLYMA19G32010	4	NA;Gm03circRNA1786;NA;NA	1
GLYMA02G32100;GLYMA03G29280;GLYMA19G32010	3	NA;Gm03circRNA1786;NA	1
GLYMA02G34070;GLYMA10G11000	2	Gm02circRNA139;Gm10ciRNA1395,Gm10circRNA334	3
GLYMA02G34640;GLYMA10G16320	2	NA;Gm10circRNA2166	1
GLYMA02G34840;GLYMA09G25370;GLYMA10G10560	3	Gm02ciRNA760;NA;Gm10ciRNA1394	2
GLYMA02G34840;GLYMA10G10560	2	Gm02ciRNA760;Gm10ciRNA1394	2
GLYMA02G34860;GLYMA10G10540	2	Gm02ciRNA761;Gm10ciRNA1393	2
GLYMA02G34890;GLYMA10G10501	2	NA;Gm10circRNA2163	1
GLYMA02G34940;GLYMA10G10450	2	Gm02circRNA1828,Gm02circRNA788;Gm10ciRNA134,Gm10circRNA1216,Gm10circRNA1217,Gm10circRNA2162	6
GLYMA02G34965;GLYMA08G41270;GLYMA09G29050;GLYMA16G23790;GLYMA16G23800;GLYMA16G24920;GLYMA16G24940;GLYMA16G25020;GLYMA16G25045;GLYMA16G25071;GLYMA16G25140;GLYMA16G25170;GLYMA16G26311;GLYMA16G27550;GLYMA16G33780;GLYMA19G02670;GLYMA19G07650;GLYMA19G07680;GLYMA19G07700	19	NA;NA;NA;NA;NA;NA;NA;NA;NA;NA;NA;Gm16ciRNA2649;NA;NA;NA;NA;NA;NA;NA	1
GLYMA02G35500;GLYMA10G00490;GLYMA10G10000	3	Gm02ciRNA762;Gm10ciRNA1366;NA	2
GLYMA02G35780;GLYMA10G09470	2	Gm02ciRNA763;NA	1
GLYMA02G36110;GLYMA10G08801	2	Gm02circRNA140,Gm02circRNA1829;Gm10circRNA1214,Gm10circRNA1215	4
GLYMA02G36210;GLYMA10G08710	2	Gm02circRNA1830,Gm02circRNA1831;NA	2
GLYMA02G36370;GLYMA17G08310	2	Gm02circRNA141;NA	1
GLYMA02G36481;GLYMA17G08200	2	Gm02ciRNA2355,Gm02ciRNA764;NA	2
GLYMA02G36510;GLYMA17G08170	2	NA;Gm17circRNA1291	1
GLYMA02G36520;GLYMA17G08160	2	Gm02ciRNA2356;NA	1
GLYMA02G36551;GLYMA06G28090;GLYMA14G11780;GLYMA17G08130;GLYMA17G34020	5	NA;NA;NA;NA;Gm17circRNA2238	1
GLYMA02G36800;GLYMA17G07920	2	Gm02ciRNA765;NA	1
GLYMA02G37150;GLYMA14G35430	2	Gm02ciRNA767;NA	1
GLYMA02G37400;GLYMA14G35690	2	NA;Gm14ciRNA2717	1
GLYMA02G37520;GLYMA06G09916;GLYMA07G29980;GLYMA14G35823;GLYMA15G06202	5	NA;NA;NA;NA;Gm15ciRNA2667	1
GLYMA02G37520;GLYMA06G09916;GLYMA14G35823;GLYMA15G06202	4	NA;NA;NA;Gm15ciRNA2667	1
GLYMA02G37520;GLYMA07G29980;GLYMA14G35823;GLYMA15G06202	4	NA;NA;NA;Gm15ciRNA2667	1
GLYMA02G37560;GLYMA14G35850	2	NA;Gm14ciRNA2718	1
GLYMA02G37570;GLYMA14G35870	2	Gm02circRNA789;NA	1
GLYMA02G37600;GLYMA14G35890	2	Gm02ciRNA2357,Gm02circRNA791;NA	2
GLYMA02G38000;GLYMA04G10390;GLYMA06G10320	3	NA;Gm04circRNA687,Gm04circRNA85;Gm06ciRNA405,Gm06circRNA1631,Gm06circRNA595,Gm06circRNA596	6
GLYMA02G38010;GLYMA14G36165	2	NA;Gm14ciRNA2719	1
GLYMA02G38380;GLYMA14G36520	2	NA;Gm14ciRNA1739	1
GLYMA02G38450;GLYMA14G36620	2	Gm02circRNA1832;NA	1
GLYMA02G38500;GLYMA14G36580	2	Gm02ciRNA772;NA	1
GLYMA02G38530;GLYMA14G36553	2	NA;Gm14ciRNA1740	1
GLYMA02G38540;GLYMA14G36670	2	Gm02ciRNA773;Gm14ciRNA177	2
GLYMA02G38790;GLYMA14G36880	2	NA;Gm14circRNA1416	1
GLYMA02G38840;GLYMA14G36910	2	Gm02ciRNA2360;NA	1
GLYMA02G38910;GLYMA14G36960	2	NA;Gm14circRNA2348	1
GLYMA02G38930;GLYMA14G36980	2	Gm02ciRNA774;NA	1
GLYMA02G39495;GLYMA11G29302;GLYMA14G37610;GLYMA18G06620	4	Gm02circRNA143;NA;Gm14circRNA2349;Gm18circRNA1537	3
GLYMA02G39495;GLYMA14G37610	2	Gm02circRNA143;Gm14circRNA2349	2
GLYMA02G39540;GLYMA14G37570	2	Gm02circRNA792;NA	1
GLYMA02G39771;GLYMA06G21596;GLYMA06G21608;GLYMA06G21695;GLYMA06G21710;GLYMA14G37763;GLYMA17G35871	7	NA;Gm06ciRNA442;NA;NA;NA;NA;NA	1
GLYMA02G39771;GLYMA06G21596;GLYMA06G21608;GLYMA06G21695;GLYMA06G21710;GLYMA17G35871	6	NA;Gm06ciRNA442;NA;NA;NA;NA	1
GLYMA02G39870;GLYMA14G38010	2	Gm02ciRNA775;NA	1
GLYMA02G39990;GLYMA14G38140	2	NA;Gm14ciRNA1742	1
GLYMA02G40220;GLYMA14G38420	2	Gm02circRNA144;NA	1
GLYMA02G40330;GLYMA14G38620	2	Gm02circRNA793;NA	1
GLYMA02G40470;GLYMA09G21050	2	NA;Gm09circRNA1908,Gm09circRNA1909	2
GLYMA02G40490;GLYMA14G38800	2	Gm02circRNA1833;NA	1
GLYMA02G40530;GLYMA14G38840	2	NA;Gm14ciRNA1745	1
GLYMA02G40590;GLYMA14G38900	2	NA;Gm14ciRNA1746	1
GLYMA02G40650;GLYMA11G31940;GLYMA14G38940;GLYMA18G05330	4	Gm02circRNA1834;NA;NA;NA	1
GLYMA02G40700;GLYMA14G39010;GLYMA14G39020	3	NA;NA;Gm14circRNA2350	1
GLYMA02G40700;GLYMA14G39020	2	NA;Gm14circRNA2350	1
GLYMA02G40806;GLYMA11G33160;GLYMA14G39140;GLYMA18G05071	4	NA;Gm11ciRNA1349;NA;NA	1
GLYMA02G40820;GLYMA14G39160	2	Gm02ciRNA777;NA	1
GLYMA02G40900;GLYMA14G39220	2	NA;Gm14ciRNA1748	1
GLYMA02G41040;GLYMA14G39330	2	Gm02circRNA1835,Gm02circRNA794;NA	2
GLYMA02G41106;GLYMA18G04660	2	NA;Gm18ciRNA1942	1
GLYMA02G41220;GLYMA02G41230;GLYMA14G39590	3	NA;NA;Gm14ciRNA1750	1
GLYMA02G41220;GLYMA14G39590	2	NA;Gm14ciRNA1750	1
GLYMA02G41560;GLYMA14G07390	2	NA;Gm14ciRNA1718	1
GLYMA02G41610;GLYMA11G34070;GLYMA14G07340;GLYMA18G04230	4	Gm02ciRNA778;NA;NA;NA	1
GLYMA02G41610;GLYMA14G07340	2	Gm02ciRNA778;NA	1
GLYMA02G41750;GLYMA14G07210	2	Gm02ciRNA2361;NA	1
GLYMA02G41850;GLYMA14G07120	2	Gm02ciRNA2362;Gm14ciRNA2708	2
GLYMA02G42140;GLYMA14G06750	2	Gm02ciRNA779;NA	1
GLYMA02G42290;GLYMA14G06600	2	NA;Gm14circRNA2333	1
GLYMA02G42460;GLYMA14G06420	2	Gm02circRNA795;Gm14circRNA1403,Gm14circRNA429	3
GLYMA02G42680;GLYMA14G05810	2	NA;Gm14ciRNA1715	1
GLYMA02G42696;GLYMA14G05820	2	Gm02ciRNA780;NA	1
GLYMA02G43080;GLYMA14G06170	2	NA;Gm14ciRNA1716	1
GLYMA02G43380;GLYMA14G05600	2	NA;Gm14circRNA1401,Gm14circRNA427	2
GLYMA02G43400;GLYMA14G05580	2	Gm02circRNA1836;NA	1
GLYMA02G43450;GLYMA14G05530	2	NA;Gm14ciRNA1714	1
GLYMA02G43460;GLYMA14G05520	2	Gm02ciRNA781;NA	1
GLYMA02G43493;GLYMA14G05485	2	Gm02circRNA796;NA	1
GLYMA02G43510;GLYMA14G05460	2	NA;Gm14ciRNA1713,Gm14ciRNA2706	2
GLYMA02G43540;GLYMA14G05430	2	Gm02circRNA797;NA	1
GLYMA02G43560;GLYMA14G05390	2	Gm02ciRNA56,Gm02ciRNA57,Gm02circRNA145;NA	3
GLYMA02G43770;GLYMA14G05140	2	NA;Gm14ciRNA1712	1
GLYMA02G43930;GLYMA13G16137;GLYMA13G16170;GLYMA14G04890;GLYMA20G11300	5	Gm02ciRNA783,Gm02ciRNA784;Gm13ciRNA1110,Gm13ciRNA2463;NA;Gm14ciRNA1710,Gm14ciRNA2703;Gm20ciRNA1767	7
GLYMA02G43930;GLYMA14G04890	2	Gm02ciRNA783,Gm02ciRNA784;Gm14ciRNA1710,Gm14ciRNA2703	4
GLYMA02G43950;GLYMA14G04910	2	NA;Gm14ciRNA2704	1
GLYMA02G43960;GLYMA14G04920	2	Gm02circRNA1837;NA	1
GLYMA02G43970;GLYMA14G04930	2	Gm02ciRNA58,Gm02circRNA1838;NA	2
GLYMA02G43993;GLYMA02G44000;GLYMA14G04950	3	NA;Gm02circRNA798;NA	1
GLYMA02G44060;GLYMA14G05010	2	Gm02ciRNA785;Gm14ciRNA1711	2
GLYMA02G44080;GLYMA14G04770	2	Gm02ciRNA786;Gm14circRNA1400	2
GLYMA02G44090;GLYMA14G04780	2	Gm02ciRNA787;NA	1
GLYMA02G44380;GLYMA14G04433	2	Gm02ciRNA788,Gm02ciRNA789,Gm02ciRNA790,Gm02circRNA799,Gm02circRNA800;Gm14ciRNA1709	6
GLYMA02G44400;GLYMA14G04410	2	NA;Gm14circRNA1399	1
GLYMA02G44540;GLYMA14G04180	2	Gm02ciRNA791;NA	1
GLYMA02G44680;GLYMA14G04040	2	Gm02ciRNA792;NA	1
GLYMA02G44780;GLYMA14G03960	2	Gm02ciRNA793;NA	1
GLYMA02G44801;GLYMA07G35910;GLYMA20G08040	3	NA;NA;Gm20circRNA2355	1
GLYMA02G44910;GLYMA14G03850	2	NA;Gm14circRNA1397	1
GLYMA02G45000;GLYMA08G41490;GLYMA14G03780	3	NA;Gm08circRNA1001;Gm14circRNA426	2
GLYMA02G45000;GLYMA14G03780	2	NA;Gm14circRNA426	1
GLYMA02G45030;GLYMA14G03760	2	Gm02circRNA1839;NA	1
GLYMA02G45040;GLYMA14G03750	2	NA;Gm14ciRNA1708	1
GLYMA02G45140;GLYMA14G03610	2	Gm02ciRNA2363;NA	1
GLYMA02G45150;GLYMA14G03600	2	NA;Gm14ciRNA2701	1
GLYMA02G45630;GLYMA14G03190	2	Gm02ciRNA794;NA	1
GLYMA02G45800;GLYMA14G02990	2	NA;Gm14ciRNA2699,Gm14ciRNA2700	2
GLYMA02G45930;GLYMA14G02820	2	Gm02circRNA146;NA	1
GLYMA02G45960;GLYMA14G02780	2	NA;Gm14circRNA2330	1
GLYMA02G45990;GLYMA14G02750	2	NA;Gm14circRNA425	1
GLYMA02G46380;GLYMA14G02380;GLYMA14G36540	3	Gm02ciRNA2365,Gm02ciRNA795;NA;NA	2
GLYMA02G46430;GLYMA14G02220	2	Gm02circRNA1840;Gm14circRNA2329	2
GLYMA02G46450;GLYMA08G43451;GLYMA14G02180;GLYMA14G02200;GLYMA18G10090	5	Gm02circRNA803,Gm02circRNA804;NA;NA;NA;NA	2
GLYMA02G46450;GLYMA14G02180;GLYMA14G02200	3	Gm02circRNA803,Gm02circRNA804;NA;NA	2
GLYMA02G46450;GLYMA14G02180;GLYMA14G02200;GLYMA18G10090	4	Gm02circRNA803,Gm02circRNA804;NA;NA;NA	2
GLYMA02G46500;GLYMA14G02140	2	Gm02ciRNA796;NA	1
GLYMA02G46650;GLYMA14G02020	2	Gm02ciRNA797;Gm14ciRNA1707	2
GLYMA02G46761;GLYMA14G01930	2	NA;Gm14circRNA424	1
GLYMA02G46900;GLYMA14G01810	2	NA;Gm14ciRNA1706	1
GLYMA02G46950;GLYMA14G01780	2	Gm02circRNA805;NA	1
GLYMA02G47150;GLYMA14G01600	2	Gm02circRNA147;NA	1
GLYMA02G47160;GLYMA14G01590	2	Gm02ciRNA798;NA	1
GLYMA02G47200;GLYMA08G44530;GLYMA14G01550;GLYMA18G08270	4	NA;NA;Gm14ciRNA2697;NA	1
GLYMA02G47270;GLYMA08G45270;GLYMA14G01480;GLYMA18G08180	4	NA;Gm08ciRNA1076;NA;Gm18ciRNA1948	2
GLYMA02G47330;GLYMA14G01430	2	NA;Gm14circRNA2328	1
GLYMA02G47380;GLYMA14G01360	2	NA;Gm14circRNA423	1
GLYMA02G47560;GLYMA14G01130	2	NA;Gm14ciRNA1705	1
GLYMA02G47611;GLYMA14G01040	2	Gm02circRNA148;NA	1
GLYMA02G47800;GLYMA14G00820	2	Gm02ciRNA799;NA	1
GLYMA02G48010;GLYMA14G00560	2	NA;Gm14circRNA2327	1
GLYMA02G48040;GLYMA14G00530	2	NA;Gm14circRNA422	1
GLYMA02G48066;GLYMA14G00431	2	Gm02circRNA149,Gm02circRNA150,Gm02circRNA1842,Gm02circRNA1843,Gm02circRNA806,Gm02circRNA807;Gm14circRNA420,Gm14circRNA421	8
GLYMA02G48100;GLYMA14G00380	2	NA;Gm14ciRNA1704	1
GLYMA02G48115;GLYMA14G00360	2	Gm02circRNA1844;NA	1
GLYMA02G48160;GLYMA14G00320	2	Gm02ciRNA800,Gm02ciRNA801;NA	2
GLYMA03G00280;GLYMA16G34850	2	NA;Gm16circRNA1352	1
GLYMA03G00370;GLYMA16G34750	2	NA;Gm16ciRNA1631	1
GLYMA03G00450;GLYMA16G34620	2	NA;Gm16circRNA1351	1
GLYMA03G00480;GLYMA07G14860	2	NA;Gm07circRNA543	1
GLYMA03G00510;GLYMA07G14800;GLYMA09G41070;GLYMA18G44580	4	NA;NA;NA;Gm18circRNA2472	1
GLYMA03G00650;GLYMA19G30120	2	NA;Gm19circRNA1490	1
GLYMA03G00670;GLYMA19G30100	2	Gm03ciRNA632;Gm19ciRNA1861	2
GLYMA03G00700;GLYMA08G24930;GLYMA15G31250	3	NA;Gm08ciRNA2445;NA	1
GLYMA03G00740;GLYMA19G29990	2	NA;Gm19circRNA2418	1
GLYMA03G00800;GLYMA19G29880;GLYMA19G29920	3	NA;NA;Gm19circRNA2417	1
GLYMA03G00920;GLYMA19G29720	2	NA;Gm19ciRNA2767	1
GLYMA03G01100;GLYMA07G07610	2	Gm03ciRNA633,Gm03circRNA715;Gm07circRNA1585	3
GLYMA03G01100;GLYMA07G07610;GLYMA09G39500;GLYMA18G46760	4	Gm03ciRNA633,Gm03circRNA715;Gm07circRNA1585;Gm09ciRNA954,Gm09circRNA209,Gm09circRNA924;Gm18ciRNA1983,Gm18circRNA2480	8
GLYMA03G01153;GLYMA07G07710;GLYMA09G39551;GLYMA18G46703	4	NA;Gm07circRNA5;NA;Gm18ciRNA1980,Gm18ciRNA1981	3
GLYMA03G01210;GLYMA07G07771	2	NA;Gm07ciRNA2184	1
GLYMA03G01210;GLYMA07G07771;GLYMA09G39612;GLYMA18G46620	4	NA;Gm07ciRNA2184;NA;Gm18ciRNA2801	2
GLYMA03G01500;GLYMA03G01530;GLYMA07G07920;GLYMA07G07950	4	Gm03ciRNA634;NA;NA;NA	1
GLYMA03G01550;GLYMA07G07970	2	NA;Gm07ciRNA2185,Gm07ciRNA5	2
GLYMA03G01603;GLYMA07G08031;GLYMA09G39770;GLYMA18G46420	4	NA;NA;Gm09ciRNA955;NA	1
GLYMA03G01680;GLYMA07G08110	2	NA;Gm07ciRNA310	1
GLYMA03G01690;GLYMA07G08120	2	Gm03circRNA102,Gm03circRNA716;NA	2
GLYMA03G01770;GLYMA07G08240	2	NA;Gm07circRNA1586	1
GLYMA03G01850;GLYMA07G08320	2	NA;Gm07ciRNA311	1
GLYMA03G01980;GLYMA07G08610	2	NA;Gm07ciRNA2186	1
GLYMA03G02451;GLYMA09G40336;GLYMA18G45582	3	NA;Gm09circRNA925;Gm18circRNA1559,Gm18circRNA2475,Gm18circRNA2476,Gm18circRNA2477	5
GLYMA03G02451;GLYMA18G45582	2	NA;Gm18circRNA1559,Gm18circRNA2475,Gm18circRNA2476,Gm18circRNA2477	4
GLYMA03G06360;GLYMA07G19140;GLYMA18G43690	3	NA;NA;Gm18ciRNA2799	1
GLYMA03G07540;GLYMA07G18370;GLYMA18G43240	3	Gm03ciRNA2321,Gm03circRNA719;NA;NA	2
GLYMA03G10390;GLYMA03G16130;GLYMA03G19810;GLYMA07G16020;GLYMA18G39960	5	NA;NA;Gm03ciRNA639;Gm07circRNA545;Gm18circRNA510	3
GLYMA03G15800;GLYMA03G15805	2	NA;Gm03circRNA722	1
GLYMA03G16908;GLYMA05G34840;GLYMA08G04850	3	NA;NA;Gm08circRNA942	1
GLYMA03G18725;GLYMA08G46710;GLYMA16G14060;GLYMA18G36628	4	NA;Gm08circRNA1009,Gm08circRNA1010,Gm08circRNA250;Gm16ciRNA1610;Gm18circRNA2464	5
GLYMA03G19751;GLYMA18G28130	2	Gm03circRNA104,Gm03circRNA105,Gm03circRNA1772,Gm03circRNA1773;Gm18circRNA1549,Gm18circRNA1550,Gm18circRNA2462	7
GLYMA03G21610;GLYMA16G10820	2	Gm03ciRNA640;NA	1
GLYMA03G21730;GLYMA16G10680	2	Gm03circRNA1774;NA	1
GLYMA03G22281;GLYMA16G09740	2	Gm03circRNA106;NA	1
GLYMA03G22450;GLYMA08G45800;GLYMA16G09360	3	NA;Gm08circRNA1008;NA	1
GLYMA03G22610;GLYMA16G09270	2	Gm03ciRNA2322;NA	1
GLYMA03G23260;GLYMA16G08860	2	Gm03ciRNA2323;NA	1
GLYMA03G23860;GLYMA07G12301	2	NA;Gm07ciRNA327	1
GLYMA03G23900;GLYMA07G12353	2	Gm03ciRNA641;Gm07circRNA1592	2
GLYMA03G23910;GLYMA07G12340	2	Gm03ciRNA642;NA	1
GLYMA03G24170;GLYMA07G12515	2	NA;Gm07circRNA537	1
GLYMA03G24180;GLYMA07G12570	2	Gm03ciRNA643;NA	1
GLYMA03G24280;GLYMA07G12660	2	Gm03circRNA1777;NA	1
GLYMA03G24300;GLYMA07G12680	2	NA;Gm07ciRNA328,Gm07circRNA538	2
GLYMA03G24600;GLYMA07G12840	2	NA;Gm07circRNA539	1
GLYMA03G24610;GLYMA07G12850	2	NA;Gm07ciRNA329	1
GLYMA03G24610;GLYMA07G12850;GLYMA08G45380	3	NA;Gm07ciRNA329;NA	1
GLYMA03G24940;GLYMA07G13040	2	Gm03ciRNA644;NA	1
GLYMA03G25200;GLYMA07G13450	2	Gm03ciRNA645;NA	1
GLYMA03G25371;GLYMA04G40200;GLYMA06G14610;GLYMA14G36620	4	NA;NA;Gm06ciRNA421;NA	1
GLYMA03G25550;GLYMA07G13230	2	Gm03ciRNA646;NA	1
GLYMA03G25621;GLYMA07G13211	2	Gm03ciRNA647;Gm07ciRNA330,Gm07circRNA540	3
GLYMA03G25680;GLYMA07G13150	2	Gm03ciRNA648;Gm07circRNA1593	2
GLYMA03G25810;GLYMA07G13700	2	NA;Gm07ciRNA2190,Gm07ciRNA331	2
GLYMA03G26100;GLYMA07G13900	2	Gm03ciRNA649,Gm03circRNA727;NA	2
GLYMA03G26760;GLYMA07G14350	2	Gm03ciRNA2324;NA	1
GLYMA03G27030;GLYMA07G14540	2	Gm03circRNA1781;NA	1
GLYMA03G27110;GLYMA07G14570	2	Gm03circRNA728;NA	1
GLYMA03G27256;GLYMA03G27270;GLYMA07G14770	3	NA;Gm03circRNA729;Gm07circRNA542	2
GLYMA03G27270;GLYMA07G14770	2	Gm03circRNA729;Gm07circRNA542	2
GLYMA03G27331;GLYMA19G30305	2	Gm03circRNA730;NA	1
GLYMA03G27590;GLYMA19G30560	2	Gm03circRNA1782;Gm19circRNA1491	2
GLYMA03G27600;GLYMA19G30580	2	NA;Gm19circRNA1492	1
GLYMA03G27620;GLYMA03G27661;GLYMA07G00330;GLYMA08G24160;GLYMA15G07110	5	NA;Gm03circRNA1783;NA;NA;NA	1
GLYMA03G27661;GLYMA08G24160;GLYMA15G10870	3	Gm03circRNA1783;NA;NA	1
GLYMA03G27790;GLYMA19G30650	2	NA;Gm19ciRNA1863	1
GLYMA03G27880;GLYMA10G12810	2	Gm03circRNA731;NA	1
GLYMA03G27880;GLYMA19G30690	2	Gm03circRNA731;NA	1
GLYMA03G27970;GLYMA19G30770	2	Gm03ciRNA651;NA	1
GLYMA03G28000;GLYMA19G30780	2	Gm03circRNA732;NA	1
GLYMA03G28190;GLYMA19G30960	2	NA;Gm19ciRNA1864,Gm19circRNA1493	2
GLYMA03G28200;GLYMA19G30975	2	NA;Gm19circRNA1494	1
GLYMA03G28320;GLYMA19G31050	2	Gm03circRNA1784;NA	1
GLYMA03G28410;GLYMA19G31120	2	Gm03ciRNA652,Gm03circRNA108,Gm03circRNA1785,Gm03circRNA733;Gm19circRNA485	5
GLYMA03G28510;GLYMA19G31250	2	Gm03ciRNA2326;NA	1
GLYMA03G28550;GLYMA19G31300	2	Gm03ciRNA653,Gm03circRNA734;NA	2
GLYMA03G28570;GLYMA19G31320	2	NA;Gm19circRNA1495	1
GLYMA03G28660;GLYMA19G31410	2	NA;Gm19ciRNA1865	1
GLYMA03G28960;GLYMA07G15880;GLYMA19G31720	3	NA;NA;Gm19ciRNA1866	1
GLYMA03G28960;GLYMA10G15990;GLYMA19G31720	3	NA;NA;Gm19ciRNA1866	1
GLYMA03G28960;GLYMA19G31720	2	NA;Gm19ciRNA1866	1
GLYMA03G29100;GLYMA19G31910	2	NA;Gm19circRNA2419	1
GLYMA03G29240;GLYMA19G31960	2	Gm03circRNA736;Gm19ciRNA2768,Gm19circRNA1496	3
GLYMA03G29450;GLYMA19G32260	2	NA;Gm19circRNA1497	1
GLYMA03G29540;GLYMA19G32390	2	Gm03ciRNA2327,Gm03ciRNA655;Gm19ciRNA1867	3
GLYMA03G29691;GLYMA19G32540	2	Gm03circRNA1787;NA	1
GLYMA03G30080;GLYMA19G32950	2	NA;Gm19ciRNA2769	1
GLYMA03G30140;GLYMA19G33030	2	NA;Gm19ciRNA1868	1
GLYMA03G30310;GLYMA19G33230	2	NA;Gm19circRNA2420	1
GLYMA03G30510;GLYMA19G33431	2	NA;Gm19ciRNA2771	1
GLYMA03G30870;GLYMA19G33690	2	Gm03ciRNA657;NA	1
GLYMA03G30940;GLYMA19G33770	2	NA;Gm19ciRNA1869	1
GLYMA03G30990;GLYMA10G03170	2	Gm03ciRNA658,Gm03circRNA1788;NA	2
GLYMA03G30990;GLYMA19G33810	2	Gm03ciRNA658,Gm03circRNA1788;NA	2
GLYMA03G31140;GLYMA19G33983	2	NA;Gm19ciRNA1870	1
GLYMA03G31330;GLYMA19G34170	2	NA;Gm19circRNA1498	1
GLYMA03G31440;GLYMA19G34290	2	NA;Gm19ciRNA2772	1
GLYMA03G31490;GLYMA19G34340	2	NA;Gm19circRNA2421	1
GLYMA03G31510;GLYMA19G34360	2	NA;Gm19ciRNA2773	1
GLYMA03G31670;GLYMA10G03910;GLYMA19G34470	3	NA;Gm10ciRNA1381;NA	1
GLYMA03G32180;GLYMA19G34940	2	Gm03ciRNA2328;Gm19ciRNA1871	2
GLYMA03G32251;GLYMA19G35000	2	NA;Gm19ciRNA1872	1
GLYMA03G32350;GLYMA19G35080	2	Gm03ciRNA659;NA	1
GLYMA03G32410;GLYMA19G35140	2	Gm03circRNA737;NA	1
GLYMA03G32420;GLYMA19G35151	2	Gm03circRNA110;NA	1
GLYMA03G32430;GLYMA19G35160	2	Gm03ciRNA660;NA	1
GLYMA03G32500;GLYMA19G35230	2	Gm03circRNA1789;NA	1
GLYMA03G32520;GLYMA03G32530;GLYMA03G32540;GLYMA07G03780;GLYMA13G43870;GLYMA13G43880;GLYMA14G15390;GLYMA15G01460;GLYMA15G01470;GLYMA15G01490;GLYMA17G30970;GLYMA17G30980;GLYMA19G35236;GLYMA19G35270	14	NA;NA;NA;NA;NA;NA;Gm14circRNA2338;NA;NA;NA;NA;NA;NA;Gm19circRNA1499	2
GLYMA03G32520;GLYMA03G32530;GLYMA03G32540;GLYMA13G43870;GLYMA15G01460;GLYMA15G01470;GLYMA15G01490;GLYMA19G35236;GLYMA19G35270	9	NA;NA;NA;NA;NA;NA;NA;NA;Gm19circRNA1499	1
GLYMA03G32520;GLYMA03G32530;GLYMA03G32540;GLYMA13G43870;GLYMA15G01470;GLYMA19G35236;GLYMA19G35270	7	NA;NA;NA;NA;NA;NA;Gm19circRNA1499	1
GLYMA03G32520;GLYMA03G32530;GLYMA03G32540;GLYMA13G43880;GLYMA15G01460;GLYMA19G35236;GLYMA19G35270	7	NA;NA;NA;NA;NA;NA;Gm19circRNA1499	1
GLYMA03G32520;GLYMA03G32530;GLYMA03G32540;GLYMA19G35236;GLYMA19G35270	5	NA;NA;NA;NA;Gm19circRNA1499	1
GLYMA03G32520;GLYMA03G32530;GLYMA03G32540;GLYMA19G35261;GLYMA19G35270	5	NA;NA;NA;NA;Gm19circRNA1499	1
GLYMA03G32520;GLYMA03G32530;GLYMA07G03780;GLYMA13G43870;GLYMA13G43880;GLYMA15G01460;GLYMA15G01470;GLYMA15G01490;GLYMA19G35236;GLYMA19G35270	10	NA;NA;NA;NA;NA;NA;NA;NA;NA;Gm19circRNA1499	1
GLYMA03G32520;GLYMA03G32540;GLYMA04G07420;GLYMA06G07540;GLYMA07G03780;GLYMA14G15390;GLYMA17G30970;GLYMA17G30980	8	NA;NA;NA;NA;NA;Gm14circRNA2338;NA;NA	1
GLYMA03G32520;GLYMA03G32540;GLYMA06G07540;GLYMA07G03780;GLYMA13G43870;GLYMA13G43880;GLYMA15G01460;GLYMA15G01470;GLYMA15G01490;GLYMA19G35236;GLYMA19G35270	11	NA;NA;NA;NA;NA;NA;NA;NA;NA;NA;Gm19circRNA1499	1
GLYMA03G32660;GLYMA10G04750;GLYMA13G19080;GLYMA19G35410	4	Gm03circRNA111,Gm03circRNA738;NA;Gm13ciRNA2467;Gm19circRNA1500,Gm19circRNA2423,Gm19circRNA2424,Gm19circRNA2425	7
GLYMA03G32680;GLYMA19G35430	2	NA;Gm19ciRNA1873,Gm19circRNA2426	2
GLYMA03G32710;GLYMA10G04850;GLYMA13G19230;GLYMA19G35460	4	NA;Gm10circRNA329;Gm13circRNA1040,Gm13circRNA2015;Gm19ciRNA1874	4
GLYMA03G32850;GLYMA11G14950;GLYMA12G06910;GLYMA13G19331;GLYMA18G52610;GLYMA18G52650;GLYMA19G35560	7	NA;Gm11ciRNA1331;NA;NA;NA;NA;NA	1
GLYMA03G32850;GLYMA11G14950;GLYMA12G06910;GLYMA13G19331;GLYMA18G52650;GLYMA19G35560	6	NA;Gm11ciRNA1331;NA;NA;NA;NA	1
GLYMA03G32871;GLYMA19G35581	2	Gm03ciRNA661;Gm19ciRNA1875	2
GLYMA03G32910;GLYMA19G35620	2	NA;Gm19circRNA1501	1
GLYMA03G32950;GLYMA19G35661	2	Gm03ciRNA662,Gm03ciRNA663;Gm19ciRNA1876,Gm19ciRNA2774	4
GLYMA03G33000;GLYMA19G35710	2	Gm03circRNA739;NA	1
GLYMA03G33180;GLYMA19G35900	2	Gm03circRNA740;NA	1
GLYMA03G33240;GLYMA19G35960	2	Gm03ciRNA2329;Gm19ciRNA2775,Gm19circRNA1502	3
GLYMA03G33260;GLYMA03G33270;GLYMA08G07941;GLYMA19G35980;GLYMA19G35990	5	NA;Gm03ciRNA664;NA;NA;NA	1
GLYMA03G33270;GLYMA19G35990	2	Gm03ciRNA664;NA	1
GLYMA03G33490;GLYMA10G05606	2	Gm03ciRNA665;NA	1
GLYMA03G33490;GLYMA19G36220	2	Gm03ciRNA665;NA	1
GLYMA03G33670;GLYMA19G36400	2	NA;Gm19ciRNA1877	1
GLYMA03G33740;GLYMA19G36480	2	Gm03circRNA1791;NA	1
GLYMA03G33850;GLYMA10G06610;GLYMA13G20810;GLYMA19G36605	4	Gm03ciRNA667;NA;NA;NA	1
GLYMA03G33990;GLYMA10G06480;GLYMA12G30060;GLYMA13G20680;GLYMA19G36740	5	NA;NA;NA;Gm13circRNA1042;NA	1
GLYMA03G34110;GLYMA19G36830	2	Gm03ciRNA668;Gm19ciRNA1878	2
GLYMA03G34140;GLYMA19G36860	2	Gm03ciRNA669;Gm19ciRNA1879	2
GLYMA03G34300;GLYMA19G36990	2	Gm03circRNA113;NA	1
GLYMA03G34330;GLYMA19G37020	2	Gm03ciRNA2330;NA	1
GLYMA03G34340;GLYMA10G06800;GLYMA13G20980	3	NA;Gm10ciRNA1387,Gm10ciRNA1388,Gm10circRNA2159;NA	3
GLYMA03G34510;GLYMA19G37210	2	NA;Gm19ciRNA1882,Gm19ciRNA1883	2
GLYMA03G34700;GLYMA10G07680;GLYMA19G37370	3	NA;Gm10circRNA1212;NA	1
GLYMA03G34830;GLYMA19G37520	2	Gm03ciRNA670,Gm03ciRNA671;Gm19ciRNA1884,Gm19ciRNA1885	4
GLYMA03G34840;GLYMA19G37530	2	NA;Gm19ciRNA2777	1
GLYMA03G34850;GLYMA19G37540	2	Gm03circRNA741;NA	1
GLYMA03G34890;GLYMA10G07610;GLYMA13G21480	3	Gm03ciRNA672;Gm10circRNA2161;Gm13circRNA2018	3
GLYMA03G34890;GLYMA13G21480;GLYMA19G37570	3	Gm03ciRNA672;Gm13circRNA2018;Gm19circRNA2430	3
GLYMA03G34910;GLYMA19G37600;GLYMA19G37610	3	Gm03circRNA1793;NA;NA	1
GLYMA03G35010;GLYMA19G37740	2	NA;Gm19ciRNA1886	1
GLYMA03G35020;GLYMA19G37750	2	NA;Gm19ciRNA1887	1
GLYMA03G35290;GLYMA19G37940	2	NA;Gm19circRNA1504	1
GLYMA03G35630;GLYMA19G38270	2	Gm03ciRNA673;NA	1
GLYMA03G35791;GLYMA19G38450	2	NA;Gm19circRNA2431	1
GLYMA03G36080;GLYMA19G38680	2	NA;Gm19ciRNA2778	1
GLYMA03G36110;GLYMA19G38760	2	Gm03circRNA742;NA	1
GLYMA03G36140;GLYMA19G38800	2	Gm03circRNA1794;NA	1
GLYMA03G36191;GLYMA19G38830	2	Gm03circRNA1795;NA	1
GLYMA03G36430;GLYMA19G39080	2	Gm03circRNA1796;NA	1
GLYMA03G36460;GLYMA19G39131	2	Gm03ciRNA675;NA	1
GLYMA03G36490;GLYMA19G39150	2	NA;Gm19ciRNA1888	1
GLYMA03G36520;GLYMA19G39180	2	Gm03ciRNA676;NA	1
GLYMA03G36550;GLYMA19G39210	2	Gm03ciRNA677,Gm03ciRNA678,Gm03circRNA743;NA	3
GLYMA03G36600;GLYMA19G39260	2	Gm03ciRNA679;NA	1
GLYMA03G36910;GLYMA19G39560	2	Gm03ciRNA43,Gm03circRNA1799;Gm19circRNA2432	3
GLYMA03G36970;GLYMA19G39620	2	NA;Gm19ciRNA1889	1
GLYMA03G37030;GLYMA19G39660	2	Gm03circRNA745;NA	1
GLYMA03G37100;GLYMA19G39720	2	Gm03circRNA1800;NA	1
GLYMA03G37170;GLYMA19G39780	2	Gm03ciRNA2333;NA	1
GLYMA03G37240;GLYMA19G39850	2	Gm03ciRNA680;Gm19ciRNA1890	2
GLYMA03G37441;GLYMA19G40041	2	NA;Gm19ciRNA1891	1
GLYMA03G37450;GLYMA19G40050	2	Gm03ciRNA2334;NA	1
GLYMA03G37460;GLYMA19G40080	2	NA;Gm19ciRNA1892	1
GLYMA03G37470;GLYMA19G40090	2	Gm03circRNA746;Gm19circRNA488	2
GLYMA03G37770;GLYMA19G40370	2	Gm03circRNA1801;Gm19circRNA1508,Gm19circRNA1509	3
GLYMA03G37890;GLYMA19G40490	2	Gm03ciRNA681;Gm19ciRNA1893,Gm19ciRNA1894	3
GLYMA03G37930;GLYMA19G40520	2	NA;Gm19circRNA1510	1
GLYMA03G38020;GLYMA19G40630	2	NA;Gm19ciRNA1895	1
GLYMA03G38180;GLYMA19G40790	2	Gm03ciRNA682;NA	1
GLYMA03G38210;GLYMA19G40830	2	Gm03ciRNA683;NA	1
GLYMA03G38340;GLYMA19G40930	2	Gm03ciRNA684;Gm19ciRNA1896	2
GLYMA03G38360;GLYMA19G40950	2	NA;Gm19circRNA2433	1
GLYMA03G38391;GLYMA19G40980	2	NA;Gm19ciRNA1897	1
GLYMA03G38430;GLYMA19G41030	2	Gm03ciRNA685;Gm19circRNA2435	2
GLYMA03G38490;GLYMA19G41090	2	NA;Gm19circRNA2436,Gm19circRNA489	2
GLYMA03G38510;GLYMA10G28070;GLYMA19G41111;GLYMA20G22070	4	Gm03circRNA1802;NA;NA;Gm20circRNA1433	2
GLYMA03G38510;GLYMA19G41111	2	Gm03circRNA1802;NA	1
GLYMA03G38520;GLYMA19G41120	2	NA;Gm19ciRNA2779	1
GLYMA03G38530;GLYMA19G41130	2	NA;Gm19ciRNA1898	1
GLYMA03G38600;GLYMA19G41190	2	Gm03circRNA747;Gm19ciRNA1899	2
GLYMA03G38620;GLYMA19G41210;GLYMA20G22160	3	NA;NA;Gm20ciRNA1778	1
GLYMA03G38720;GLYMA19G41310	2	Gm03ciRNA686;NA	1
GLYMA03G38730;GLYMA19G41320	2	Gm03circRNA1803;Gm19ciRNA193	2
GLYMA03G38780;GLYMA19G41380	2	NA;Gm19circRNA1513	1
GLYMA03G38810;GLYMA19G41390	2	Gm03ciRNA687,Gm03ciRNA688;NA	2
GLYMA03G39081;GLYMA19G41651	2	NA;Gm19ciRNA1900	1
GLYMA03G39210;GLYMA19G41770	2	NA;Gm19circRNA1514	1
GLYMA03G39290;GLYMA08G22910;GLYMA10G29090;GLYMA19G41840;GLYMA20G38230	5	NA;Gm08ciRNA1041,Gm08circRNA1972;NA;NA;Gm20ciRNA1830	3
GLYMA03G39290;GLYMA10G29090;GLYMA19G41840;GLYMA20G38230	4	NA;NA;NA;Gm20ciRNA1830	1
GLYMA03G39370;GLYMA19G41980	2	Gm03ciRNA2335,Gm03ciRNA45,Gm03ciRNA689,Gm03ciRNA690,Gm03ciRNA691;Gm19ciRNA1901,Gm19ciRNA1902,Gm19ciRNA1903,Gm19ciRNA1904	9
GLYMA03G39450;GLYMA19G42060	2	NA;Gm19ciRNA1905	1
GLYMA03G39500;GLYMA10G29250;GLYMA20G38030	3	NA;NA;Gm20ciRNA2751	1
GLYMA03G39510;GLYMA19G42120	2	Gm03circRNA1805;NA	1
GLYMA03G39540;GLYMA19G42160	2	Gm03ciRNA692;NA	1
GLYMA03G39640;GLYMA10G29340;GLYMA19G42270;GLYMA20G37940	4	NA;NA;Gm19ciRNA1906,Gm19circRNA2437;NA	2
GLYMA03G39640;GLYMA19G42270	2	NA;Gm19ciRNA1906,Gm19circRNA2437	2
GLYMA03G39911;GLYMA19G42460	2	Gm03ciRNA693;Gm19ciRNA1907,Gm19circRNA1515	3
GLYMA03G40000;GLYMA10G29770;GLYMA19G42530	3	NA;NA;Gm19ciRNA2780	1
GLYMA03G40050;GLYMA19G42600	2	Gm03ciRNA46,Gm03ciRNA694;NA	2
GLYMA03G40110;GLYMA03G40130;GLYMA19G42700;GLYMA19G42720	4	Gm03ciRNA695;NA;Gm19ciRNA1908;NA	2
GLYMA03G40110;GLYMA19G42700	2	Gm03ciRNA695;Gm19ciRNA1908	2
GLYMA03G40160;GLYMA19G42690;GLYMA19G42710;GLYMA19G42740	4	Gm03ciRNA696;NA;NA;NA	1
GLYMA03G40160;GLYMA19G42740	2	Gm03ciRNA696;NA	1
GLYMA03G40250;GLYMA19G42860	2	Gm03ciRNA697;NA	1
GLYMA03G40330;GLYMA19G42960	2	Gm03circRNA115;NA	1
GLYMA03G40360;GLYMA03G40440;GLYMA10G30051;GLYMA19G42990;GLYMA19G43070	5	NA;NA;NA;Gm19circRNA2438;NA	1
GLYMA03G40360;GLYMA03G40440;GLYMA19G42990;GLYMA19G43070	4	NA;NA;Gm19circRNA2438;NA	1
GLYMA03G40470;GLYMA19G43120	2	Gm03ciRNA698;NA	1
GLYMA03G40500;GLYMA10G30150;GLYMA19G43160	3	NA;NA;Gm19ciRNA1910	1
GLYMA03G40500;GLYMA19G43160	2	NA;Gm19ciRNA1910	1
GLYMA03G40500;GLYMA19G43160;GLYMA20G37260	3	NA;Gm19ciRNA1910;NA	1
GLYMA03G40550;GLYMA19G43210	2	Gm03ciRNA699;NA	1
GLYMA03G40590;GLYMA19G43260	2	Gm03circRNA116;NA	1
GLYMA03G40620;GLYMA10G30330;GLYMA19G43290;GLYMA20G36690	4	NA;NA;NA;Gm20circRNA466	1
GLYMA03G40660;GLYMA19G43320	2	NA;Gm19ciRNA1911,Gm19ciRNA1912,Gm19ciRNA1913	3
GLYMA03G40720;GLYMA10G30400;GLYMA19G43400;GLYMA19G43410;GLYMA20G36740	5	NA;Gm10circRNA1230;NA;NA;NA	1
GLYMA03G40730;GLYMA19G43420	2	Gm03ciRNA700,Gm03ciRNA701;Gm19ciRNA194	3
GLYMA03G40780;GLYMA19G43490	2	NA;Gm19ciRNA1914,Gm19ciRNA2782	2
GLYMA03G40820;GLYMA19G43520	2	NA;Gm19ciRNA1915,Gm19circRNA2439	2
GLYMA03G40860;GLYMA03G40870;GLYMA03G40880;GLYMA19G27130;GLYMA19G43360	5	Gm03circRNA117,Gm03circRNA118;NA;NA;NA;NA	2
GLYMA03G40980;GLYMA10G30700;GLYMA19G43630;GLYMA20G37000	4	NA;NA;Gm19ciRNA1916;NA	1
GLYMA03G40980;GLYMA19G43630	2	NA;Gm19ciRNA1916	1
GLYMA03G41040;GLYMA19G43690	2	Gm03ciRNA702;Gm19circRNA1516,Gm19circRNA491	3
GLYMA03G41161;GLYMA19G43770	2	Gm03circRNA749,Gm03circRNA750,Gm03circRNA751;NA	3
GLYMA03G41180;GLYMA19G43790	2	NA;Gm19circRNA492	1
GLYMA03G41290;GLYMA19G43910	2	Gm03ciRNA47,Gm03circRNA119,Gm03circRNA120,Gm03circRNA1806;Gm19circRNA1517,Gm19circRNA1518,Gm19circRNA1519,Gm19circRNA2440,Gm19circRNA2441,Gm19circRNA493	10
GLYMA03G41350;GLYMA19G43970	2	Gm03ciRNA2337;Gm19ciRNA1917,Gm19circRNA2442,Gm19circRNA2443,Gm19circRNA494,Gm19circRNA495	6
GLYMA03G41590;GLYMA19G44190	2	Gm03circRNA752;Gm19ciRNA1918,Gm19ciRNA1919,Gm19ciRNA1920	4
GLYMA03G41680;GLYMA19G44280	2	NA;Gm19circRNA2444	1
GLYMA03G41690;GLYMA19G44300	2	NA;Gm19ciRNA2783	1
GLYMA03G41780;GLYMA19G44430	2	NA;Gm19ciRNA1923	1
GLYMA03G42221;GLYMA07G05530;GLYMA19G44970	3	NA;NA;Gm19ciRNA195	1
GLYMA03G42221;GLYMA19G44970	2	NA;Gm19ciRNA195	1
GLYMA03G42260;GLYMA07G05410;GLYMA16G01980;GLYMA19G45030	4	Gm03circRNA122;NA;NA;Gm19circRNA496	2
GLYMA03G42370;GLYMA07G05220;GLYMA16G01810;GLYMA19G45140	4	NA;Gm07ciRNA300,Gm07ciRNA301,Gm07ciRNA302;Gm16ciRNA148,Gm16ciRNA1584;Gm19ciRNA1925	6
GLYMA03G42370;GLYMA19G45140	2	NA;Gm19ciRNA1925	1
GLYMA03G42380;GLYMA19G45150	2	Gm03circRNA123,Gm03circRNA1807,Gm03circRNA753;Gm19circRNA1521	4
GLYMA03G42500;GLYMA07G04480;GLYMA16G01070;GLYMA19G45280	4	NA;NA;Gm16ciRNA1581,Gm16circRNA382;NA	2
GLYMA0404S00200;GLYMA04G06210;GLYMA06G06200;GLYMA06G06250	4	NA;Gm04ciRNA570;NA;NA	1
GLYMA0428S00200;GLYMA20G28290	2	NA;Gm20circRNA1441	1
GLYMA04G00200;GLYMA06G00230	2	Gm04circRNA75;Gm06circRNA22	2
GLYMA04G00230;GLYMA06G00275	2	NA;Gm06circRNA23,Gm06circRNA24,Gm06circRNA569	3
GLYMA04G00250;GLYMA06G00300	2	Gm04circRNA669,Gm04circRNA76;NA	2
GLYMA04G00270;GLYMA06G00320	2	Gm04circRNA1708;NA	1
GLYMA04G00280;GLYMA06G00330	2	Gm04circRNA1709,Gm04circRNA1710,Gm04circRNA77;NA	3
GLYMA04G00310;GLYMA06G00360	2	NA;Gm06circRNA570,Gm06circRNA571	2
GLYMA04G00430;GLYMA06G00523	2	Gm04circRNA670;Gm06circRNA572	2
GLYMA04G00530;GLYMA06G00600;GLYMA11G11490;GLYMA12G03640	4	NA;NA;NA;Gm12ciRNA1214	1
GLYMA04G01078;GLYMA06G01087	2	Gm04ciRNA552;NA	1
GLYMA04G01110;GLYMA06G01130;GLYMA11G12050;GLYMA12G04260	4	NA;NA;Gm11ciRNA2553;Gm12circRNA2056	2
GLYMA04G01190;GLYMA06G01220	2	NA;Gm06ciRNA380	1
GLYMA04G01190;GLYMA12G36420	2	NA;Gm12circRNA1123	1
GLYMA04G01421;GLYMA06G01471	2	NA;Gm06ciRNA381	1
GLYMA04G01450;GLYMA06G01500	2	Gm04circRNA1711;NA	1
GLYMA04G01460;GLYMA06G01510	2	Gm04ciRNA553;NA	1
GLYMA04G01620;GLYMA06G01700	2	Gm04ciRNA554;NA	1
GLYMA04G01740;GLYMA06G01835	2	Gm04ciRNA555;NA	1
GLYMA04G01810;GLYMA06G01920	2	NA;Gm06ciRNA382	1
GLYMA04G01820;GLYMA06G01930	2	NA;Gm06ciRNA2211	1
GLYMA04G01840;GLYMA06G01970	2	Gm04circRNA671;NA	1
GLYMA04G01881;GLYMA13G18061;GLYMA18G12618;GLYMA20G08580	4	NA;Gm13ciRNA2466,Gm13circRNA2012;NA;Gm20circRNA445	3
GLYMA04G01881;GLYMA18G12618;GLYMA20G08580	3	NA;NA;Gm20circRNA445	1
GLYMA04G01890;GLYMA06G02010	2	NA;Gm06ciRNA383	1
GLYMA04G01971;GLYMA06G02070	2	Gm04circRNA1712,Gm04circRNA79;Gm06circRNA1616,Gm06circRNA1617,Gm06circRNA574,Gm06circRNA575	6
GLYMA04G01980;GLYMA06G02080	2	Gm04ciRNA556;Gm06circRNA1618	2
GLYMA04G01990;GLYMA06G02090	2	Gm04ciRNA557;Gm06circRNA576	2
GLYMA04G02021;GLYMA06G02120	2	NA;Gm06ciRNA384	1
GLYMA04G02030;GLYMA06G02130	2	Gm04ciRNA558;Gm06circRNA577	2
GLYMA04G02080;GLYMA06G02181	2	Gm04ciRNA2288;NA	1
GLYMA04G02405;GLYMA06G02460	2	Gm04ciRNA2290;Gm06ciRNA385	2
GLYMA04G02464;GLYMA06G20391	2	NA;Gm06ciRNA2236	1
GLYMA04G02510;GLYMA06G02550	2	NA;Gm06ciRNA386	1
GLYMA04G02600;GLYMA06G02640	2	NA;Gm06ciRNA387	1
GLYMA04G02740;GLYMA06G02760	2	Gm04ciRNA560;NA	1
GLYMA04G02750;GLYMA06G02770	2	Gm04circRNA1713;NA	1
GLYMA04G02770;GLYMA06G02800;GLYMA14G40520;GLYMA17G37640	4	NA;Gm06ciRNA2212;NA;NA	1
GLYMA04G02840;GLYMA06G02850	2	NA;Gm06circRNA578	1
GLYMA04G03011;GLYMA06G03040;GLYMA11G12120;GLYMA12G04330	4	NA;NA;Gm11circRNA1158;NA	1
GLYMA04G03180;GLYMA06G03230	2	Gm04ciRNA561;Gm06circRNA1619	2
GLYMA04G03190;GLYMA06G03240	2	NA;Gm06circRNA25	1
GLYMA04G03410;GLYMA06G03500	2	Gm04circRNA1714,Gm04circRNA675;NA	2
GLYMA04G03500;GLYMA06G03570;GLYMA14G08220;GLYMA17G36840	4	NA;Gm06circRNA579;NA;NA	1
GLYMA04G03550;GLYMA06G03620	2	Gm04circRNA676;Gm06ciRNA388	2
GLYMA04G03620;GLYMA04G03630;GLYMA06G03710;GLYMA06G03720	4	NA;NA;NA;Gm06circRNA26	1
GLYMA04G03650;GLYMA06G03740	2	NA;Gm06circRNA580	1
GLYMA04G03650;GLYMA06G03740;GLYMA14G08350;GLYMA17G36690	4	NA;Gm06circRNA580;NA;NA	1
GLYMA04G03710;GLYMA09G18840;GLYMA17G36540	3	NA;Gm09circRNA1907;Gm17circRNA1319	2
GLYMA04G03750;GLYMA06G03830	2	Gm04ciRNA2291;NA	1
GLYMA04G03930;GLYMA06G04060;GLYMA11G06130;GLYMA17G36350	4	NA;NA;NA;Gm17ciRNA2637	1
GLYMA04G03930;GLYMA06G04060;GLYMA17G36350	3	NA;NA;Gm17ciRNA2637	1
GLYMA04G03940;GLYMA06G04065	2	NA;Gm06circRNA1620	1
GLYMA04G04041;GLYMA06G04210	2	NA;Gm06ciRNA389	1
GLYMA04G04060;GLYMA06G04230	2	Gm04circRNA1715;Gm06circRNA1621	2
GLYMA04G04180;GLYMA06G04360	2	NA;Gm06circRNA581	1
GLYMA04G04380;GLYMA06G04520	2	Gm04ciRNA562,Gm04circRNA1716,Gm04circRNA1717;Gm06circRNA582	4
GLYMA04G04380;GLYMA06G04520;GLYMA14G09390;GLYMA17G35780	4	Gm04ciRNA562,Gm04circRNA1716,Gm04circRNA1717;Gm06circRNA582;NA;Gm17ciRNA2635,Gm17circRNA2240,Gm17circRNA2241	7
GLYMA04G04590;GLYMA06G04670	2	Gm04ciRNA564;NA	1
GLYMA04G04710;GLYMA06G04790	2	NA;Gm06ciRNA2213	1
GLYMA04G04740;GLYMA06G04820	2	Gm04circRNA678;NA	1
GLYMA04G04740;GLYMA06G04820;GLYMA14G09701;GLYMA17G35470	4	Gm04circRNA678;NA;NA;Gm17circRNA1318	2
GLYMA04G04780;GLYMA06G04860	2	NA;Gm06circRNA583	1
GLYMA04G04830;GLYMA06G04920	2	Gm04circRNA1718;NA	1
GLYMA04G04840;GLYMA06G04930	2	NA;Gm06circRNA1622,Gm06circRNA584	2
GLYMA04G05120;GLYMA06G05210	2	NA;Gm06ciRNA10	1
GLYMA04G05190;GLYMA06G05280	2	Gm04ciRNA2292;Gm06ciRNA11,Gm06circRNA27,Gm06circRNA585	4
GLYMA04G05220;GLYMA06G05290;GLYMA17G35060	3	NA;NA;Gm17circRNA378	1
GLYMA04G05230;GLYMA06G05370;GLYMA17G34880	3	NA;NA;Gm17circRNA1316	1
GLYMA04G05250;GLYMA06G05350	2	Gm04ciRNA565,Gm04ciRNA566;NA	2
GLYMA04G05260;GLYMA06G05341	2	Gm04ciRNA2293;Gm06ciRNA390	2
GLYMA04G05340;GLYMA06G05410	2	Gm04ciRNA567;NA	1
GLYMA04G05420;GLYMA14G10820;GLYMA17G34690	3	NA;Gm14circRNA431;NA	1
GLYMA04G05550;GLYMA06G05560	2	Gm04ciRNA568;NA	1
GLYMA04G05560;GLYMA06G05570	2	NA;Gm06circRNA28	1
GLYMA04G05580;GLYMA06G05580	2	Gm04circRNA1720;NA	1
GLYMA04G05620;GLYMA06G05650	2	Gm04circRNA679;NA	1
GLYMA04G05620;GLYMA06G05650;GLYMA09G31087	3	Gm04circRNA679;NA;NA	1
GLYMA04G05861;GLYMA06G05850	2	Gm04ciRNA33;NA	1
GLYMA04G05897;GLYMA06G05890	2	NA;Gm06ciRNA391	1
GLYMA04G05920;GLYMA06G05910;GLYMA10G04750;GLYMA14G11170;GLYMA17G34410	5	NA;NA;NA;NA;Gm17circRNA1315,Gm17circRNA376	2
GLYMA04G05920;GLYMA06G05910;GLYMA14G11170;GLYMA17G34410	4	NA;NA;NA;Gm17circRNA1315,Gm17circRNA376	2
GLYMA04G06010;GLYMA06G06030;GLYMA14G12570;GLYMA17G33510	4	NA;Gm06ciRNA393;NA;NA	1
GLYMA04G06210;GLYMA06G06280	2	Gm04ciRNA570;NA	1
GLYMA04G06250;GLYMA06G06310	2	Gm04ciRNA571,Gm04circRNA680;NA	2
GLYMA04G06260;GLYMA06G06321	2	Gm04circRNA1721;NA	1
GLYMA04G06420;GLYMA06G06460;GLYMA14G11780;GLYMA17G34020	4	Gm04ciRNA572,Gm04ciRNA573;NA;NA;Gm17circRNA2238	3
GLYMA04G06560;GLYMA04G06570;GLYMA06G06630;GLYMA06G06640	4	Gm04ciRNA574;Gm04circRNA80;Gm06ciRNA2214;NA	3
GLYMA04G06560;GLYMA04G06570;GLYMA06G06630;GLYMA06G06640;GLYMA06G06650	5	Gm04ciRNA574;Gm04circRNA80;Gm06ciRNA2214;NA;NA	3
GLYMA04G06560;GLYMA04G06570;GLYMA06G06630;GLYMA06G06650	4	Gm04ciRNA574;Gm04circRNA80;Gm06ciRNA2214;NA	3
GLYMA04G06630;GLYMA06G06720	2	Gm04circRNA681,Gm04circRNA81,Gm04circRNA82;Gm06ciRNA12,Gm06circRNA29	5
GLYMA04G06630;GLYMA06G06720;GLYMA17G33261	3	Gm04circRNA681,Gm04circRNA81,Gm04circRNA82;Gm06ciRNA12,Gm06circRNA29;NA	5
GLYMA04G06760;GLYMA06G06850	2	Gm04ciRNA575;Gm06circRNA586	2
GLYMA04G06760;GLYMA06G06850;GLYMA13G30060;GLYMA15G09090	4	Gm04ciRNA575;Gm06circRNA586;NA;NA	2
GLYMA04G06780;GLYMA08G09350;GLYMA09G05630;GLYMA15G16900	4	NA;NA;Gm09circRNA1894;NA	1
GLYMA04G06800;GLYMA06G06880	2	NA;Gm06ciRNA394	1
GLYMA04G06980;GLYMA06G07080	2	Gm04ciRNA576;NA	1
GLYMA04G07180;GLYMA06G07280	2	Gm04circRNA682;NA	1
GLYMA04G07180;GLYMA07G03530;GLYMA08G22570	3	Gm04circRNA682;NA;Gm08circRNA1971	2
GLYMA04G07220;GLYMA06G07320	2	Gm04ciRNA577,Gm04circRNA683;Gm06circRNA587	3
GLYMA04G07220;GLYMA06G07320;GLYMA12G36570;GLYMA13G27250	4	Gm04ciRNA577,Gm04circRNA683;Gm06circRNA587;Gm12ciRNA1268;Gm13circRNA2024	5
GLYMA04G07300;GLYMA06G07380	2	Gm04ciRNA578,Gm04circRNA83;NA	2
GLYMA04G07350;GLYMA06G07400	2	Gm04circRNA1722;NA	1
GLYMA04G07390;GLYMA06G07480	2	Gm04ciRNA579;NA	1
GLYMA04G07420;GLYMA07G03780;GLYMA13G43870;GLYMA15G01460;GLYMA15G01470;GLYMA15G01490;GLYMA19G35236;GLYMA19G35270	8	NA;NA;NA;NA;NA;NA;NA;Gm19circRNA1499	1
GLYMA04G07460;GLYMA06G07580;GLYMA14G16040;GLYMA17G30910	4	Gm04ciRNA2294,Gm04ciRNA34,Gm04ciRNA580,Gm04ciRNA581;NA;Gm14circRNA432;Gm17circRNA2236	6
GLYMA04G07501;GLYMA06G07615	2	NA;Gm06ciRNA13	1
GLYMA04G07551;GLYMA06G07665	2	Gm04ciRNA2295;NA	1
GLYMA04G07640;GLYMA06G07740;GLYMA14G16315;GLYMA17G30240	4	NA;NA;Gm14circRNA1411;Gm17circRNA373,Gm17circRNA374	3
GLYMA04G07640;GLYMA06G07740;GLYMA17G30240	3	NA;NA;Gm17circRNA373,Gm17circRNA374	2
GLYMA04G07810;GLYMA06G07880	2	Gm04circRNA1723;NA	1
GLYMA04G07850;GLYMA06G07920;GLYMA14G17070	3	Gm04circRNA684;NA;NA	1
GLYMA04G07850;GLYMA06G07920;GLYMA14G17070;GLYMA17G29610	4	Gm04circRNA684;NA;NA;NA	1
GLYMA04G07921;GLYMA06G07966	2	NA;Gm06ciRNA2215,Gm06ciRNA395	2
GLYMA04G07940;GLYMA06G07980	2	NA;Gm06ciRNA2216	1
GLYMA04G07950;GLYMA06G07990;GLYMA07G02940;GLYMA08G23150;GLYMA09G06250;GLYMA13G00840;GLYMA13G22370;GLYMA13G44650;GLYMA14G17360;GLYMA15G00670;GLYMA15G17530;GLYMA17G06930;GLYMA17G29370	13	NA;NA;NA;NA;NA;NA;NA;NA;Gm14circRNA2340;NA;NA;NA;NA	1
GLYMA04G07950;GLYMA06G07990;GLYMA07G02940;GLYMA08G23150;GLYMA09G06250;GLYMA13G22370;GLYMA13G44650;GLYMA14G17360;GLYMA15G00670;GLYMA17G11190;GLYMA17G29370	11	NA;NA;NA;NA;NA;NA;NA;Gm14circRNA2340;NA;NA;NA	1
GLYMA04G07950;GLYMA06G07990;GLYMA13G00840;GLYMA14G17360;GLYMA17G29370	5	NA;NA;NA;Gm14circRNA2340;NA	1
GLYMA04G07950;GLYMA09G06250;GLYMA13G00840;GLYMA13G22370;GLYMA13G44650;GLYMA14G17360;GLYMA15G00670;GLYMA15G17530;GLYMA17G06930;GLYMA17G11190;GLYMA17G29370	11	NA;NA;NA;NA;NA;Gm14circRNA2340;NA;NA;NA;NA;NA	1
GLYMA04G07960;GLYMA06G08010	2	Gm04ciRNA2296,Gm04ciRNA582;NA	2
GLYMA04G08085;GLYMA06G08170	2	NA;Gm06circRNA1623	1
GLYMA04G08131;GLYMA06G08200	2	Gm04circRNA1724;NA	1
GLYMA04G08150;GLYMA06G08220	2	NA;Gm06ciRNA2217	1
GLYMA04G08290;GLYMA06G08390	2	NA;Gm06ciRNA2218	1
GLYMA04G08310;GLYMA06G08430	2	Gm04ciRNA583;Gm06ciRNA396	2
GLYMA04G08480;GLYMA06G08586	2	Gm04ciRNA584;Gm06circRNA1624	2
GLYMA04G08510;GLYMA06G08620	2	Gm04circRNA1725;NA	1
GLYMA04G08550;GLYMA06G08660;GLYMA14G21523;GLYMA17G26240	4	Gm04circRNA685;NA;NA;NA	1
GLYMA04G08570;GLYMA06G08680	2	NA;Gm06circRNA31	1
GLYMA04G08600;GLYMA06G08710;GLYMA17G26440	3	NA;NA;Gm17circRNA2235	1
GLYMA04G08613;GLYMA04G08620;GLYMA04G08651;GLYMA06G08730;GLYMA06G08740;GLYMA06G08750	6	NA;NA;NA;Gm06ciRNA14,Gm06ciRNA397;NA;NA	2
GLYMA04G08620;GLYMA04G08651;GLYMA06G08730;GLYMA06G08750	4	NA;NA;Gm06ciRNA14,Gm06ciRNA397;NA	2
GLYMA04G08620;GLYMA06G08730;GLYMA06G08740	3	NA;Gm06ciRNA14,Gm06ciRNA397;NA	2
GLYMA04G08710;GLYMA06G08810	2	Gm04ciRNA585;NA	1
GLYMA04G08800;GLYMA06G08880	2	Gm04ciRNA586;Gm06ciRNA15,Gm06ciRNA2219,Gm06circRNA1625	4
GLYMA04G08890;GLYMA06G08980	2	Gm04circRNA686;NA	1
GLYMA04G09000;GLYMA06G09100	2	Gm04ciRNA587;Gm06ciRNA398	2
GLYMA04G09010;GLYMA06G09120	2	Gm04ciRNA588;NA	1
GLYMA04G09040;GLYMA06G09150	2	Gm04ciRNA589;Gm06ciRNA16	2
GLYMA04G09100;GLYMA06G09200	2	NA;Gm06ciRNA399	1
GLYMA04G09170;GLYMA06G09310	2	Gm04ciRNA2297,Gm04ciRNA590;NA	2
GLYMA04G09240;GLYMA06G09370	2	NA;Gm06ciRNA400	1
GLYMA04G09290;GLYMA06G09430	2	NA;Gm06ciRNA17	1
GLYMA04G09300;GLYMA06G09461	2	NA;Gm06ciRNA2220,Gm06circRNA589,Gm06circRNA590,Gm06circRNA591	4
GLYMA04G09325;GLYMA06G09480	2	Gm04circRNA1726;NA	1
GLYMA04G09470;GLYMA06G09560	2	NA;Gm06ciRNA401	1
GLYMA04G09485;GLYMA06G09585	2	NA;Gm06ciRNA2221	1
GLYMA04G09600;GLYMA06G09690	2	NA;Gm06circRNA1626	1
GLYMA04G09610;GLYMA06G09700	2	NA;Gm06ciRNA402	1
GLYMA04G09730;GLYMA06G09821	2	Gm04circRNA1727;NA	1
GLYMA04G09890;GLYMA06G09930	2	NA;Gm06ciRNA2222,Gm06ciRNA404,Gm06circRNA592	3
GLYMA04G09920;GLYMA06G09980	2	NA;Gm06circRNA593	1
GLYMA04G09965;GLYMA06G10010	2	Gm04circRNA1729,Gm04circRNA84;Gm06circRNA1628,Gm06circRNA32	4
GLYMA04G10060;GLYMA06G10060	2	Gm04ciRNA592,Gm04ciRNA593;NA	2
GLYMA04G10100;GLYMA06G10130	2	NA;Gm06circRNA594	1
GLYMA04G10200;GLYMA06G10180	2	NA;Gm06circRNA1629	1
GLYMA04G10230;GLYMA06G10200	2	Gm04circRNA1730;NA	1
GLYMA04G10240;GLYMA06G10210	2	Gm04ciRNA594;NA	1
GLYMA04G10301;GLYMA06G10261	2	Gm04circRNA1731;Gm06circRNA1630	2
GLYMA04G10693;GLYMA06G10540	2	Gm04ciRNA595;Gm06ciRNA406	2
GLYMA04G10940;GLYMA06G10780	2	NA;Gm06ciRNA407	1
GLYMA04G11010;GLYMA06G10830	2	NA;Gm06circRNA1632,Gm06circRNA1633	2
GLYMA04G11160;GLYMA06G10930	2	NA;Gm06ciRNA408	1
GLYMA04G11330;GLYMA06G11030	2	Gm04circRNA1732,Gm04circRNA688;NA	2
GLYMA04G11380;GLYMA06G11070	2	Gm04circRNA1733;NA	1
GLYMA04G11550;GLYMA06G11120	2	Gm04ciRNA2298;Gm06ciRNA2223,Gm06circRNA1634,Gm06circRNA33,Gm06circRNA597	5
GLYMA04G12450;GLYMA06G48060	2	NA;Gm06ciRNA467	1
GLYMA04G12480;GLYMA06G48040	2	Gm04ciRNA2299;NA	1
GLYMA04G12729;GLYMA06G47910;GLYMA19G27020	3	Gm04circRNA1734,Gm04circRNA86;NA;NA	2
GLYMA04G12830;GLYMA06G47880	2	NA;Gm06ciRNA466	1
GLYMA04G12950;GLYMA06G47830	2	Gm04circRNA1735;NA	1
GLYMA04G12981;GLYMA06G47821	2	Gm04circRNA1736,Gm04circRNA87;NA	2
GLYMA04G14250;GLYMA06G47560	2	Gm04circRNA691;NA	1
GLYMA04G14640;GLYMA09G34760	2	Gm04ciRNA2300;NA	1
GLYMA04G14720;GLYMA04G14745	2	NA;Gm04circRNA88	1
GLYMA04G14745;GLYMA09G34820	2	Gm04circRNA88;Gm09ciRNA2410	2
GLYMA04G14970;GLYMA06G47110	2	Gm04ciRNA2302;NA	1
GLYMA04G14970;GLYMA06G47110;GLYMA06G47120	3	Gm04ciRNA2302;NA;NA	1
GLYMA04G14970;GLYMA06G47120;GLYMA13G25590;GLYMA13G25600;GLYMA13G25630;GLYMA15G35440	6	Gm04ciRNA2302;NA;NA;NA;NA;NA	1
GLYMA04G15130;GLYMA06G47010	2	Gm04circRNA692;Gm06circRNA1672	2
GLYMA04G15160;GLYMA06G46990	2	NA;Gm06ciRNA2246,Gm06ciRNA464	2
GLYMA04G15990;GLYMA06G47265	2	Gm04ciRNA2303;Gm06ciRNA465	2
GLYMA04G16005;GLYMA06G47280	2	Gm04ciRNA597;NA	1
GLYMA04G16260;GLYMA06G47430	2	Gm04circRNA693;NA	1
GLYMA04G16340;GLYMA13G32940;GLYMA15G06380	3	Gm04ciRNA598;NA;NA	1
GLYMA04G16980;GLYMA11G25680	2	Gm04ciRNA599;NA	1
GLYMA04G20850;GLYMA06G24600	2	NA;Gm06ciRNA2239	1
GLYMA04G21450;GLYMA06G23920	2	Gm04ciRNA2304;Gm06ciRNA2238	2
GLYMA04G21450;GLYMA06G23920;GLYMA17G12850	3	Gm04ciRNA2304;Gm06ciRNA2238;NA	2
GLYMA04G24430;GLYMA06G30000	2	Gm04circRNA91;Gm06circRNA53,Gm06circRNA54	3
GLYMA04G24440;GLYMA06G29980	2	Gm04circRNA696;NA	1
GLYMA04G26230;GLYMA11G20930	2	NA;Gm11circRNA1174	1
GLYMA04G26800;GLYMA11G21580;GLYMA13G26930;GLYMA15G37980	4	NA;Gm11circRNA1177,Gm11circRNA2131;Gm13circRNA271,Gm13circRNA272;NA	4
GLYMA04G26840;GLYMA11G21490	2	NA;Gm11ciRNA1345	1
GLYMA04G28560;GLYMA11G20940	2	Gm04circRNA1739;Gm11circRNA2130	2
GLYMA04G29250;GLYMA11G21650	2	NA;Gm11ciRNA131	1
GLYMA04G30350;GLYMA05G10840;GLYMA13G15140;GLYMA16G04240;GLYMA17G23730;GLYMA19G29180	6	NA;NA;NA;Gm16ciRNA1593;NA;NA	1
GLYMA04G32270;GLYMA06G22273	2	NA;Gm06ciRNA2237	1
GLYMA04G32540;GLYMA06G21900	2	NA;Gm06circRNA47,Gm06circRNA48	2
GLYMA04G32690;GLYMA06G21780	2	NA;Gm06ciRNA23	1
GLYMA04G32970;GLYMA06G21210	2	Gm04circRNA697;NA	1
GLYMA04G32990;GLYMA05G00820;GLYMA06G21190;GLYMA17G11100	4	NA;NA;Gm06circRNA619;Gm17circRNA1296,Gm17circRNA2220	3
GLYMA04G32990;GLYMA06G21190	2	NA;Gm06circRNA619	1
GLYMA04G33110;GLYMA06G21120	2	NA;Gm06circRNA618	1
GLYMA04G33320;GLYMA06G20980	2	NA;Gm06circRNA1657	1
GLYMA04G33385;GLYMA10G07133	2	NA;Gm10ciRNA2581	1
GLYMA04G33740;GLYMA06G20710	2	Gm04circRNA93;NA	1
GLYMA04G33890;GLYMA06G20550	2	NA;Gm06circRNA617	1
GLYMA04G34170;GLYMA06G20310	2	Gm04ciRNA601,Gm04ciRNA602;NA	2
GLYMA04G34370;GLYMA05G01460;GLYMA06G20200;GLYMA09G06250;GLYMA13G05080;GLYMA15G17530;GLYMA17G10420;GLYMA19G02270	8	Gm04circRNA1740;NA;NA;NA;NA;NA;NA;NA	1
GLYMA04G34370;GLYMA05G01460;GLYMA06G20200;GLYMA17G10420	4	Gm04circRNA1740;NA;NA;NA	1
GLYMA04G34370;GLYMA05G01460;GLYMA06G20200;GLYMA17G10420;GLYMA19G02270	5	Gm04circRNA1740;NA;NA;NA;NA	1
GLYMA04G34370;GLYMA06G20200	2	Gm04circRNA1740;NA	1
GLYMA04G34450;GLYMA05G01481;GLYMA06G20160	3	Gm04ciRNA2305;NA;NA	1
GLYMA04G34610;GLYMA06G20040	2	Gm04circRNA1741;NA	1
GLYMA04G34660;GLYMA06G20000	2	NA;Gm06circRNA1656	1
GLYMA04G34670;GLYMA06G19990	2	Gm04circRNA1742;NA	1
GLYMA04G34690;GLYMA05G08830;GLYMA06G19970	3	NA;Gm05ciRNA496;NA	1
GLYMA04G34800;GLYMA06G19920	2	Gm04ciRNA603;NA	1
GLYMA04G34830;GLYMA04G34855	2	NA;Gm04ciRNA604	1
GLYMA04G34870;GLYMA06G19843	2	Gm04circRNA1743,Gm04circRNA1744,Gm04circRNA698;Gm06circRNA1654,Gm06circRNA1655,Gm06circRNA45	6
GLYMA04G35080;GLYMA06G19660	2	NA;Gm06ciRNA2234,Gm06circRNA1652,Gm06circRNA1653	3
GLYMA04G35170;GLYMA10G26320;GLYMA13G31580;GLYMA15G07720;GLYMA15G07850;GLYMA20G04980	6	NA;NA;NA;NA;Gm15circRNA2294,Gm15circRNA407;NA	2
GLYMA04G35330;GLYMA06G19460	2	NA;Gm06ciRNA2233	1
GLYMA04G35730;GLYMA06G19250	2	NA;Gm06ciRNA438	1
GLYMA04G36260;GLYMA06G18630	2	NA;Gm06circRNA1650	1
GLYMA04G36291;GLYMA06G18611;GLYMA16G06010;GLYMA19G26096;GLYMA19G26122	5	NA;NA;Gm16circRNA2261;NA;NA	1
GLYMA04G36360;GLYMA06G18530	2	Gm04circRNA701;NA	1
GLYMA04G36560;GLYMA06G18340	2	Gm04ciRNA35;NA	1
GLYMA04G36570;GLYMA05G02910;GLYMA17G13570	3	NA;Gm05circRNA639;NA	1
GLYMA04G36600;GLYMA06G18320	2	Gm04circRNA96;NA	1
GLYMA04G36620;GLYMA04G36630;GLYMA06G18290;GLYMA06G18300	4	NA;NA;NA;Gm06ciRNA437	1
GLYMA04G36700;GLYMA13G26170;GLYMA15G36890	3	NA;Gm13circRNA2021;NA	1
GLYMA04G36725;GLYMA06G18216	2	Gm04ciRNA607,Gm04circRNA1746,Gm04circRNA702,Gm04circRNA703;Gm06circRNA1649,Gm06circRNA42,Gm06circRNA43	7
GLYMA04G36770;GLYMA06G18170	2	Gm04circRNA1747;Gm06circRNA614	2
GLYMA04G36800;GLYMA06G18145	2	NA;Gm06circRNA613	1
GLYMA04G36900;GLYMA06G18080	2	Gm04ciRNA608;NA	1
GLYMA04G36930;GLYMA06G18050	2	Gm04ciRNA609;NA	1
GLYMA04G36950;GLYMA06G18030	2	Gm04circRNA704;NA	1
GLYMA04G37030;GLYMA06G17960	2	Gm04ciRNA610,Gm04circRNA1748;NA	2
GLYMA04G37081;GLYMA05G03270;GLYMA06G17940;GLYMA17G13850	4	Gm04circRNA1749;Gm05ciRNA485,Gm05circRNA642;Gm06circRNA1648;Gm17ciRNA1547	5
GLYMA04G37081;GLYMA06G17940;GLYMA17G13850	3	Gm04circRNA1749;Gm06circRNA1648;Gm17ciRNA1547	3
GLYMA04G37140;GLYMA05G03300;GLYMA06G17910;GLYMA17G13880	4	Gm04ciRNA611,Gm04ciRNA612;NA;Gm06ciRNA22,Gm06ciRNA436;NA	4
GLYMA04G37410;GLYMA06G17680	2	NA;Gm06circRNA612	1
GLYMA04G37630;GLYMA06G17460	2	Gm04circRNA1750;NA	1
GLYMA04G37740;GLYMA06G17360	2	Gm04ciRNA614,Gm04ciRNA615;NA	2
GLYMA04G37810;GLYMA06G17250	2	Gm04circRNA1751;Gm06ciRNA2232	2
GLYMA04G37820;GLYMA06G17200	2	NA;Gm06circRNA1647	1
GLYMA04G37960;GLYMA06G17100	2	NA;Gm06ciRNA21	1
GLYMA04G38010;GLYMA05G33320;GLYMA06G17050;GLYMA08G00910	4	Gm04circRNA705;NA;Gm06ciRNA434,Gm06ciRNA435,Gm06circRNA1646,Gm06circRNA41,Gm06circRNA611;NA	6
GLYMA04G38040;GLYMA06G17030	2	NA;Gm06ciRNA433	1
GLYMA04G38120;GLYMA06G16940	2	NA;Gm06ciRNA20,Gm06circRNA610	2
GLYMA04G38150;GLYMA06G16920	2	Gm04circRNA1752;Gm06ciRNA432,Gm06circRNA40	3
GLYMA04G38150;GLYMA06G16920;GLYMA10G36090;GLYMA10G36100;GLYMA20G31510	5	Gm04circRNA1752;Gm06ciRNA432,Gm06circRNA40;NA;NA;NA	3
GLYMA04G38160;GLYMA06G16890	2	Gm04ciRNA616;Gm06ciRNA431	2
GLYMA04G38190;GLYMA06G16860	2	Gm04ciRNA617;Gm06circRNA1645	2
GLYMA04G38320;GLYMA06G16740	2	Gm04ciRNA2307,Gm04circRNA1753;NA	2
GLYMA04G38370;GLYMA06G16680	2	Gm04circRNA706;NA	1
GLYMA04G38380;GLYMA06G16670	2	NA;Gm06ciRNA2231	1
GLYMA04G38461;GLYMA06G16590	2	NA;Gm06ciRNA2230	1
GLYMA04G38480;GLYMA06G16570	2	NA;Gm06circRNA1643	1
GLYMA04G38491;GLYMA05G32920;GLYMA08G00550;GLYMA15G36801	4	NA;NA;Gm08ciRNA965;NA	1
GLYMA04G38590;GLYMA06G16420	2	Gm04ciRNA2308,Gm04circRNA1754;NA	2
GLYMA04G38640;GLYMA06G16350	2	NA;Gm06circRNA1642	1
GLYMA04G38661;GLYMA05G32800;GLYMA06G16330;GLYMA08G00451	4	NA;Gm05ciRNA2276;NA;NA	1
GLYMA04G38670;GLYMA06G16300	2	Gm04ciRNA2309,Gm04circRNA1755;Gm06ciRNA430,Gm06circRNA1641	4
GLYMA04G38670;GLYMA06G16300;GLYMA08G00440	3	Gm04ciRNA2309,Gm04circRNA1755;Gm06ciRNA430,Gm06circRNA1641;NA	4
GLYMA04G38800;GLYMA06G16110	2	Gm04circRNA707;Gm06ciRNA428,Gm06circRNA608	3
GLYMA04G38870;GLYMA05G32670;GLYMA06G16050	3	NA;Gm05ciRNA526;NA	1
GLYMA04G38870;GLYMA05G32670;GLYMA06G16050;GLYMA08G00320	4	NA;Gm05ciRNA526;NA;NA	1
GLYMA04G39070;GLYMA06G15910	2	Gm04ciRNA618;Gm06ciRNA427	2
GLYMA04G39110;GLYMA06G15870	2	Gm04circRNA1756;NA	1
GLYMA04G39140;GLYMA06G15840	2	NA;Gm06circRNA1640	1
GLYMA04G39150;GLYMA06G15820	2	Gm04circRNA1757;NA	1
GLYMA04G39170;GLYMA06G15770	2	Gm04circRNA708;Gm06circRNA607	2
GLYMA04G39321;GLYMA06G15610	2	NA;Gm06circRNA1639	1
GLYMA04G39350;GLYMA06G15570	2	Gm04ciRNA2310;NA	1
GLYMA04G39380;GLYMA06G15520	2	NA;Gm06ciRNA2229	1
GLYMA04G39500;GLYMA05G32070;GLYMA06G15350	3	Gm04circRNA709;NA;NA	1
GLYMA04G39500;GLYMA05G32070;GLYMA06G15350;GLYMA08G15360	4	Gm04circRNA709;NA;NA;NA	1
GLYMA04G39520;GLYMA05G32030;GLYMA06G15330;GLYMA08G15340	4	Gm04ciRNA619;NA;NA;Gm08circRNA959	2
GLYMA04G39596;GLYMA06G15280	2	Gm04ciRNA620;NA	1
GLYMA04G39621;GLYMA06G15260	2	NA;Gm06circRNA604	1
GLYMA04G39670;GLYMA06G15200	2	NA;Gm06ciRNA426	1
GLYMA04G39741;GLYMA09G29050;GLYMA09G29080;GLYMA16G23790;GLYMA16G23800;GLYMA16G27550;GLYMA16G32321;GLYMA16G33590;GLYMA16G33616;GLYMA16G33780;GLYMA16G33930;GLYMA16G34000;GLYMA16G34070;GLYMA16G34078;GLYMA19G02670	15	Gm04ciRNA2311;NA;NA;NA;NA;NA;NA;NA;NA;NA;NA;NA;NA;NA;NA	1
GLYMA04G39801;GLYMA06G15070	2	NA;Gm06circRNA38,Gm06circRNA39	2
GLYMA04G39820;GLYMA06G15060	2	NA;Gm06ciRNA2227,Gm06ciRNA2228	2
GLYMA04G39850;GLYMA13G01570	2	NA;Gm13circRNA1997,Gm13circRNA255	2
GLYMA04G39940;GLYMA06G14950	2	NA;Gm06ciRNA425	1
GLYMA04G40191;GLYMA06G14620	2	NA;Gm06ciRNA422	1
GLYMA04G40200;GLYMA06G14610	2	NA;Gm06ciRNA421	1
GLYMA04G40220;GLYMA06G14590	2	Gm04circRNA1758;NA	1
GLYMA04G40240;GLYMA06G14540	2	NA;Gm06ciRNA420	1
GLYMA04G40290;GLYMA06G14500	2	Gm04ciRNA36;Gm06ciRNA419,Gm06circRNA603	3
GLYMA04G40600;GLYMA06G14190	2	NA;Gm06circRNA602	1
GLYMA04G40650;GLYMA06G14140	2	Gm04ciRNA37;NA	1
GLYMA04G40730;GLYMA06G14070	2	NA;Gm06circRNA37	1
GLYMA04G40740;GLYMA06G14060	2	Gm04ciRNA621,Gm04circRNA1759;NA	2
GLYMA04G40900;GLYMA06G13930	2	Gm04ciRNA622,Gm04circRNA1760,Gm04circRNA97;Gm06ciRNA416,Gm06ciRNA417,Gm06ciRNA418	6
GLYMA04G41090;GLYMA06G13760	2	Gm04circRNA710;NA	1
GLYMA04G41200;GLYMA06G13660	2	NA;Gm06ciRNA2226	1
GLYMA04G41220;GLYMA06G13630	2	NA;Gm06ciRNA415	1
GLYMA04G41230;GLYMA06G13620	2	NA;Gm06ciRNA2225	1
GLYMA04G41290;GLYMA06G13570	2	Gm04ciRNA2312;NA	1
GLYMA04G41350;GLYMA06G13500	2	Gm04ciRNA623;Gm06circRNA1638,Gm06circRNA601	3
GLYMA04G41370;GLYMA06G13480	2	Gm04circRNA1761;Gm06circRNA36	2
GLYMA04G41480;GLYMA06G13360	2	Gm04circRNA98;NA	1
GLYMA04G41500;GLYMA06G13330	2	Gm04circRNA711;Gm06circRNA35	2
GLYMA04G41540;GLYMA06G13280;GLYMA14G32500;GLYMA19G16486	4	Gm04ciRNA624,Gm04circRNA712;NA;NA;NA	2
GLYMA04G41610;GLYMA06G13200	2	Gm04ciRNA2313;Gm06circRNA600	2
GLYMA04G41610;GLYMA06G13200;GLYMA14G31940	3	Gm04ciRNA2313;Gm06circRNA600;NA	2
GLYMA04G41800;GLYMA06G12980	2	NA;Gm06ciRNA2224	1
GLYMA04G41880;GLYMA06G12920	2	NA;Gm06circRNA599	1
GLYMA04G41950;GLYMA06G12820	2	Gm04ciRNA625;NA	1
GLYMA04G41990;GLYMA06G12780	2	NA;Gm06ciRNA413	1
GLYMA04G42000;GLYMA06G12770	2	NA;Gm06ciRNA411,Gm06ciRNA412	2
GLYMA04G42167;GLYMA06G12630	2	Gm04ciRNA626;NA	1
GLYMA04G42246;GLYMA06G12570	2	Gm04circRNA1762,Gm04circRNA1763;NA	2
GLYMA04G42405;GLYMA06G12391	2	Gm04circRNA1764;Gm06circRNA1636	2
GLYMA04G42501;GLYMA06G12280	2	Gm04circRNA713;NA	1
GLYMA04G42601;GLYMA06G12170	2	Gm04circRNA1765,Gm04circRNA99;NA	2
GLYMA04G42601;GLYMA06G12170;GLYMA13G10120;GLYMA14G24290	4	Gm04circRNA1765,Gm04circRNA99;NA;Gm13ciRNA95;NA	3
GLYMA04G42710;GLYMA06G12070	2	Gm04ciRNA2316;NA	1
GLYMA04G42720;GLYMA06G12020	2	Gm04circRNA100,Gm04circRNA101;NA	2
GLYMA04G42790;GLYMA06G11980	2	NA;Gm06ciRNA410	1
GLYMA04G42850;GLYMA06G11910	2	Gm04ciRNA39;NA	1
GLYMA04G43150;GLYMA06G00690;GLYMA11G11310	3	NA;NA;Gm11circRNA1155	1
GLYMA04G43150;GLYMA06G11540	2	NA;Gm06ciRNA18	1
GLYMA04G43230;GLYMA06G11460	2	Gm04ciRNA2318;NA	1
GLYMA04G43280;GLYMA06G11400	2	Gm04ciRNA628;NA	1
GLYMA04G43310;GLYMA06G11370	2	Gm04ciRNA629,Gm04circRNA1766;NA	2
GLYMA04G43340;GLYMA06G11330	2	NA;Gm06ciRNA409	1
GLYMA04G43400;GLYMA06G11260	2	Gm04ciRNA40;NA	1
GLYMA04G43411;GLYMA06G11250	2	Gm04circRNA1767;NA	1
GLYMA04G43500;GLYMA06G48231	2	Gm04ciRNA41,Gm04ciRNA630,Gm04ciRNA631;Gm06ciRNA468	4
GLYMA04G43540;GLYMA06G48360	2	Gm04circRNA1768;NA	1
GLYMA04G43591;GLYMA06G48320	2	NA;Gm06circRNA1673	1
GLYMA04G43630;GLYMA06G48290	2	NA;Gm06ciRNA2247	1
GLYMA05G00270;GLYMA17G08780	2	Gm05circRNA636;NA	1
GLYMA05G00360;GLYMA17G08680	2	Gm05circRNA637;NA	1
GLYMA05G00420;GLYMA17G08610	2	Gm05ciRNA469;NA	1
GLYMA05G00460;GLYMA17G08581	2	NA;Gm17ciRNA2619	1
GLYMA05G00470;GLYMA17G08570	2	NA;Gm17ciRNA1528	1
GLYMA05G00880;GLYMA17G11040	2	Gm05circRNA1674;NA	1
GLYMA05G01180;GLYMA17G10710	2	Gm05ciRNA470;NA	1
GLYMA05G01300;GLYMA17G10595;GLYMA17G10610	3	Gm05ciRNA471;NA;Gm17ciRNA2623	2
GLYMA05G01360;GLYMA17G10520	2	Gm05ciRNA472,Gm05ciRNA473;Gm17ciRNA1533	3
GLYMA05G01510;GLYMA17G10370	2	Gm05ciRNA474;NA	1
GLYMA05G01570;GLYMA17G10330	2	Gm05circRNA1675;NA	1
GLYMA05G01600;GLYMA17G10280	2	NA;Gm17ciRNA1532,Gm17circRNA1294,Gm17circRNA2219	3
GLYMA05G01740;GLYMA17G10150	2	NA;Gm17ciRNA2622	1
GLYMA05G01770;GLYMA06G19820	2	NA;Gm06ciRNA2235,Gm06ciRNA439,Gm06ciRNA440,Gm06circRNA615,Gm06circRNA616	5
GLYMA05G01900;GLYMA17G10000	2	Gm05ciRNA475;NA	1
GLYMA05G02080;GLYMA17G09830	2	NA;Gm17ciRNA1531	1
GLYMA05G02130;GLYMA17G09790	2	NA;Gm17ciRNA2621	1
GLYMA05G02180;GLYMA17G09750	2	Gm05circRNA1676;NA	1
GLYMA05G02190;GLYMA17G09740	2	Gm05ciRNA476,Gm05ciRNA477;NA	2
GLYMA05G02231;GLYMA17G09700	2	NA;Gm17ciRNA1530,Gm17circRNA1293	2
GLYMA05G02280;GLYMA17G09660	2	Gm05ciRNA478,Gm05ciRNA479,Gm05circRNA638;NA	3
GLYMA05G02320;GLYMA17G09620	2	NA;Gm17circRNA2218	1
GLYMA05G02351;GLYMA17G09580	2	NA;Gm17ciRNA2620	1
GLYMA05G02406;GLYMA17G09510	2	Gm05ciRNA2248,Gm05ciRNA480;NA	2
GLYMA05G02631;GLYMA17G09210	2	Gm05ciRNA481;NA	1
GLYMA05G02740;GLYMA17G13440	2	NA;Gm17ciRNA1545	1
GLYMA05G02890;GLYMA17G13550	2	Gm05circRNA1677;NA	1
GLYMA05G02910;GLYMA17G13570	2	Gm05circRNA639;NA	1
GLYMA05G02940;GLYMA05G02980;GLYMA17G13640	3	NA;NA;Gm17ciRNA1546	1
GLYMA05G03110;GLYMA17G13751	2	Gm05ciRNA2249,Gm05ciRNA482,Gm05ciRNA483;NA	3
GLYMA05G03150;GLYMA17G13770	2	Gm05circRNA640;Gm17circRNA2224,Gm17circRNA2225	3
GLYMA05G03190;GLYMA05G34900	2	Gm05ciRNA484;NA	1
GLYMA05G03190;GLYMA05G34900;GLYMA17G13790	3	Gm05ciRNA484;NA;NA	1
GLYMA05G03260;GLYMA17G13840	2	Gm05circRNA641;NA	1
GLYMA05G03270;GLYMA17G13850	2	Gm05ciRNA485,Gm05circRNA642;Gm17ciRNA1547	3
GLYMA05G03480;GLYMA17G14020	2	NA;Gm17ciRNA1548	1
GLYMA05G04020;GLYMA17G14510	2	NA;Gm17ciRNA1549	1
GLYMA05G04151;GLYMA05G04160	2	NA;Gm05circRNA643	1
GLYMA05G04270;GLYMA17G14730	2	Gm05ciRNA2250,Gm05ciRNA2251;NA	2
GLYMA05G04300;GLYMA17G14760	2	Gm05ciRNA486;NA	1
GLYMA05G04340;GLYMA17G14816	2	NA;Gm17circRNA1302,Gm17circRNA2226	2
GLYMA05G04840;GLYMA17G15210	2	Gm05ciRNA2252;NA	1
GLYMA05G04880;GLYMA17G15240	2	Gm05ciRNA489;NA	1
GLYMA05G04910;GLYMA17G15295	2	Gm05circRNA1679;NA	1
GLYMA05G04940;GLYMA11G03800;GLYMA14G14990;GLYMA17G15320	4	Gm05ciRNA490;NA;NA;NA	1
GLYMA05G05260;GLYMA17G15550	2	NA;Gm17ciRNA1550,Gm17ciRNA2627	2
GLYMA05G05420;GLYMA17G15690	2	NA;Gm17ciRNA2628	1
GLYMA05G05440;GLYMA17G15720	2	Gm05circRNA1680;Gm17circRNA365	2
GLYMA05G05730;GLYMA17G16000	2	Gm05ciRNA491;Gm17ciRNA1552	2
GLYMA05G05860;GLYMA17G16200	2	NA;Gm17circRNA2227	1
GLYMA05G06070;GLYMA17G16360	2	Gm05circRNA1682;NA	1
GLYMA05G06090;GLYMA17G16380	2	Gm05ciRNA492;NA	1
GLYMA05G07100;GLYMA19G22520	2	NA;Gm19ciRNA2764	1
GLYMA05G07380;GLYMA17G08890	2	Gm05ciRNA493;NA	1
GLYMA05G07490;GLYMA17G08980	2	Gm05ciRNA494;Gm17circRNA1292,Gm17circRNA2217	3
GLYMA05G07540;GLYMA17G09020	2	NA;Gm17ciRNA1529	1
GLYMA05G07580;GLYMA17G09060	2	Gm05circRNA645;NA	1
GLYMA05G07740;GLYMA17G13270	2	NA;Gm17ciRNA145	1
GLYMA05G07875;GLYMA17G13141	2	NA;Gm17circRNA1301	1
GLYMA05G07910;GLYMA17G13090	2	Gm05circRNA1683;NA	1
GLYMA05G07926;GLYMA17G13080	2	Gm05circRNA646;Gm17ciRNA1544,Gm17circRNA2223	3
GLYMA05G08040;GLYMA17G12950	2	Gm05circRNA647;Gm17circRNA1300	2
GLYMA05G08200;GLYMA17G12770	2	Gm05ciRNA495;Gm17ciRNA1543	2
GLYMA05G08220;GLYMA17G12750	2	NA;Gm17ciRNA1542,Gm17ciRNA2625	2
GLYMA05G08530;GLYMA19G01100	2	NA;Gm19ciRNA1841	1
GLYMA05G08590;GLYMA19G01050	2	Gm05circRNA61;NA	1
GLYMA05G08640;GLYMA19G01000	2	NA;Gm19circRNA2405	1
GLYMA05G08670;GLYMA19G00950	2	NA;Gm19ciRNA1839,Gm19ciRNA1840	2
GLYMA05G08720;GLYMA19G00220	2	Gm05ciRNA2254;NA	1
GLYMA05G08970;GLYMA19G00430	2	NA;Gm19circRNA1471	1
GLYMA05G09341;GLYMA19G00890	2	Gm05circRNA1685,Gm05circRNA1686,Gm05circRNA648;Gm19circRNA1472,Gm19circRNA2404	5
GLYMA05G09400;GLYMA19G00900	2	Gm05ciRNA498;Gm19circRNA477	2
GLYMA05G09440;GLYMA17G20860	2	Gm05ciRNA499;Gm17ciRNA2631	2
GLYMA05G09460;GLYMA17G20610	2	Gm05ciRNA500;NA	1
GLYMA05G10050;GLYMA17G20460	2	NA;Gm17ciRNA2630	1
GLYMA05G10390;GLYMA17G20290	2	Gm05circRNA63;NA	1
GLYMA05G10590;GLYMA17G20310	2	Gm05ciRNA2255,Gm05ciRNA26,Gm05circRNA64;Gm17circRNA1307,Gm17circRNA2232	5
GLYMA05G10840;GLYMA16G04240;GLYMA17G23730;GLYMA17G24322;GLYMA19G29180	5	NA;Gm16ciRNA1593;NA;NA;NA	1
GLYMA05G12780;GLYMA19G20750	2	NA;Gm19ciRNA2763,Gm19circRNA2409	2
GLYMA05G13870;GLYMA18G02810	2	Gm05ciRNA501,Gm05circRNA1687,Gm05circRNA651;NA	3
GLYMA05G14870;GLYMA19G22270	2	Gm05ciRNA502;NA	1
GLYMA05G15220;GLYMA19G22460	2	Gm05circRNA652;NA	1
GLYMA05G15220;GLYMA19G22460;GLYMA19G22490	3	Gm05circRNA652;NA;NA	1
GLYMA05G15740;GLYMA17G18520	2	Gm05ciRNA2256;NA	1
GLYMA05G15805;GLYMA17G18540	2	Gm05circRNA66;NA	1
GLYMA05G17290;GLYMA13G43760;GLYMA15G01580	3	NA;Gm13circRNA1073,Gm13circRNA2047,Gm13circRNA2048;Gm15ciRNA2655,Gm15circRNA1356	5
GLYMA05G17460;GLYMA17G21240	2	Gm05ciRNA503;Gm17ciRNA1559	2
GLYMA05G18232;GLYMA17G18666	2	NA;Gm17circRNA367	1
GLYMA05G21280;GLYMA17G18250	2	Gm05ciRNA2257;Gm17ciRNA1558	2
GLYMA05G21580;GLYMA17G18140	2	NA;Gm17ciRNA1557,Gm17circRNA2231	2
GLYMA05G22120;GLYMA17G17540	2	Gm05ciRNA505;NA	1
GLYMA05G22235;GLYMA17G17780	2	Gm05circRNA653;NA	1
GLYMA05G22250;GLYMA17G17790	2	Gm05circRNA67;Gm17ciRNA1554,Gm17ciRNA1555,Gm17ciRNA1556	4
GLYMA05G22270;GLYMA17G17810	2	NA;Gm17circRNA2229	1
GLYMA05G22320;GLYMA17G17520	2	Gm05circRNA654,Gm05circRNA655;NA	2
GLYMA05G23000;GLYMA17G17000	2	NA;Gm17ciRNA1553	1
GLYMA05G23530;GLYMA17G16720	2	Gm05ciRNA506;NA	1
GLYMA05G23670;GLYMA17G16630	2	Gm05circRNA1689;NA	1
GLYMA05G23710;GLYMA17G16600	2	NA;Gm17circRNA2228	1
GLYMA05G24120;GLYMA19G07230	2	Gm05circRNA656;NA	1
GLYMA05G24161;GLYMA19G07210	2	Gm05circRNA657;NA	1
GLYMA05G24420;GLYMA08G07670	2	NA;Gm08ciRNA989	1
GLYMA05G24430;GLYMA08G07680;GLYMA08G19101;GLYMA15G05900	4	NA;Gm08ciRNA990,Gm08circRNA946;Gm08circRNA966;NA	3
GLYMA05G24520;GLYMA08G07710	2	NA;Gm08ciRNA2426	1
GLYMA05G24540;GLYMA08G07730	2	Gm05ciRNA2259;NA	1
GLYMA05G24610;GLYMA08G07840	2	Gm05ciRNA507,Gm05ciRNA508;NA	2
GLYMA05G24681;GLYMA18G06030	2	Gm05circRNA1690,Gm05circRNA1691;NA	2
GLYMA05G24760;GLYMA08G07920	2	Gm05circRNA68;NA	1
GLYMA05G24770;GLYMA05G24790;GLYMA08G07930	3	NA;Gm05ciRNA509;Gm08ciRNA2427	2
GLYMA05G25780;GLYMA08G08730	2	Gm05ciRNA2260,Gm05ciRNA2261;Gm08ciRNA991	3
GLYMA05G25790;GLYMA08G08740	2	NA;Gm08circRNA218	1
GLYMA05G25960;GLYMA08G08900	2	Gm05circRNA1694;Gm08circRNA1949	2
GLYMA05G26040;GLYMA08G09000	2	Gm05ciRNA2262;NA	1
GLYMA05G26141;GLYMA08G09080	2	NA;Gm08ciRNA992	1
GLYMA05G26150;GLYMA08G09090	2	NA;Gm08ciRNA993	1
GLYMA05G26180;GLYMA08G09120	2	Gm05ciRNA510,Gm05circRNA658;Gm08ciRNA86	3
GLYMA05G26360;GLYMA08G09270	2	Gm05circRNA1695,Gm05circRNA1696;Gm08circRNA1950	3
GLYMA05G26450;GLYMA08G09366	2	Gm05ciRNA511;NA	1
GLYMA05G26480;GLYMA08G09410	2	NA;Gm08ciRNA994	1
GLYMA05G26560;GLYMA08G09540	2	NA;Gm08circRNA219	1
GLYMA05G26560;GLYMA10G11572	2	NA;Gm10circRNA335	1
GLYMA05G26580;GLYMA08G09571	2	NA;Gm08ciRNA995	1
GLYMA05G26610;GLYMA08G09610	2	Gm05circRNA659;NA	1
GLYMA05G26710;GLYMA08G09710	2	NA;Gm08circRNA1951,Gm08circRNA1952	2
GLYMA05G26880;GLYMA08G09830	2	Gm05ciRNA512;NA	1
GLYMA05G26920;GLYMA08G09880	2	Gm05circRNA660;NA	1
GLYMA05G26930;GLYMA08G09910	2	Gm05circRNA661;NA	1
GLYMA05G26950;GLYMA07G28060;GLYMA20G01490	3	Gm05ciRNA2263;NA;NA	1
GLYMA05G26950;GLYMA08G09930	2	Gm05ciRNA2263;NA	1
GLYMA05G27030;GLYMA08G10010	2	NA;Gm08circRNA948	1
GLYMA05G27050;GLYMA08G10030	2	Gm05ciRNA513;NA	1
GLYMA05G27360;GLYMA08G10340	2	NA;Gm08circRNA949	1
GLYMA05G27367;GLYMA08G10350	2	Gm05circRNA69;NA	1
GLYMA05G27400;GLYMA08G10390;GLYMA09G11360;GLYMA15G22820	4	NA;NA;NA;Gm15ciRNA2688	1
GLYMA05G27821;GLYMA08G10810	2	Gm05circRNA1697,Gm05circRNA70;NA	2
GLYMA05G27880;GLYMA08G10860	2	Gm05ciRNA2264;NA	1
GLYMA05G28070;GLYMA08G11060	2	Gm05ciRNA514;Gm08ciRNA87,Gm08ciRNA996	3
GLYMA05G28090;GLYMA08G11080	2	Gm05circRNA662;NA	1
GLYMA05G28290;GLYMA08G11280	2	Gm05ciRNA515;NA	1
GLYMA05G28310;GLYMA08G11300	2	Gm05ciRNA2265;NA	1
GLYMA05G28490;GLYMA08G11490	2	NA;Gm08ciRNA997	1
GLYMA05G28570;GLYMA08G11590	2	NA;Gm08ciRNA2429	1
GLYMA05G28620;GLYMA08G11680	2	NA;Gm08circRNA950	1
GLYMA05G28630;GLYMA08G11710	2	Gm05ciRNA516;NA	1
GLYMA05G28680;GLYMA08G11800	2	NA;Gm08ciRNA998	1
GLYMA05G28840;GLYMA08G11970	2	Gm05ciRNA2266;NA	1
GLYMA05G28900;GLYMA08G12070	2	Gm05circRNA1698;NA	1
GLYMA05G28950;GLYMA08G12120	2	NA;Gm08ciRNA999,Gm08circRNA1954,Gm08circRNA951	3
GLYMA05G28950;GLYMA08G12120;GLYMA19G29010	3	NA;Gm08ciRNA999,Gm08circRNA1954,Gm08circRNA951;NA	3
GLYMA05G28980;GLYMA08G12150	2	NA;Gm08circRNA1955	1
GLYMA05G29050;GLYMA08G12200	2	Gm05ciRNA517;NA	1
GLYMA05G29660;GLYMA08G12770	2	NA;Gm08ciRNA1000	1
GLYMA05G29675;GLYMA08G12790	2	Gm05ciRNA518,Gm05circRNA663;Gm08circRNA953	3
GLYMA05G29840;GLYMA08G12940;GLYMA09G02290;GLYMA15G13211	4	NA;NA;NA;Gm15ciRNA1656	1
GLYMA05G29870;GLYMA08G12970	2	NA;Gm08ciRNA2430,Gm08circRNA1956	2
GLYMA05G30000;GLYMA08G13110;GLYMA09G02750;GLYMA15G13640	4	NA;NA;NA;Gm15ciRNA2676	1
GLYMA05G30000;GLYMA09G02750;GLYMA15G13640	3	NA;NA;Gm15ciRNA2676	1
GLYMA05G30020;GLYMA08G13130	2	NA;Gm08circRNA1957	1
GLYMA05G30120;GLYMA08G13280	2	Gm05ciRNA2269,Gm05circRNA1699;Gm08ciRNA1003,Gm08circRNA1958	4
GLYMA05G30140;GLYMA08G13300	2	Gm05ciRNA519;Gm08ciRNA1004	2
GLYMA05G30150;GLYMA08G13310	2	Gm05ciRNA520;NA	1
GLYMA05G30210;GLYMA08G13370	2	Gm05circRNA71;Gm08circRNA221	2
GLYMA05G30210;GLYMA08G13370;GLYMA08G20100;GLYMA12G29120	4	Gm05circRNA71;Gm08circRNA221;Gm08circRNA1965;Gm12circRNA1113	4
GLYMA05G30210;GLYMA08G20100;GLYMA12G29120	3	Gm05circRNA71;Gm08circRNA1965;Gm12circRNA1113	3
GLYMA05G30230;GLYMA08G13400	2	NA;Gm08circRNA222	1
GLYMA05G30270;GLYMA08G13431	2	Gm05ciRNA28;NA	1
GLYMA05G30330;GLYMA08G13470;GLYMA15G05190	3	NA;Gm08ciRNA2431;NA	1
GLYMA05G30430;GLYMA08G13560	2	NA;Gm08ciRNA1005	1
GLYMA05G30490;GLYMA08G13630	2	NA;Gm08ciRNA1006	1
GLYMA05G30630;GLYMA08G13810	2	NA;Gm08circRNA955,Gm08circRNA956	2
GLYMA05G30780;GLYMA08G13970	2	NA;Gm08ciRNA1008,Gm08ciRNA1009	2
GLYMA05G30800;GLYMA08G14006	2	Gm05ciRNA521;NA	1
GLYMA05G31010;GLYMA08G14220	2	NA;Gm08ciRNA1010	1
GLYMA05G31010;GLYMA08G14220;GLYMA11G38000	3	NA;Gm08ciRNA1010;Gm11circRNA2145	2
GLYMA05G31120;GLYMA08G14310	2	NA;Gm08ciRNA1011,Gm08ciRNA88	2
GLYMA05G31170;GLYMA08G14360	2	Gm05ciRNA2271;NA	1
GLYMA05G31190;GLYMA08G14370	2	NA;Gm08ciRNA1012	1
GLYMA05G31270;GLYMA08G14485;GLYMA11G38160;GLYMA18G02110	4	NA;NA;Gm11ciRNA2573,Gm11circRNA1190;Gm18ciRNA1932	3
GLYMA05G31350;GLYMA08G14590	2	Gm05ciRNA522;NA	1
GLYMA05G31380;GLYMA08G14610	2	Gm05ciRNA523;Gm08ciRNA2432	2
GLYMA05G31490;GLYMA08G14720	2	Gm05circRNA72;NA	1
GLYMA05G31530;GLYMA08G14760;GLYMA11G36150;GLYMA18G02300	4	NA;NA;Gm11ciRNA2565;Gm18ciRNA1933,Gm18ciRNA2786	3
GLYMA05G31623;GLYMA08G14840	2	Gm05circRNA664;NA	1
GLYMA05G31630;GLYMA08G14850	2	NA;Gm08circRNA957	1
GLYMA05G31690;GLYMA08G14940	2	NA;Gm08ciRNA1013,Gm08circRNA958	2
GLYMA05G31790;GLYMA08G15040	2	NA;Gm08ciRNA1014	1
GLYMA05G31920;GLYMA08G15220	2	Gm05ciRNA524,Gm05ciRNA525;NA	2
GLYMA05G32030;GLYMA08G15340	2	NA;Gm08circRNA959	1
GLYMA05G32080;GLYMA06G15370;GLYMA08G15370	3	NA;Gm06circRNA605;Gm08circRNA224	2
GLYMA05G32080;GLYMA08G15370	2	NA;Gm08circRNA224	1
GLYMA05G32100;GLYMA08G15380	2	Gm05ciRNA2273,Gm05ciRNA2274;NA	2
GLYMA05G32510;GLYMA08G16670	2	Gm05ciRNA2275,Gm05circRNA1700,Gm05circRNA1701;NA	3
GLYMA05G32640;GLYMA08G00300	2	Gm05circRNA665;Gm08ciRNA964	2
GLYMA05G32670;GLYMA08G00320	2	Gm05ciRNA526;NA	1
GLYMA05G32700;GLYMA08G00360	2	Gm05circRNA1702,Gm05circRNA666;NA	2
GLYMA05G32710;GLYMA05G32720	2	NA;Gm05circRNA73	1
GLYMA05G32720;GLYMA08G00380	2	Gm05circRNA73;NA	1
GLYMA05G32800;GLYMA08G00451	2	Gm05ciRNA2276;NA	1
GLYMA05G32890;GLYMA08G00510	2	Gm05ciRNA2277;NA	1
GLYMA05G32890;GLYMA08G00510;GLYMA20G11980	3	Gm05ciRNA2277;NA;NA	1
GLYMA05G32920;GLYMA08G00550	2	NA;Gm08ciRNA965	1
GLYMA05G33000;GLYMA08G00650	2	Gm05ciRNA2279;NA	1
GLYMA05G33040;GLYMA08G00670	2	Gm05ciRNA527;NA	1
GLYMA05G33131;GLYMA06G16731;GLYMA08G00730	3	Gm05ciRNA2280;NA;NA	1
GLYMA05G33131;GLYMA08G00730	2	Gm05ciRNA2280;NA	1
GLYMA05G33140;GLYMA08G00740	2	Gm05ciRNA528;Gm08ciRNA966	2
GLYMA05G33160;GLYMA08G00760	2	Gm05ciRNA2281,Gm05ciRNA529;NA	2
GLYMA05G33700;GLYMA07G11680;GLYMA08G06020	3	Gm05ciRNA531,Gm05ciRNA532;NA;NA	2
GLYMA05G33700;GLYMA08G06020	2	Gm05ciRNA531,Gm05ciRNA532;NA	2
GLYMA05G33730;GLYMA08G05990	2	NA;Gm08ciRNA987	1
GLYMA05G33750;GLYMA08G05970	2	NA;Gm08ciRNA83	1
GLYMA05G33810;GLYMA08G05870	2	NA;Gm08circRNA944	1
GLYMA05G33960;GLYMA08G05790	2	Gm05ciRNA533;Gm08ciRNA986	2
GLYMA05G33980;GLYMA08G05700	2	Gm05ciRNA534;Gm08ciRNA2424,Gm08ciRNA82	3
GLYMA05G34070;GLYMA08G05610	2	NA;Gm08ciRNA985	1
GLYMA05G34110;GLYMA08G05580	2	Gm05ciRNA535;NA	1
GLYMA05G34150;GLYMA08G05540	2	NA;Gm08ciRNA81	1
GLYMA05G34180;GLYMA08G05480	2	NA;Gm08ciRNA2423,Gm08ciRNA984	2
GLYMA05G34320;GLYMA08G05350	2	Gm05ciRNA29;Gm08ciRNA983	2
GLYMA05G34330;GLYMA08G05320	2	Gm05ciRNA536;Gm08ciRNA982	2
GLYMA05G34360;GLYMA08G05280	2	NA;Gm08ciRNA981	1
GLYMA05G34490;GLYMA08G05200	2	Gm05ciRNA537;NA	1
GLYMA05G34560;GLYMA08G05100	2	Gm05circRNA1704;NA	1
GLYMA05G34600;GLYMA08G05070	2	NA;Gm08ciRNA979,Gm08circRNA1945	2
GLYMA05G34620;GLYMA08G05040	2	Gm05ciRNA2282;NA	1
GLYMA05G34670;GLYMA08G05000	2	NA;Gm08ciRNA978	1
GLYMA05G34680;GLYMA08G04990	2	NA;Gm08circRNA943	1
GLYMA05G34730;GLYMA07G10400;GLYMA08G04950;GLYMA09G31470	4	NA;NA;NA;Gm09ciRNA933	1
GLYMA05G34790;GLYMA08G04890	2	NA;Gm08ciRNA80	1
GLYMA05G34840;GLYMA08G04850	2	NA;Gm08circRNA942	1
GLYMA05G34850;GLYMA08G04840	2	NA;Gm08circRNA941	1
GLYMA05G35030;GLYMA07G39980;GLYMA08G04690	3	NA;Gm07circRNA567;NA	1
GLYMA05G35040;GLYMA08G04680	2	NA;Gm08circRNA940	1
GLYMA05G35220;GLYMA08G04500	2	Gm05ciRNA539;NA	1
GLYMA05G35231;GLYMA08G04490	2	NA;Gm08ciRNA976	1
GLYMA05G35310;GLYMA08G04420	2	NA;Gm08ciRNA2421	1
GLYMA05G35340;GLYMA07G09640;GLYMA08G04370;GLYMA08G04380;GLYMA09G32160;GLYMA09G32170	6	NA;Gm07ciRNA2187;NA;NA;NA;Gm09ciRNA934	2
GLYMA05G35470;GLYMA08G04263	2	Gm05ciRNA30;NA	1
GLYMA05G35520;GLYMA08G04210	2	NA;Gm08circRNA938	1
GLYMA05G35570;GLYMA07G09260;GLYMA08G04170	3	Gm05ciRNA540;NA;Gm08circRNA1943	2
GLYMA05G35570;GLYMA08G04170	2	Gm05ciRNA540;Gm08circRNA1943	2
GLYMA05G35610;GLYMA08G04110	2	Gm05ciRNA541,Gm05ciRNA542;NA	2
GLYMA05G35650;GLYMA08G04040	2	Gm05ciRNA543;NA	1
GLYMA05G35680;GLYMA08G04000;GLYMA09G32640	3	Gm05ciRNA544;NA;NA	1
GLYMA05G35970;GLYMA08G03650	2	NA;Gm08ciRNA975	1
GLYMA05G35970;GLYMA08G03650;GLYMA08G03660	3	NA;Gm08ciRNA975;NA	1
GLYMA05G36070;GLYMA08G03550	2	NA;Gm08circRNA937	1
GLYMA05G36140;GLYMA08G03500	2	Gm05ciRNA31,Gm05ciRNA32;Gm08circRNA936	3
GLYMA05G36260;GLYMA08G03391	2	Gm05ciRNA2284;Gm08ciRNA974	2
GLYMA05G36350;GLYMA08G03240	2	Gm05circRNA74;NA	1
GLYMA05G36430;GLYMA08G03141	2	Gm05circRNA667;NA	1
GLYMA05G36450;GLYMA08G03120	2	NA;Gm08ciRNA973	1
GLYMA05G36530;GLYMA08G03020	2	NA;Gm08ciRNA972,Gm08circRNA935	2
GLYMA05G36665;GLYMA08G02881	2	Gm05ciRNA545;NA	1
GLYMA05G36760;GLYMA08G02800	2	NA;Gm08circRNA215	1
GLYMA05G36785;GLYMA08G02761	2	NA;Gm08circRNA934	1
GLYMA05G36840;GLYMA08G02700	2	NA;Gm08circRNA1942	1
GLYMA05G36900;GLYMA08G02630	2	Gm05ciRNA546;NA	1
GLYMA05G37210;GLYMA08G02375	2	NA;Gm08circRNA1938,Gm08circRNA1939,Gm08circRNA1940	3
GLYMA05G37290;GLYMA08G02261	2	NA;Gm08circRNA214	1
GLYMA05G37330;GLYMA08G02210	2	Gm05circRNA1706;NA	1
GLYMA05G37400;GLYMA08G02140	2	Gm05circRNA668;Gm08circRNA1937	2
GLYMA05G37430;GLYMA08G02100	2	NA;Gm08ciRNA2420,Gm08ciRNA970,Gm08circRNA1936,Gm08circRNA213	4
GLYMA05G37470;GLYMA08G02070	2	Gm05ciRNA547;NA	1
GLYMA05G37670;GLYMA08G01921	2	NA;Gm08ciRNA969	1
GLYMA05G37830;GLYMA08G01770	2	NA;Gm08ciRNA968	1
GLYMA05G37870;GLYMA08G01730	2	Gm05ciRNA548;Gm08circRNA933	2
GLYMA05G37960;GLYMA08G01640	2	NA;Gm08ciRNA2419	1
GLYMA05G38075;GLYMA08G01500	2	NA;Gm08ciRNA967	1
GLYMA05G38120;GLYMA08G01480	2	Gm05ciRNA2287,Gm05ciRNA551;NA	2
GLYMA05G38310;GLYMA08G01340	2	NA;Gm08ciRNA2418,Gm08circRNA212	2
GLYMA05G38510;GLYMA08G01140	2	NA;Gm08circRNA932	1
GLYMA06G00610;GLYMA11G11470;GLYMA12G03620	3	NA;NA;Gm12circRNA1084,Gm12circRNA1085	2
GLYMA06G05290;GLYMA14G10456;GLYMA17G35060	3	NA;NA;Gm17circRNA378	1
GLYMA06G06590;GLYMA09G29120;GLYMA11G22656	3	NA;Gm09circRNA902;NA	1
GLYMA06G06840;GLYMA08G12360	2	NA;Gm08circRNA952	1
GLYMA06G10746;GLYMA13G01740;GLYMA14G35110	3	NA;Gm13ciRNA1090;Gm14ciRNA2716	2
GLYMA06G11410;GLYMA13G02470;GLYMA14G33630;GLYMA14G33650	4	NA;Gm13ciRNA1094,Gm13circRNA1022;NA;NA	2
GLYMA06G11430;GLYMA13G02510;GLYMA14G33480;GLYMA14G33490	4	NA;NA;Gm14ciRNA176,Gm14circRNA436;NA	2
GLYMA06G11940;GLYMA10G39050;GLYMA11G00890	3	NA;Gm10ciRNA139;Gm11circRNA1126	2
GLYMA06G12170;GLYMA13G10120;GLYMA14G24290	3	NA;Gm13ciRNA95;NA	1
GLYMA06G15123;GLYMA08G16947;GLYMA09G29050;GLYMA09G29080;GLYMA16G23790;GLYMA16G23800;GLYMA16G24920;GLYMA16G25140;GLYMA16G25170;GLYMA16G32321;GLYMA16G33590;GLYMA16G33616;GLYMA16G33780;GLYMA16G33910;GLYMA16G33930;GLYMA16G33950;GLYMA16G34000;GLYMA16G34030;GLYMA16G34078;GLYMA19G02670	20	NA;NA;NA;NA;NA;NA;NA;NA;Gm16ciRNA2649;NA;NA;NA;NA;NA;NA;NA;NA;NA;NA;NA	1
GLYMA06G18216;GLYMA10G44150;GLYMA20G38860	3	Gm06circRNA1649,Gm06circRNA42,Gm06circRNA43;Gm10circRNA1265,Gm10circRNA1266,Gm10circRNA2204,Gm10circRNA356,Gm10circRNA357;Gm20ciRNA2754,Gm20circRNA1464,Gm20circRNA1465,Gm20circRNA2396,Gm20circRNA2397,Gm20circRNA2398,Gm20circRNA2399,Gm20circRNA472,Gm20circRNA473	17
GLYMA06G19321;GLYMA13G21030;GLYMA17G09700	3	NA;NA;Gm17ciRNA1530,Gm17circRNA1293	2
GLYMA06G19321;GLYMA17G09700	2	NA;Gm17ciRNA1530,Gm17circRNA1293	2
GLYMA06G21596;GLYMA06G21695	2	Gm06ciRNA442;NA	1
GLYMA06G22372;GLYMA06G36321;GLYMA06G39943;GLYMA06G40690;GLYMA06G40710;GLYMA06G40740;GLYMA06G40780;GLYMA06G40820;GLYMA06G40950;GLYMA06G40980;GLYMA06G41241;GLYMA06G41290;GLYMA06G41380;GLYMA06G41430;GLYMA12G16450;GLYMA12G16776;GLYMA12G16896;GLYMA12G27800	18	NA;NA;NA;NA;NA;NA;NA;NA;NA;NA;NA;Gm06ciRNA453;NA;NA;NA;NA;NA;NA	1
GLYMA06G22372;GLYMA06G39943;GLYMA06G40690;GLYMA06G40710;GLYMA06G40740;GLYMA06G40780;GLYMA06G40820;GLYMA06G40950;GLYMA06G40980;GLYMA06G41241;GLYMA06G41290;GLYMA06G41430;GLYMA12G16450;GLYMA12G16896;GLYMA12G27800	15	NA;NA;NA;NA;NA;NA;NA;NA;NA;NA;Gm06ciRNA453;NA;NA;NA;NA	1
GLYMA06G22372;GLYMA06G39943;GLYMA06G40690;GLYMA06G40710;GLYMA06G40740;GLYMA06G40780;GLYMA06G40980;GLYMA06G41241;GLYMA06G41290;GLYMA06G41380;GLYMA06G41430;GLYMA06G41896;GLYMA12G16896;GLYMA12G27800	14	NA;NA;NA;NA;NA;NA;NA;NA;Gm06ciRNA453;NA;NA;NA;NA;NA	1
GLYMA06G22372;GLYMA06G40690;GLYMA06G40820;GLYMA06G40950;GLYMA06G40980;GLYMA06G41290;GLYMA12G16896;GLYMA12G16918	8	NA;NA;NA;NA;NA;Gm06ciRNA453;NA;NA	1
GLYMA06G23081;GLYMA18G22780	2	NA;Gm18ciRNA1960,Gm18ciRNA1961	2
GLYMA06G23290;GLYMA18G22940	2	Gm06circRNA49;NA	1
GLYMA06G23400;GLYMA18G23247	2	Gm06circRNA1660;NA	1
GLYMA06G27440;GLYMA12G23950	2	NA;Gm12circRNA1107	1
GLYMA06G31630;GLYMA12G25460;GLYMA12G36090;GLYMA12G36161;GLYMA13G34140	5	NA;Gm12ciRNA1242,Gm12ciRNA1243;Gm12ciRNA2530;NA;Gm13ciRNA1171,Gm13ciRNA2483	5
GLYMA06G32680;GLYMA12G17950	2	Gm06circRNA1664;NA	1
GLYMA06G33080;GLYMA12G18403	2	NA;Gm12ciRNA1240	1
GLYMA06G33317;GLYMA06G34970;GLYMA06G34995;GLYMA06G35010;GLYMA11G25480;GLYMA12G20230	6	NA;Gm06ciRNA447,Gm06circRNA55;NA;NA;NA;NA	2
GLYMA06G33840;GLYMA20G10030	2	Gm06ciRNA446;Gm20ciRNA1766	2
GLYMA06G33920;GLYMA12G18950	2	NA;Gm12circRNA291	1
GLYMA06G34190;GLYMA12G19520	2	NA;Gm12ciRNA1241	1
GLYMA06G34970;GLYMA06G34995;GLYMA06G35010;GLYMA12G20230	4	Gm06ciRNA447,Gm06circRNA55;NA;NA;NA	2
GLYMA06G34970;GLYMA12G20230	2	Gm06ciRNA447,Gm06circRNA55;NA	2
GLYMA06G35680;GLYMA12G26454	2	Gm06circRNA56;Gm12circRNA292	2
GLYMA06G35940;GLYMA10G28810;GLYMA20G22920	3	Gm06circRNA1665;Gm10ciRNA1408;NA	2
GLYMA06G36130;GLYMA12G27300;GLYMA13G34970	3	Gm06circRNA1666;Gm12circRNA1109;Gm13ciRNA1175,Gm13circRNA277	4
GLYMA06G36150;GLYMA12G27340	2	Gm06ciRNA448;NA	1
GLYMA06G36150;GLYMA12G35475;GLYMA13G34990	3	Gm06ciRNA448;NA;NA	1
GLYMA06G37210;GLYMA12G25000	2	Gm06circRNA57,Gm06circRNA630;Gm12circRNA1108	3
GLYMA06G39581;GLYMA12G22525	2	NA;Gm12circRNA1106	1
GLYMA06G39690;GLYMA12G34840;GLYMA13G35740	3	NA;Gm12circRNA2077;Gm13ciRNA1178	2
GLYMA06G39710;GLYMA12G22340	2	NA;Gm12ciRNA2523	1
GLYMA06G39725;GLYMA06G47650;GLYMA13G25420;GLYMA13G25440;GLYMA13G25750;GLYMA13G25780;GLYMA13G25920;GLYMA13G25950;GLYMA13G25970;GLYMA13G26000;GLYMA13G26141;GLYMA13G26230;GLYMA13G26250;GLYMA13G26310;GLYMA13G26380;GLYMA13G26530;GLYMA15G35920;GLYMA15G36930;GLYMA15G36940;GLYMA15G36990;GLYMA15G37050;GLYMA15G37290;GLYMA15G37310;GLYMA15G37320;GLYMA15G37390	25	NA;NA;NA;NA;Gm13ciRNA2474;NA;NA;NA;NA;NA;NA;NA;NA;NA;NA;NA;NA;NA;NA;NA;NA;NA;NA;NA;NA	1
GLYMA06G39725;GLYMA06G47650;GLYMA13G25420;GLYMA13G25440;GLYMA13G25750;GLYMA13G25780;GLYMA13G25920;GLYMA13G25950;GLYMA13G25970;GLYMA13G26000;GLYMA13G26141;GLYMA13G26230;GLYMA13G26250;GLYMA13G26310;GLYMA13G26380;GLYMA13G26530;GLYMA15G35920;GLYMA15G36930;GLYMA15G36940;GLYMA15G36990;GLYMA15G37140;GLYMA15G37290;GLYMA15G37310;GLYMA15G37320	24	NA;NA;NA;NA;Gm13ciRNA2474;NA;NA;NA;NA;NA;NA;NA;NA;NA;NA;NA;NA;NA;NA;NA;NA;NA;NA;NA	1
GLYMA06G39725;GLYMA06G47650;GLYMA13G25420;GLYMA13G25440;GLYMA13G25750;GLYMA13G25780;GLYMA13G25920;GLYMA13G25950;GLYMA13G25970;GLYMA13G26000;GLYMA13G26141;GLYMA13G26230;GLYMA13G26250;GLYMA13G26310;GLYMA13G26380;GLYMA13G26530;GLYMA15G35920;GLYMA15G36930;GLYMA15G36940;GLYMA15G36990;GLYMA15G37290;GLYMA15G37310;GLYMA15G37320;GLYMA15G37390	24	NA;NA;NA;NA;Gm13ciRNA2474;NA;NA;NA;NA;NA;NA;NA;NA;NA;NA;NA;NA;NA;NA;NA;NA;NA;NA;NA	1
GLYMA06G39725;GLYMA06G47650;GLYMA13G25420;GLYMA13G25440;GLYMA13G25750;GLYMA13G25780;GLYMA13G25920;GLYMA13G25950;GLYMA13G25970;GLYMA13G26000;GLYMA13G26141;GLYMA13G26230;GLYMA13G26250;GLYMA13G26310;GLYMA13G26380;GLYMA13G26530;GLYMA15G35920;GLYMA15G36990	18	NA;NA;NA;NA;Gm13ciRNA2474;NA;NA;NA;NA;NA;NA;NA;NA;NA;NA;NA;NA;NA	1
GLYMA06G39725;GLYMA06G47650;GLYMA13G25420;GLYMA13G25440;GLYMA13G25750;GLYMA13G25780;GLYMA13G25920;GLYMA13G25950;GLYMA13G25970;GLYMA13G26000;GLYMA13G26141;GLYMA13G26250;GLYMA13G26310;GLYMA13G26380;GLYMA13G26530;GLYMA15G35920;GLYMA15G36930;GLYMA15G36940;GLYMA15G36990;GLYMA15G37050;GLYMA15G37080;GLYMA15G37140;GLYMA15G37290;GLYMA15G37310;GLYMA15G37320;GLYMA15G37390	26	NA;NA;NA;NA;Gm13ciRNA2474;NA;NA;NA;NA;NA;NA;NA;NA;NA;NA;NA;NA;NA;NA;NA;NA;NA;NA;NA;NA;NA	1
GLYMA06G39725;GLYMA06G47650;GLYMA13G25420;GLYMA13G25440;GLYMA13G25750;GLYMA13G25780;GLYMA13G25920;GLYMA13G25950;GLYMA13G26000;GLYMA13G26141;GLYMA13G26230;GLYMA13G26250;GLYMA13G26310;GLYMA13G26380;GLYMA13G26530;GLYMA15G35920;GLYMA15G36930;GLYMA15G36940;GLYMA15G36990;GLYMA15G37080;GLYMA15G37290;GLYMA15G37310;GLYMA15G37320;GLYMA15G37390	24	NA;NA;NA;NA;Gm13ciRNA2474;NA;NA;NA;NA;NA;NA;NA;NA;NA;NA;NA;NA;NA;NA;NA;NA;NA;NA;NA	1
GLYMA06G39725;GLYMA06G47650;GLYMA13G25420;GLYMA13G25440;GLYMA13G25750;GLYMA13G25780;GLYMA13G25920;GLYMA13G25950;GLYMA13G26000;GLYMA13G26141;GLYMA13G26230;GLYMA13G26250;GLYMA13G26310;GLYMA13G26380;GLYMA13G26530;GLYMA15G36930;GLYMA15G36940;GLYMA15G36990;GLYMA15G37080;GLYMA15G37140;GLYMA15G37290;GLYMA15G37310;GLYMA15G37320;GLYMA15G37390	24	NA;NA;NA;NA;Gm13ciRNA2474;NA;NA;NA;NA;NA;NA;NA;NA;NA;NA;NA;NA;NA;NA;NA;NA;NA;NA;NA	1
GLYMA06G39725;GLYMA06G47650;GLYMA13G25420;GLYMA13G25440;GLYMA13G25750;GLYMA13G25780;GLYMA13G25950;GLYMA13G25970;GLYMA13G26000;GLYMA13G26141;GLYMA13G26250;GLYMA13G26380;GLYMA13G26530;GLYMA15G35920;GLYMA15G36930;GLYMA15G36940;GLYMA15G36990;GLYMA15G37050;GLYMA15G37080;GLYMA15G37310;GLYMA15G37320;GLYMA15G37390	22	NA;NA;NA;NA;Gm13ciRNA2474;NA;NA;NA;NA;NA;NA;NA;NA;NA;NA;NA;NA;NA;NA;NA;NA;NA	1
GLYMA06G39725;GLYMA06G47650;GLYMA13G25420;GLYMA13G25440;GLYMA13G25750;GLYMA13G25780;GLYMA13G25970;GLYMA13G26000;GLYMA13G26141;GLYMA13G26230;GLYMA13G26250;GLYMA13G26310;GLYMA13G26380;GLYMA13G26530;GLYMA15G35920;GLYMA15G37310	16	NA;NA;NA;NA;Gm13ciRNA2474;NA;NA;NA;NA;NA;NA;NA;NA;NA;NA;NA	1
GLYMA06G39725;GLYMA06G47650;GLYMA13G25420;GLYMA13G25440;GLYMA13G25750;GLYMA13G25920;GLYMA13G25970;GLYMA13G26000;GLYMA13G26141;GLYMA13G26230;GLYMA13G26380;GLYMA13G26530;GLYMA15G35920;GLYMA15G36930;GLYMA15G36940;GLYMA15G36990;GLYMA15G37080;GLYMA15G37290;GLYMA15G37310;GLYMA15G37320;GLYMA15G37390	21	NA;NA;NA;NA;Gm13ciRNA2474;NA;NA;NA;NA;NA;NA;NA;NA;NA;NA;NA;NA;NA;NA;NA;NA	1
GLYMA06G39725;GLYMA06G47650;GLYMA13G25420;GLYMA13G25750;GLYMA13G25780;GLYMA13G25920;GLYMA13G25950;GLYMA13G25970;GLYMA13G26000;GLYMA13G26141;GLYMA13G26230;GLYMA13G26250;GLYMA13G26310;GLYMA13G26380;GLYMA13G26530;GLYMA15G35920;GLYMA15G36930;GLYMA15G36940;GLYMA15G36990;GLYMA15G37140;GLYMA15G37290;GLYMA15G37310;GLYMA15G37320;GLYMA15G37390	24	NA;NA;NA;Gm13ciRNA2474;NA;NA;NA;NA;NA;NA;NA;NA;NA;NA;NA;NA;NA;NA;NA;NA;NA;NA;NA;NA	1
GLYMA06G39725;GLYMA13G25420;GLYMA13G25440;GLYMA13G25750;GLYMA13G25780;GLYMA13G25920;GLYMA13G25950;GLYMA13G25970;GLYMA13G26000;GLYMA13G26141;GLYMA13G26250;GLYMA13G26310;GLYMA13G26380;GLYMA13G26530;GLYMA15G36940;GLYMA15G37390	16	NA;NA;NA;Gm13ciRNA2474;NA;NA;NA;NA;NA;NA;NA;NA;NA;NA;NA;NA	1
GLYMA06G39725;GLYMA13G25420;GLYMA13G25440;GLYMA13G25750;GLYMA13G25780;GLYMA13G25920;GLYMA13G25950;GLYMA13G25970;GLYMA13G26141;GLYMA13G26230;GLYMA13G26310;GLYMA13G26380;GLYMA15G35920;GLYMA15G36930;GLYMA15G36940;GLYMA15G37310	16	NA;NA;NA;Gm13ciRNA2474;NA;NA;NA;NA;NA;NA;NA;NA;NA;NA;NA;NA	1
GLYMA06G39725;GLYMA13G25420;GLYMA13G25440;GLYMA13G25750;GLYMA13G25780;GLYMA13G25920;GLYMA13G25950;GLYMA13G25970;GLYMA13G26230;GLYMA13G26380;GLYMA15G35920	11	NA;NA;NA;Gm13ciRNA2474;NA;NA;NA;NA;NA;NA;NA	1
GLYMA06G39725;GLYMA13G25420;GLYMA13G25440;GLYMA13G25750;GLYMA13G25780;GLYMA13G25950;GLYMA13G25970;GLYMA13G26000;GLYMA13G26141;GLYMA13G26250;GLYMA13G26310;GLYMA13G26380;GLYMA13G26530;GLYMA15G36930;GLYMA15G36990;GLYMA15G37050;GLYMA15G37290;GLYMA15G37310;GLYMA15G37320;GLYMA15G37390	20	NA;NA;NA;Gm13ciRNA2474;NA;NA;NA;NA;NA;NA;NA;NA;NA;NA;NA;NA;NA;NA;NA;NA	1
GLYMA06G39725;GLYMA13G25420;GLYMA13G25440;GLYMA13G25750;GLYMA13G25780;GLYMA13G25950;GLYMA13G25970;GLYMA13G26141;GLYMA13G26250;GLYMA13G26310;GLYMA15G35920	11	NA;NA;NA;Gm13ciRNA2474;NA;NA;NA;NA;NA;NA;NA	1
GLYMA06G39725;GLYMA13G25420;GLYMA13G25750;GLYMA13G25780;GLYMA13G25920;GLYMA13G25950;GLYMA13G25970;GLYMA13G26000;GLYMA13G26141;GLYMA13G26230;GLYMA13G26250;GLYMA13G26310;GLYMA13G26380;GLYMA13G26530;GLYMA15G35920	15	NA;NA;Gm13ciRNA2474;NA;NA;NA;NA;NA;NA;NA;NA;NA;NA;NA;NA	1
GLYMA06G39760;GLYMA12G22280	2	Gm06circRNA1668;NA	1
GLYMA06G40690;GLYMA06G40710;GLYMA06G40950;GLYMA06G40980;GLYMA06G41241;GLYMA06G41290;GLYMA06G41380;GLYMA06G41430;GLYMA06G41896	9	NA;NA;NA;NA;NA;Gm06ciRNA453;NA;NA;NA	1
GLYMA06G40760;GLYMA12G17630;GLYMA12G34490;GLYMA13G36010	4	Gm06ciRNA450;NA;NA;NA	1
GLYMA06G40780;GLYMA06G41241;GLYMA06G41290;GLYMA06G41380;GLYMA06G41430;GLYMA06G41896;GLYMA12G16776	7	NA;NA;Gm06ciRNA453;NA;NA;NA;NA	1
GLYMA06G41210;GLYMA12G17150	2	Gm06ciRNA452;NA	1
GLYMA06G41241;GLYMA06G41290;GLYMA06G41380;GLYMA06G41430;GLYMA06G41896	5	NA;Gm06ciRNA453;NA;NA;NA	1
GLYMA06G41550;GLYMA12G16606	2	NA;Gm12ciRNA2522	1
GLYMA06G41620;GLYMA12G16560	2	Gm06ciRNA454;NA	1
GLYMA06G41647;GLYMA12G16540	2	Gm06ciRNA2240;NA	1
GLYMA06G42061;GLYMA06G42071;GLYMA12G16390	3	Gm06ciRNA455;NA;NA	1
GLYMA06G42090;GLYMA12G16370;GLYMA13G36430	3	NA;NA;Gm13circRNA2036	1
GLYMA06G42130;GLYMA12G16311;GLYMA12G34090;GLYMA13G36450	4	Gm06ciRNA456;NA;NA;NA	1
GLYMA06G42310;GLYMA12G16146	2	Gm06circRNA1669;NA	1
GLYMA06G42820;GLYMA12G15500	2	Gm06ciRNA457;Gm12ciRNA1239	2
GLYMA06G42840;GLYMA12G15470	2	NA;Gm12ciRNA2521	1
GLYMA06G42990;GLYMA12G15370	2	NA;Gm12circRNA1102	1
GLYMA06G42990;GLYMA12G15370;GLYMA12G33860;GLYMA13G36640	4	NA;Gm12circRNA1102;Gm12circRNA1121,Gm12circRNA1122;Gm13ciRNA1179,Gm13circRNA2037	5
GLYMA06G43020;GLYMA12G00740	2	NA;Gm12circRNA1076,Gm12circRNA2052	2
GLYMA06G43630;GLYMA12G14340	2	NA;Gm12ciRNA112,Gm12circRNA1101	2
GLYMA06G43840;GLYMA12G14060	2	NA;Gm12circRNA1100	1
GLYMA06G44330;GLYMA12G13430	2	Gm06circRNA58;NA	1
GLYMA06G44340;GLYMA12G13410	2	NA;Gm12circRNA2070	1
GLYMA06G44460;GLYMA12G13280	2	Gm06circRNA1670,Gm06circRNA633,Gm06circRNA634;NA	3
GLYMA06G44730;GLYMA12G12830	2	Gm06ciRNA24,Gm06ciRNA459;Gm12ciRNA1238	3
GLYMA06G45100;GLYMA12G12180	2	NA;Gm12ciRNA1237,Gm12circRNA1099	2
GLYMA06G45160;GLYMA12G11820	2	Gm06circRNA1671;NA	1
GLYMA06G45440;GLYMA12G11620	2	Gm06ciRNA2243;NA	1
GLYMA06G45740;GLYMA12G11060;GLYMA12G32290;GLYMA13G38090	4	Gm06circRNA59;NA;NA;Gm13ciRNA1183,Gm13ciRNA1184,Gm13ciRNA2488	4
GLYMA06G45860;GLYMA12G10960	2	NA;Gm12ciRNA1236	1
GLYMA06G45890;GLYMA12G10880	2	NA;Gm12ciRNA1235	1
GLYMA06G46230;GLYMA12G10520	2	NA;Gm12circRNA2068	1
GLYMA06G46270;GLYMA12G10510	2	Gm06ciRNA461;NA	1
GLYMA06G46350;GLYMA12G10420	2	Gm06ciRNA2244;NA	1
GLYMA06G46490;GLYMA12G10270	2	Gm06ciRNA462;NA	1
GLYMA06G46690;GLYMA17G06330	2	Gm06ciRNA2245;NA	1
GLYMA06G47620;GLYMA12G16590;GLYMA14G36511;GLYMA14G38500;GLYMA14G38516;GLYMA14G38533;GLYMA14G38561;GLYMA14G38586;GLYMA14G38700;GLYMA14G38741	10	NA;NA;NA;NA;NA;Gm14ciRNA1744;NA;NA;NA;NA	1
GLYMA07G00230;GLYMA08G24290;GLYMA15G00241	3	Gm07circRNA516;Gm08ciRNA1049,Gm08ciRNA2444;Gm15circRNA2275,Gm15circRNA2276	5
GLYMA07G00290;GLYMA08G24180	2	NA;Gm08circRNA232	1
GLYMA07G00360;GLYMA08G24110	2	NA;Gm08circRNA974	1
GLYMA07G00420;GLYMA08G24000	2	Gm07circRNA518;Gm08circRNA1974	2
GLYMA07G00430;GLYMA08G23990	2	NA;Gm08ciRNA1048	1
GLYMA07G00450;GLYMA08G23980	2	NA;Gm08ciRNA1047	1
GLYMA07G00570;GLYMA08G23840	2	Gm07ciRNA267;NA	1
GLYMA07G00610;GLYMA08G23780	2	Gm07ciRNA269;NA	1
GLYMA07G00630;GLYMA08G23760;GLYMA13G44990;GLYMA15G00340	4	NA;NA;NA;Gm15circRNA2277	1
GLYMA07G00850;GLYMA08G22130	2	Gm07ciRNA2173;NA	1
GLYMA07G00970;GLYMA13G42380;GLYMA15G03000	3	NA;NA;Gm15circRNA2285	1
GLYMA07G01060;GLYMA08G20450	2	Gm07ciRNA270;NA	1
GLYMA07G01151;GLYMA08G20540	2	NA;Gm08circRNA1966,Gm08circRNA970	2
GLYMA07G01211;GLYMA08G20590	2	Gm07circRNA520;NA	1
GLYMA07G01240;GLYMA08G20640	2	Gm07circRNA1;NA	1
GLYMA07G01250;GLYMA08G20650	2	Gm07circRNA1572;Gm08circRNA230	2
GLYMA07G01260;GLYMA07G11880;GLYMA08G20670	3	Gm07circRNA1573;NA;NA	1
GLYMA07G01260;GLYMA08G20670	2	Gm07circRNA1573;NA	1
GLYMA07G01350;GLYMA08G20750	2	Gm07ciRNA271;NA	1
GLYMA07G01390;GLYMA08G20360;GLYMA08G20770	3	Gm07ciRNA1;NA;NA	1
GLYMA07G01440;GLYMA08G20830	2	NA;Gm08circRNA1967	1
GLYMA07G01440;GLYMA08G20830;GLYMA13G42800;GLYMA15G02640	4	NA;Gm08circRNA1967;NA;Gm15circRNA1357,Gm15circRNA2282	3
GLYMA07G01480;GLYMA08G20900	2	NA;Gm08circRNA1968	1
GLYMA07G01510;GLYMA08G20930	2	Gm07circRNA521;Gm08ciRNA1031	2
GLYMA07G01660;GLYMA08G21300	2	Gm07ciRNA273,Gm07circRNA1574,Gm07circRNA522;NA	3
GLYMA07G01680;GLYMA08G21340	2	NA;Gm08ciRNA2442	1
GLYMA07G01680;GLYMA08G21340;GLYMA13G42960;GLYMA15G02430	4	NA;Gm08ciRNA2442;NA;NA	1
GLYMA07G01780;GLYMA08G21440	2	Gm07ciRNA274;Gm08ciRNA1032	2
GLYMA07G01860;GLYMA08G21540;GLYMA13G43140;GLYMA15G02220	4	Gm07ciRNA2174;NA;NA;NA	1
GLYMA07G01940;GLYMA07G01950;GLYMA08G21610;GLYMA08G21620	4	Gm07ciRNA275;NA;Gm08ciRNA2443;NA	2
GLYMA07G02120;GLYMA08G21770;GLYMA15G02020	3	Gm07circRNA1575;NA;NA	1
GLYMA07G02180;GLYMA08G21840	2	Gm07ciRNA277,Gm07ciRNA278,Gm07ciRNA279,Gm07circRNA523;Gm08ciRNA1033,Gm08circRNA1969	6
GLYMA07G02270;GLYMA08G23750	2	NA;Gm08ciRNA1046	1
GLYMA07G02280;GLYMA08G23740	2	NA;Gm08ciRNA1045	1
GLYMA07G02290;GLYMA08G23730	2	Gm07ciRNA280,Gm07circRNA1576;NA	2
GLYMA07G02310;GLYMA08G23710	2	Gm07ciRNA281;NA	1
GLYMA07G02340;GLYMA08G23680	2	Gm07ciRNA282,Gm07circRNA524;NA	2
GLYMA07G02470;GLYMA08G23550	2	Gm07circRNA1577;NA	1
GLYMA07G02480;GLYMA08G23540	2	Gm07ciRNA2,Gm07ciRNA283;NA	2
GLYMA07G02571;GLYMA08G23450	2	NA;Gm08circRNA973	1
GLYMA07G02580;GLYMA08G23440	2	NA;Gm08circRNA1973	1
GLYMA07G02680;GLYMA08G23320	2	Gm07ciRNA284;Gm08ciRNA1044	2
GLYMA07G02720;GLYMA08G23260	2	Gm07ciRNA285;NA	1
GLYMA07G02901;GLYMA08G23190	2	NA;Gm08ciRNA1042	1
GLYMA07G02920;GLYMA08G23170	2	Gm07ciRNA286;NA	1
GLYMA07G03160;GLYMA08G22950;GLYMA13G44470;GLYMA15G00790	4	NA;NA;Gm13ciRNA1204;NA	1
GLYMA07G03180;GLYMA08G22910;GLYMA13G22720;GLYMA13G44420;GLYMA15G00880;GLYMA17G12110	6	Gm07ciRNA290,Gm07circRNA525;Gm08ciRNA1041,Gm08circRNA1972;Gm13ciRNA1129;Gm13circRNA280;NA;Gm17circRNA1299	7
GLYMA07G03180;GLYMA08G22910;GLYMA13G44420;GLYMA15G00880	4	Gm07ciRNA290,Gm07circRNA525;Gm08ciRNA1041,Gm08circRNA1972;Gm13circRNA280;NA	5
GLYMA07G03200;GLYMA08G22900	2	NA;Gm08ciRNA1040	1
GLYMA07G03200;GLYMA08G22900;GLYMA13G44400	3	NA;Gm08ciRNA1040;Gm13ciRNA1203	2
GLYMA07G03210;GLYMA08G22890	2	NA;Gm08ciRNA1039	1
GLYMA07G03220;GLYMA08G22880;GLYMA13G23170;GLYMA17G11705	4	NA;NA;NA;Gm17circRNA2221	1
GLYMA07G03250;GLYMA08G22850	2	Gm07circRNA1578;NA	1
GLYMA07G03320;GLYMA08G22790	2	Gm07ciRNA292;Gm08ciRNA1038	2
GLYMA07G03460;GLYMA08G22620	2	NA;Gm08ciRNA1037	1
GLYMA07G03490;GLYMA08G22600;GLYMA13G44170	3	Gm07ciRNA2176;NA;NA	1
GLYMA07G03490;GLYMA08G22600;GLYMA13G44170;GLYMA15G01120	4	Gm07ciRNA2176;NA;NA;NA	1
GLYMA07G03540;GLYMA08G22560	2	Gm07ciRNA2177;NA	1
GLYMA07G03560;GLYMA08G22540	2	Gm07ciRNA293;NA	1
GLYMA07G03831;GLYMA08G22200	2	NA;Gm08circRNA971	1
GLYMA07G03850;GLYMA08G22180	2	Gm07circRNA526,Gm07circRNA527;Gm08ciRNA1036,Gm08circRNA1970	4
GLYMA07G03850;GLYMA08G22180;GLYMA13G43760;GLYMA15G01580	4	Gm07circRNA526,Gm07circRNA527;Gm08ciRNA1036,Gm08circRNA1970;Gm13circRNA1073,Gm13circRNA2047,Gm13circRNA2048;Gm15ciRNA2655,Gm15circRNA1356	9
GLYMA07G03890;GLYMA08G22140;GLYMA13G43680	3	Gm07circRNA2;Gm08ciRNA1034,Gm08ciRNA1035;Gm13ciRNA1197	4
GLYMA07G03890;GLYMA08G22140;GLYMA13G43680;GLYMA13G43691;GLYMA15G01680	5	Gm07circRNA2;Gm08ciRNA1034,Gm08ciRNA1035;Gm13ciRNA1197;NA;Gm15ciRNA1632	5
GLYMA07G03930;GLYMA16G00590	2	NA;Gm16circRNA2251	1
GLYMA07G03980;GLYMA16G00630	2	Gm07circRNA528,Gm07circRNA529;Gm16ciRNA1579,Gm16circRNA1327,Gm16circRNA381	5
GLYMA07G04100;GLYMA16G00810	2	Gm07circRNA1579;Gm16circRNA1328,Gm16circRNA2252	3
GLYMA07G04160;GLYMA16G00870	2	Gm07ciRNA3;Gm16circRNA1329	2
GLYMA07G04450;GLYMA16G01040	2	Gm07ciRNA2178;NA	1
GLYMA07G04480;GLYMA16G01070	2	NA;Gm16ciRNA1581,Gm16circRNA382	2
GLYMA07G04590;GLYMA16G01180	2	Gm07ciRNA296;NA	1
GLYMA07G04740;GLYMA16G01330	2	NA;Gm16circRNA1330	1
GLYMA07G04780;GLYMA16G01360	2	NA;Gm16circRNA1331	1
GLYMA07G04870;GLYMA16G01450	2	Gm07circRNA1580;Gm16circRNA383	2
GLYMA07G04901;GLYMA16G01470	2	Gm07ciRNA297;NA	1
GLYMA07G05100;GLYMA13G17510;GLYMA16G01590;GLYMA17G05000	4	Gm07circRNA530,Gm07circRNA531;NA;Gm16circRNA1332,Gm16circRNA1333;NA	4
GLYMA07G05100;GLYMA16G01590	2	Gm07circRNA530,Gm07circRNA531;Gm16circRNA1332,Gm16circRNA1333	4
GLYMA07G05110;GLYMA16G01610	2	Gm07ciRNA298;NA	1
GLYMA07G05160;GLYMA16G01660	2	Gm07ciRNA2180,Gm07circRNA532;Gm16ciRNA1582,Gm16ciRNA1583,Gm16ciRNA2640,Gm16circRNA2253	6
GLYMA07G05170;GLYMA16G01680	2	Gm07ciRNA299;NA	1
GLYMA07G05200;GLYMA16G01730	2	Gm07ciRNA2181;NA	1
GLYMA07G05220;GLYMA16G01810	2	Gm07ciRNA300,Gm07ciRNA301,Gm07ciRNA302;Gm16ciRNA148,Gm16ciRNA1584	5
GLYMA07G05320;GLYMA16G01870	2	NA;Gm16ciRNA2641	1
GLYMA07G05330;GLYMA16G01880	2	Gm07ciRNA303;NA	1
GLYMA07G05660;GLYMA16G02200	2	Gm07ciRNA2182;NA	1
GLYMA07G05720;GLYMA16G02310	2	NA;Gm16ciRNA1585	1
GLYMA07G06025;GLYMA16G02620	2	Gm07circRNA1581;Gm16ciRNA1587,Gm16circRNA384	3
GLYMA07G06060;GLYMA16G02650	2	NA;Gm16ciRNA1588	1
GLYMA07G06165;GLYMA16G02770	2	NA;Gm16ciRNA149,Gm16ciRNA150,Gm16circRNA385	3
GLYMA07G06190;GLYMA16G02800	2	Gm07ciRNA304;NA	1
GLYMA07G06230;GLYMA16G02860	2	Gm07ciRNA2183,Gm07circRNA3,Gm07circRNA533;Gm16ciRNA151,Gm16ciRNA2642	5
GLYMA07G06240;GLYMA16G02880	2	NA;Gm16ciRNA2643	1
GLYMA07G06340;GLYMA16G02980	2	Gm07circRNA1582;NA	1
GLYMA07G06440;GLYMA16G03050	2	Gm07ciRNA305;Gm16circRNA386	2
GLYMA07G06580;GLYMA07G06590;GLYMA13G35580;GLYMA13G35590	4	NA;Gm07ciRNA307;NA;NA	1
GLYMA07G06580;GLYMA07G06590;GLYMA13G35580;GLYMA13G35590;GLYMA16G03170	5	NA;Gm07ciRNA307;NA;NA;Gm16ciRNA1589	2
GLYMA07G06620;GLYMA16G03190	2	NA;Gm16ciRNA1590,Gm16ciRNA1591,Gm16circRNA2254	3
GLYMA07G06820;GLYMA16G03400	2	NA;Gm16ciRNA1592	1
GLYMA07G06866;GLYMA07G06898;GLYMA07G07015;GLYMA07G07075;GLYMA07G07100;GLYMA07G07110;GLYMA07G07150;GLYMA16G03515;GLYMA16G03550	9	NA;NA;NA;NA;Gm07circRNA4;NA;Gm07circRNA1583;Gm16circRNA2255;NA	3
GLYMA07G06866;GLYMA07G06914;GLYMA07G07015;GLYMA07G07075;GLYMA07G07100;GLYMA07G07110;GLYMA07G07150;GLYMA16G03515	8	NA;NA;NA;NA;Gm07circRNA4;NA;Gm07circRNA1583;Gm16circRNA2255	3
GLYMA07G06866;GLYMA07G06914;GLYMA07G07015;GLYMA07G07075;GLYMA07G07100;GLYMA07G07110;GLYMA07G07150;GLYMA16G03515;GLYMA16G03550	9	NA;NA;NA;NA;Gm07circRNA4;NA;Gm07circRNA1583;Gm16circRNA2255;NA	3
GLYMA07G06866;GLYMA07G06914;GLYMA07G07015;GLYMA07G07100;GLYMA07G07110;GLYMA07G07150	6	NA;NA;NA;Gm07circRNA4;NA;Gm07circRNA1583	2
GLYMA07G06866;GLYMA07G07015;GLYMA07G07075;GLYMA07G07100;GLYMA07G07110;GLYMA07G07150;GLYMA16G03515	7	NA;NA;NA;Gm07circRNA4;NA;Gm07circRNA1583;Gm16circRNA2255	3
GLYMA07G06866;GLYMA07G07015;GLYMA07G07075;GLYMA07G07100;GLYMA07G07110;GLYMA07G07150;GLYMA16G03515;GLYMA16G03550	8	NA;NA;NA;Gm07circRNA4;NA;Gm07circRNA1583;Gm16circRNA2255;NA	3
GLYMA07G06898;GLYMA16G03515	2	NA;Gm16circRNA2255	1
GLYMA07G07015;GLYMA07G07075;GLYMA07G07100;GLYMA07G07110;GLYMA07G07150;GLYMA16G03515;GLYMA16G03550	7	NA;NA;Gm07circRNA4;NA;Gm07circRNA1583;Gm16circRNA2255;NA	3
GLYMA07G07260;GLYMA16G03660	2	Gm07circRNA1584;NA	1
GLYMA07G07300;GLYMA16G03690	2	Gm07ciRNA4;NA	1
GLYMA07G07550;GLYMA09G39380;GLYMA16G03950;GLYMA18G46930	4	Gm07ciRNA308;Gm09circRNA923;NA;NA	2
GLYMA07G09240;GLYMA09G32540	2	Gm07ciRNA313;Gm09ciRNA935	2
GLYMA07G09270;GLYMA09G32510	2	Gm07circRNA535;NA	1
GLYMA07G09300;GLYMA09G32480	2	Gm07ciRNA314,Gm07ciRNA315;NA	2
GLYMA07G09410;GLYMA09G32400	2	NA;Gm09ciRNA2404	1
GLYMA07G09420;GLYMA09G32390	2	NA;Gm09circRNA1918	1
GLYMA07G09450;GLYMA09G32350	2	Gm07circRNA1588;NA	1
GLYMA07G09530;GLYMA09G32280	2	NA;Gm09circRNA911	1
GLYMA07G09820;GLYMA09G31980	2	Gm07circRNA536,Gm07circRNA6;Gm09circRNA205	3
GLYMA07G09890;GLYMA09G31920	2	Gm07circRNA7;NA	1
GLYMA07G09980;GLYMA09G31780	2	NA;Gm09circRNA910	1
GLYMA07G10000;GLYMA09G31760	2	Gm07ciRNA316,Gm07ciRNA317,Gm07ciRNA318;NA	3
GLYMA07G10090;GLYMA13G33460	2	NA;Gm13circRNA1055	1
GLYMA07G10220;GLYMA09G31670	2	Gm07ciRNA319;Gm09circRNA1917,Gm09circRNA909	3
GLYMA07G10270;GLYMA09G31620	2	Gm07ciRNA320;NA	1
GLYMA07G10280;GLYMA08G04640;GLYMA09G31610	3	Gm07circRNA1589;NA;Gm09circRNA906,Gm09circRNA907,Gm09circRNA908	4
GLYMA07G10280;GLYMA09G31610	2	Gm07circRNA1589;Gm09circRNA906,Gm09circRNA907,Gm09circRNA908	4
GLYMA07G10300;GLYMA09G31590	2	Gm07ciRNA321;Gm09circRNA1916	2
GLYMA07G10400;GLYMA09G31470	2	NA;Gm09ciRNA933	1
GLYMA07G10805;GLYMA20G22760	2	Gm07ciRNA322;Gm20ciRNA1779	2
GLYMA07G10940;GLYMA09G31160	2	Gm07ciRNA323,Gm07ciRNA6;NA	2
GLYMA07G10996;GLYMA09G31110	2	NA;Gm09ciRNA932	1
GLYMA07G11280;GLYMA08G05540;GLYMA09G30960	3	NA;Gm08ciRNA81;Gm09circRNA1915	2
GLYMA07G11280;GLYMA09G30960	2	NA;Gm09circRNA1915	1
GLYMA07G11495;GLYMA09G30770	2	Gm07circRNA1590;NA	1
GLYMA07G11550;GLYMA09G30700	2	NA;Gm09circRNA1914	1
GLYMA07G11760;GLYMA09G30390	2	Gm07ciRNA2189;Gm09ciRNA2402	2
GLYMA07G11810;GLYMA09G30370	2	NA;Gm09ciRNA930	1
GLYMA07G11890;GLYMA09G30320	2	Gm07circRNA8;NA	1
GLYMA07G12030;GLYMA09G30190	2	Gm07circRNA1591;NA	1
GLYMA07G12060;GLYMA09G07100;GLYMA15G18430;GLYMA17G06280	4	NA;Gm09ciRNA73,Gm09ciRNA910,Gm09circRNA1896,Gm09circRNA193,Gm09circRNA886;Gm15circRNA2311;NA	6
GLYMA07G13005;GLYMA15G04006	2	NA;Gm15ciRNA161	1
GLYMA07G13480;GLYMA13G14716	2	Gm07circRNA541;NA	1
GLYMA07G15730;GLYMA18G39550	2	NA;Gm18circRNA1554	1
GLYMA07G15840;GLYMA18G39750	2	Gm07circRNA1597;Gm18circRNA2468	2
GLYMA07G15890;GLYMA18G39820	2	Gm07ciRNA339;Gm18ciRNA2795	2
GLYMA07G15930;GLYMA18G39880	2	Gm07circRNA1598;Gm18circRNA2469	2
GLYMA07G16020;GLYMA18G39960	2	Gm07circRNA545;Gm18circRNA510	2
GLYMA07G16120;GLYMA18G40090	2	NA;Gm18ciRNA2796,Gm18circRNA1555	2
GLYMA07G16170;GLYMA18G40180	2	NA;Gm18ciRNA1972,Gm18ciRNA2797	2
GLYMA07G16411;GLYMA18G40617	2	Gm07ciRNA340;Gm18ciRNA1973	2
GLYMA07G16630;GLYMA18G41120	2	NA;Gm18ciRNA1974	1
GLYMA07G16760;GLYMA18G41310	2	Gm07ciRNA7;NA	1
GLYMA07G16790;GLYMA18G41330	2	NA;Gm18ciRNA1975	1
GLYMA07G16800;GLYMA07G16810;GLYMA07G16830;GLYMA07G16850;GLYMA07G16855;GLYMA18G41340	6	NA;NA;NA;NA;NA;Gm18ciRNA1976	1
GLYMA07G16800;GLYMA07G16830;GLYMA07G16840;GLYMA07G16850;GLYMA07G16855;GLYMA07G16925;GLYMA18G41340;GLYMA18G41410	8	NA;NA;NA;NA;NA;NA;Gm18ciRNA1976;NA	1
GLYMA07G16800;GLYMA07G16830;GLYMA07G16840;GLYMA07G16855;GLYMA07G16925;GLYMA07G16940;GLYMA18G41340;GLYMA18G41410	8	NA;NA;NA;NA;NA;NA;Gm18ciRNA1976;NA	1
GLYMA07G16800;GLYMA07G16830;GLYMA07G16850;GLYMA07G16855;GLYMA18G41340	5	NA;NA;NA;NA;Gm18ciRNA1976	1
GLYMA07G16800;GLYMA07G16850;GLYMA07G16855;GLYMA07G16925;GLYMA07G16940;GLYMA18G41340;GLYMA18G41410	7	NA;NA;NA;NA;NA;Gm18ciRNA1976;NA	1
GLYMA07G17420;GLYMA18G42375	2	NA;Gm18ciRNA1977	1
GLYMA07G17810;GLYMA18G42640	2	Gm07circRNA1599;NA	1
GLYMA07G18530;GLYMA16G19490;GLYMA18G43420	3	Gm07circRNA546;NA;NA	1
GLYMA07G18530;GLYMA18G43420	2	Gm07circRNA546;NA	1
GLYMA07G19060;GLYMA18G43650	2	NA;Gm18ciRNA2798	1
GLYMA07G19140;GLYMA18G43690	2	NA;Gm18ciRNA2799	1
GLYMA07G19210;GLYMA18G43740	2	Gm07ciRNA342;NA	1
GLYMA07G19770;GLYMA20G00900	2	NA;Gm20ciRNA1752,Gm20circRNA1424	2
GLYMA07G19850;GLYMA20G00910	2	Gm07circRNA12;NA	1
GLYMA07G20070;GLYMA20G00930	2	Gm07ciRNA2192,Gm07ciRNA343;Gm20ciRNA1753	3
GLYMA07G20400;GLYMA20G01010	2	Gm07circRNA547;NA	1
GLYMA07G20860;GLYMA20G01060	2	Gm07circRNA13,Gm07circRNA1600;NA	2
GLYMA07G21160;GLYMA20G01130	2	NA;Gm20ciRNA1754	1
GLYMA07G28850;GLYMA09G29850;GLYMA09G29860;GLYMA16G34370	4	NA;NA;Gm09circRNA1913;NA	1
GLYMA07G29980;GLYMA14G35823;GLYMA15G06202	3	NA;NA;Gm15ciRNA2667	1
GLYMA07G30120;GLYMA08G07190	2	NA;Gm08ciRNA84	1
GLYMA07G30140;GLYMA08G07170	2	Gm07ciRNA2193;NA	1
GLYMA07G30210;GLYMA08G07110	2	Gm07ciRNA345,Gm07ciRNA346;NA	2
GLYMA07G30350;GLYMA08G06900	2	Gm07ciRNA347,Gm07ciRNA348;NA	2
GLYMA07G30360;GLYMA08G06890	2	Gm07ciRNA2194;Gm08ciRNA988	2
GLYMA07G30430;GLYMA08G06820	2	NA;Gm08circRNA217	1
GLYMA07G30460;GLYMA08G06790	2	Gm07ciRNA349;NA	1
GLYMA07G30470;GLYMA08G06780	2	Gm07circRNA1601;NA	1
GLYMA07G30670;GLYMA08G06610	2	Gm07ciRNA2195;NA	1
GLYMA07G30791;GLYMA08G06490	2	NA;Gm08circRNA945	1
GLYMA07G30850;GLYMA08G06450	2	Gm07ciRNA350;NA	1
GLYMA07G31110;GLYMA13G25390	2	Gm07ciRNA2196;NA	1
GLYMA07G31130;GLYMA13G25350;GLYMA13G31790;GLYMA15G07510	4	NA;NA;Gm13ciRNA1163;NA	1
GLYMA07G31140;GLYMA13G25340	2	Gm07circRNA1602;NA	1
GLYMA07G31180;GLYMA13G25310	2	NA;Gm13ciRNA1139	1
GLYMA07G31330;GLYMA13G25130	2	Gm07circRNA548;NA	1
GLYMA07G31330;GLYMA13G25130;GLYMA15G40531	3	Gm07circRNA548;NA;NA	1
GLYMA07G31400;GLYMA13G25020	2	Gm07circRNA549;Gm13ciRNA1137,Gm13circRNA1047	3
GLYMA07G31430;GLYMA13G25010	2	Gm07ciRNA352;NA	1
GLYMA07G31500;GLYMA13G31580;GLYMA15G07720;GLYMA15G07850	4	NA;NA;NA;Gm15circRNA2294,Gm15circRNA407	2
GLYMA07G31510;GLYMA13G24930	2	Gm07circRNA550;NA	1
GLYMA07G31570;GLYMA13G24850	2	Gm07ciRNA2197;NA	1
GLYMA07G31801;GLYMA13G24670;GLYMA13G31150;GLYMA15G08180	4	NA;NA;Gm13ciRNA1159;NA	1
GLYMA07G31811;GLYMA08G41440;GLYMA13G24660;GLYMA18G14770	4	NA;NA;NA;Gm18ciRNA1956	1
GLYMA07G31840;GLYMA08G45770;GLYMA13G24630;GLYMA13G31130;GLYMA15G08210;GLYMA16G09330;GLYMA18G26190	7	NA;Gm08ciRNA1077,Gm08circRNA1007;Gm13ciRNA2473;Gm13ciRNA1158;NA;NA;NA	4
GLYMA07G31840;GLYMA13G24630	2	NA;Gm13ciRNA2473	1
GLYMA07G32120;GLYMA13G24420	2	NA;Gm13ciRNA1136	1
GLYMA07G32180;GLYMA13G24370	2	Gm07ciRNA353,Gm07circRNA1603,Gm07circRNA1604;Gm13ciRNA2472	4
GLYMA07G32180;GLYMA13G24370;GLYMA13G30860	3	Gm07ciRNA353,Gm07circRNA1603,Gm07circRNA1604;Gm13ciRNA2472;NA	4
GLYMA07G32461;GLYMA13G24121	2	Gm07ciRNA2198;NA	1
GLYMA07G32480;GLYMA13G24090	2	NA;Gm13ciRNA1135	1
GLYMA07G32531;GLYMA13G24070	2	Gm07circRNA551,Gm07circRNA552;NA	2
GLYMA07G34130;GLYMA20G01730	2	Gm07ciRNA360;NA	1
GLYMA07G34141;GLYMA12G14875;GLYMA20G01745	3	Gm07circRNA555;NA;NA	1
GLYMA07G34141;GLYMA20G01745	2	Gm07circRNA555;NA	1
GLYMA07G34330;GLYMA20G02060	2	Gm07ciRNA361,Gm07ciRNA362;Gm20ciRNA2723	3
GLYMA07G34370;GLYMA20G02080	2	NA;Gm20circRNA443	1
GLYMA07G34410;GLYMA20G02150	2	NA;Gm20ciRNA1755,Gm20circRNA1425	2
GLYMA07G34730;GLYMA20G02570	2	Gm07ciRNA2200,Gm07ciRNA9,Gm07circRNA556;NA	3
GLYMA07G34820;GLYMA20G02490	2	Gm07ciRNA364;Gm20ciRNA1756,Gm20ciRNA1757	3
GLYMA07G34900;GLYMA20G02720	2	NA;Gm20ciRNA1758,Gm20ciRNA1759	2
GLYMA07G35200;GLYMA20G03060	2	Gm07ciRNA365;NA	1
GLYMA07G35216;GLYMA20G03090	2	NA;Gm20ciRNA2724,Gm20circRNA444	2
GLYMA07G35520;GLYMA09G37000;GLYMA18G49680;GLYMA20G03960;GLYMA20G04130;GLYMA20G04150;GLYMA20G04160	7	NA;NA;NA;NA;Gm20ciRNA1761;NA;NA	1
GLYMA07G35520;GLYMA09G37000;GLYMA18G49680;GLYMA20G04130;GLYMA20G04150;GLYMA20G04160	6	NA;NA;NA;Gm20ciRNA1761;NA;NA	1
GLYMA07G35540;GLYMA20G04230	2	Gm07ciRNA366;NA	1
GLYMA07G35750;GLYMA20G04870	2	NA;Gm20ciRNA1762,Gm20ciRNA1763	2
GLYMA07G35790;GLYMA20G05050	2	Gm07ciRNA367;NA	1
GLYMA07G35910;GLYMA20G08040	2	NA;Gm20circRNA2355	1
GLYMA07G36050;GLYMA17G04220	2	Gm07ciRNA2201;NA	1
GLYMA07G36160;GLYMA17G04350	2	Gm07ciRNA368;NA	1
GLYMA07G36180;GLYMA09G09790;GLYMA17G04400	3	NA;Gm09ciRNA918,Gm09circRNA1901,Gm09circRNA196,Gm09circRNA891;NA	4
GLYMA07G36390;GLYMA15G14591	2	Gm07circRNA16,Gm07circRNA558;Gm15circRNA1371,Gm15circRNA2303	4
GLYMA07G36390;GLYMA17G04180	2	Gm07circRNA16,Gm07circRNA558;Gm17ciRNA2613,Gm17circRNA1281	4
GLYMA07G36470;GLYMA17G04130	2	NA;Gm17circRNA2213	1
GLYMA07G36630;GLYMA17G03960	2	NA;Gm17circRNA1280	1
GLYMA07G36725;GLYMA17G03876	2	Gm07ciRNA2202,Gm07circRNA1607;NA	2
GLYMA07G36740;GLYMA17G03830	2	NA;Gm17ciRNA2612	1
GLYMA07G36830;GLYMA17G03710	2	NA;Gm17circRNA363	1
GLYMA07G36840;GLYMA09G04000;GLYMA15G15010;GLYMA15G15020	4	NA;Gm09ciRNA905;NA;NA	1
GLYMA07G36840;GLYMA09G04000;GLYMA15G15010;GLYMA15G15020;GLYMA17G03700	5	NA;Gm09ciRNA905;NA;NA;NA	1
GLYMA07G36870;GLYMA17G03680	2	NA;Gm17circRNA1279	1
GLYMA07G36910;GLYMA17G03650	2	Gm07circRNA559;NA	1
GLYMA07G36950;GLYMA17G03610	2	NA;Gm17ciRNA142,Gm17ciRNA1507	2
GLYMA07G37040;GLYMA17G03570	2	NA;Gm17ciRNA2611	1
GLYMA07G37050;GLYMA17G03560	2	Gm07ciRNA369;NA	1
GLYMA07G37090;GLYMA09G04310;GLYMA15G15350;GLYMA17G03510	4	NA;NA;Gm15ciRNA1660,Gm15ciRNA2679,Gm15circRNA1373,Gm15circRNA1374;NA	4
GLYMA07G37220;GLYMA17G03380	2	Gm07ciRNA2203;NA	1
GLYMA07G37230;GLYMA17G03370	2	NA;Gm17ciRNA1506	1
GLYMA07G37311;GLYMA10G14885;GLYMA17G03310	3	Gm07circRNA560;NA;NA	1
GLYMA07G37311;GLYMA17G03310	2	Gm07circRNA560;NA	1
GLYMA07G37330;GLYMA17G03290	2	Gm07circRNA561;NA	1
GLYMA07G37355;GLYMA09G04590;GLYMA15G16330;GLYMA17G03270	4	NA;NA;Gm15circRNA2305;NA	1
GLYMA07G37570;GLYMA17G03070;GLYMA17G03080	3	Gm07circRNA563;NA;NA	1
GLYMA07G37570;GLYMA17G03080	2	Gm07circRNA563;NA	1
GLYMA07G37630;GLYMA09G04960;GLYMA15G15900;GLYMA17G03020	4	NA;Gm09circRNA1893;Gm15circRNA412;Gm17ciRNA1505	3
GLYMA07G37630;GLYMA17G03020	2	NA;Gm17ciRNA1505	1
GLYMA07G37640;GLYMA17G03010	2	NA;Gm17ciRNA1504	1
GLYMA07G37680;GLYMA17G02960	2	NA;Gm17ciRNA1503,Gm17circRNA1278	2
GLYMA07G37760;GLYMA17G02870	2	Gm07ciRNA2204;NA	1
GLYMA07G37930;GLYMA09G05160;GLYMA15G16500;GLYMA17G02760	4	NA;NA;Gm15circRNA2306;NA	1
GLYMA07G37950;GLYMA17G02750	2	Gm07ciRNA370,Gm07circRNA1608;NA	2
GLYMA07G37961;GLYMA17G02741	2	NA;Gm17circRNA361	1
GLYMA07G37970;GLYMA17G02730;GLYMA17G02741	3	NA;NA;Gm17circRNA361	1
GLYMA07G38000;GLYMA17G02700	2	Gm07ciRNA2205;NA	1
GLYMA07G38050;GLYMA13G28720;GLYMA15G10370;GLYMA17G02640	4	Gm07ciRNA371,Gm07circRNA1609;NA;Gm15circRNA2297,Gm15circRNA2298;Gm17circRNA1277	5
GLYMA07G38050;GLYMA17G02640	2	Gm07ciRNA371,Gm07circRNA1609;Gm17circRNA1277	3
GLYMA07G38070;GLYMA17G02630	2	NA;Gm17ciRNA1502	1
GLYMA07G38180;GLYMA17G02540	2	Gm07ciRNA372,Gm07circRNA18;Gm17ciRNA1501,Gm17ciRNA2610,Gm17circRNA2212	5
GLYMA07G38260;GLYMA17G02480	2	Gm07ciRNA2206,Gm07circRNA1610,Gm07circRNA1611,Gm07circRNA19,Gm07circRNA20;NA	5
GLYMA07G38300;GLYMA13G28400;GLYMA13G28410;GLYMA17G02440	4	NA;Gm13circRNA273;NA;NA	1
GLYMA07G38340;GLYMA17G02420	2	NA;Gm17ciRNA1500	1
GLYMA07G38400;GLYMA13G28330;GLYMA15G10730;GLYMA17G02360	4	NA;NA;Gm15ciRNA165;NA	1
GLYMA07G38490;GLYMA13G28170;GLYMA15G10900;GLYMA17G02240	4	Gm07ciRNA373;NA;NA;NA	1
GLYMA07G38490;GLYMA17G02240	2	Gm07ciRNA373;NA	1
GLYMA07G38500;GLYMA13G28150;GLYMA15G10920;GLYMA17G02230	4	NA;NA;NA;Gm17ciRNA1499	1
GLYMA07G38500;GLYMA17G02230	2	NA;Gm17ciRNA1499	1
GLYMA07G38510;GLYMA17G02220	2	NA;Gm17circRNA1276	1
GLYMA07G38520;GLYMA17G02200	2	Gm07circRNA1612;NA	1
GLYMA07G38560;GLYMA17G02140;GLYMA17G02150	3	Gm07ciRNA374;NA;NA	1
GLYMA07G38560;GLYMA17G02150	2	Gm07ciRNA374;NA	1
GLYMA07G38620;GLYMA17G02080	2	NA;Gm17ciRNA1498	1
GLYMA07G38740;GLYMA17G01970	2	NA;Gm17ciRNA1497	1
GLYMA07G38940;GLYMA17G01800	2	NA;Gm17ciRNA1496	1
GLYMA07G39020;GLYMA17G01720	2	Gm07ciRNA375;Gm17ciRNA1495	2
GLYMA07G39140;GLYMA17G01601	2	Gm07ciRNA2208;NA	1
GLYMA07G39160;GLYMA15G11570;GLYMA17G01580	3	NA;NA;Gm17circRNA1275,Gm17circRNA2211	2
GLYMA07G39160;GLYMA17G01580	2	NA;Gm17circRNA1275,Gm17circRNA2211	2
GLYMA07G39320;GLYMA17G01400	2	Gm07circRNA1613;Gm17circRNA1274	2
GLYMA07G39380;GLYMA09G01050;GLYMA15G11890;GLYMA17G01361	4	NA;NA;NA;Gm17ciRNA1494,Gm17circRNA2210	2
GLYMA07G39530;GLYMA17G01230	2	NA;Gm17ciRNA1493,Gm17circRNA2209	2
GLYMA07G39540;GLYMA17G01221	2	NA;Gm17ciRNA2609	1
GLYMA07G39830;GLYMA09G01705;GLYMA15G12671;GLYMA17G00935	4	NA;NA;NA;Gm17ciRNA1492,Gm17circRNA2208	2
GLYMA07G39920;GLYMA09G01830;GLYMA09G31520;GLYMA15G12791;GLYMA17G00850	5	Gm07circRNA21;NA;NA;NA;NA	1
GLYMA07G40110;GLYMA09G02190;GLYMA15G13100	3	Gm07circRNA1614;NA;NA	1
GLYMA07G40110;GLYMA15G13100;GLYMA17G00680	3	Gm07circRNA1614;NA;NA	1
GLYMA07G40120;GLYMA17G00670	2	Gm07circRNA1615;Gm17circRNA2207	2
GLYMA07G40130;GLYMA17G00660	2	Gm07ciRNA377;Gm17ciRNA1491	2
GLYMA07G40240;GLYMA17G00560	2	Gm07ciRNA378;Gm17circRNA1273	2
GLYMA07G40260;GLYMA17G00511	2	Gm07ciRNA2209;NA	1
GLYMA07G40300;GLYMA17G00480	2	NA;Gm17circRNA1270,Gm17circRNA1271	2
GLYMA08G07510;GLYMA13G08020	2	Gm08ciRNA2425;NA	1
GLYMA08G07793;GLYMA13G17370	2	NA;Gm13ciRNA1114	1
GLYMA08G09350;GLYMA09G05630;GLYMA15G16900	3	NA;Gm09circRNA1894;NA	1
GLYMA08G11200;GLYMA11G36790;GLYMA18G00700	3	NA;Gm11circRNA1185,Gm11circRNA2142;NA	2
GLYMA08G13260;GLYMA15G28884	2	Gm08ciRNA1002;NA	1
GLYMA08G15715;GLYMA15G28100	2	Gm08ciRNA2434,Gm08circRNA1960,Gm08circRNA960,Gm08circRNA961;Gm15circRNA1380,Gm15circRNA1381,Gm15circRNA1382,Gm15circRNA417	8
GLYMA08G15880;GLYMA09G00250;GLYMA12G36910;GLYMA15G42450	4	NA;NA;NA;Gm15circRNA1392	1
GLYMA08G15921;GLYMA15G42460	2	Gm08circRNA962;NA	1
GLYMA08G16030;GLYMA15G42510	2	Gm08ciRNA1017;NA	1
GLYMA08G16130;GLYMA15G42620	2	NA;Gm15ciRNA1702	1
GLYMA08G16150;GLYMA15G42640	2	Gm08circRNA963;NA	1
GLYMA08G16180;GLYMA15G42670	2	Gm08circRNA1961;Gm15circRNA1393,Gm15circRNA2326	3
GLYMA08G16340;GLYMA15G42750	2	NA;Gm15ciRNA1703	1
GLYMA08G16730;GLYMA08G47670;GLYMA15G42330;GLYMA18G53823	4	Gm08ciRNA1020;Gm08circRNA1014,Gm08circRNA1991,Gm08circRNA1992,Gm08circRNA253;Gm15ciRNA1698,Gm15ciRNA1699,Gm15ciRNA1700,Gm15ciRNA1701;Gm18circRNA1571	10
GLYMA08G16770;GLYMA15G42301	2	Gm08ciRNA2435,Gm08ciRNA2436;Gm15circRNA2325	3
GLYMA08G16870;GLYMA15G42210	2	Gm08ciRNA1021,Gm08ciRNA89;NA	2
GLYMA08G17010;GLYMA15G42140	2	NA;Gm15ciRNA1697	1
GLYMA08G17080;GLYMA15G42100	2	Gm08ciRNA2437;NA	1
GLYMA08G17180;GLYMA15G42010	2	Gm08ciRNA2438;Gm15ciRNA1696,Gm15circRNA1390,Gm15circRNA2324	4
GLYMA08G17240;GLYMA15G41960	2	NA;Gm15ciRNA1695	1
GLYMA08G17255;GLYMA15G41950	2	Gm08circRNA1962,Gm08circRNA225;Gm15ciRNA1694,Gm15circRNA2323	4
GLYMA08G17310;GLYMA15G39220	2	Gm08ciRNA90;NA	1
GLYMA08G17450;GLYMA15G41690	2	NA;Gm15circRNA418	1
GLYMA08G17460;GLYMA15G41680	2	NA;Gm15ciRNA2695	1
GLYMA08G17580;GLYMA15G41570	2	NA;Gm15ciRNA171	1
GLYMA08G17600;GLYMA15G41550	2	NA;Gm15ciRNA2694	1
GLYMA08G17640;GLYMA08G17650;GLYMA08G25780;GLYMA15G28430;GLYMA15G41460;GLYMA15G41470	6	NA;Gm08circRNA964;NA;Gm15ciRNA1681;Gm15circRNA1388;NA	3
GLYMA08G17650;GLYMA08G25780;GLYMA15G28430;GLYMA15G41460	4	Gm08circRNA964;NA;Gm15ciRNA1681;Gm15circRNA1388	3
GLYMA08G17760;GLYMA15G41370	2	Gm08ciRNA1022;NA	1
GLYMA08G17950;GLYMA15G41110	2	Gm08ciRNA1023;NA	1
GLYMA08G17960;GLYMA15G41040	2	NA;Gm15ciRNA1691	1
GLYMA08G18068;GLYMA08G18090;GLYMA15G40911;GLYMA15G40940	4	NA;NA;NA;Gm15ciRNA170	1
GLYMA08G18240;GLYMA15G40750	2	Gm08ciRNA1024,Gm08circRNA965;Gm15ciRNA1690	3
GLYMA08G18580;GLYMA15G40370	2	Gm08ciRNA2439,Gm08circRNA227;Gm15ciRNA1689	3
GLYMA08G18720;GLYMA15G40166	2	NA;Gm15ciRNA1688,Gm15circRNA2322	2
GLYMA08G18760;GLYMA15G40110	2	Gm08circRNA1963,Gm08circRNA228;Gm15ciRNA1686,Gm15ciRNA1687	4
GLYMA08G18810;GLYMA15G40060	2	NA;Gm15ciRNA1685	1
GLYMA08G19120;GLYMA15G05880	2	NA;Gm15ciRNA2666	1
GLYMA08G19240;GLYMA15G05760	2	NA;Gm15ciRNA1642	1
GLYMA08G19420;GLYMA15G05570	2	Gm08ciRNA1025,Gm08ciRNA2440;Gm15ciRNA2665	3
GLYMA08G19430;GLYMA15G05560	2	Gm08ciRNA1026,Gm08ciRNA1027;NA	2
GLYMA08G19660;GLYMA15G05360	2	NA;Gm15ciRNA1640,Gm15ciRNA1641	2
GLYMA08G19800;GLYMA15G05220	2	Gm08circRNA967;NA	1
GLYMA08G19950;GLYMA15G05100	2	Gm08ciRNA2441;NA	1
GLYMA08G19960;GLYMA15G05090	2	Gm08circRNA968,Gm08circRNA969;Gm15circRNA1363,Gm15circRNA1364,Gm15circRNA1365,Gm15circRNA404,Gm15circRNA405	7
GLYMA08G19970;GLYMA15G05080	2	Gm08ciRNA1028,Gm08ciRNA1029;NA	2
GLYMA08G20060;GLYMA12G29160	2	Gm08circRNA1964,Gm08circRNA229;Gm12circRNA294	3
GLYMA08G20130;GLYMA12G29060	2	Gm08ciRNA1030;NA	1
GLYMA08G22180;GLYMA13G43760;GLYMA15G01580	3	Gm08ciRNA1036,Gm08circRNA1970;Gm13circRNA1073,Gm13circRNA2047,Gm13circRNA2048;Gm15ciRNA2655,Gm15circRNA1356	7
GLYMA08G23320;GLYMA13G44710;GLYMA15G00590	3	Gm08ciRNA1044;Gm13circRNA2050;NA	2
GLYMA08G24361;GLYMA15G35070	2	Gm08ciRNA1050,Gm08ciRNA1051,Gm08ciRNA1052;NA	3
GLYMA08G24630;GLYMA15G29926	2	Gm08circRNA233,Gm08circRNA975,Gm08circRNA976;NA	3
GLYMA08G24875;GLYMA14G14171	2	Gm08circRNA234;NA	1
GLYMA08G25030;GLYMA15G30380	2	Gm08ciRNA1053,Gm08circRNA977;NA	2
GLYMA08G25396;GLYMA08G25403;GLYMA15G29410	3	NA;Gm08circRNA978;NA	1
GLYMA08G25403;GLYMA15G29410	2	Gm08circRNA978;NA	1
GLYMA08G25590;GLYMA08G25600	2	NA;Gm08circRNA980	1
GLYMA08G25590;GLYMA08G25600;GLYMA09G15200	3	NA;Gm08circRNA980;NA	1
GLYMA08G26010;GLYMA12G00290	2	NA;Gm12ciRNA1206	1
GLYMA08G26040;GLYMA12G00320	2	Gm08ciRNA1054;Gm12circRNA2051	2
GLYMA08G26230;GLYMA18G49830	2	Gm08ciRNA1055;NA	1
GLYMA08G26480;GLYMA13G05950;GLYMA18G49960;GLYMA19G03460	4	Gm08circRNA982;NA;NA;Gm19ciRNA191	2
GLYMA08G26480;GLYMA18G49960	2	Gm08circRNA982;NA	1
GLYMA08G26890;GLYMA18G50140	2	NA;Gm18ciRNA1994	1
GLYMA08G27210;GLYMA18G50420	2	NA;Gm18ciRNA2807,Gm18ciRNA2808	2
GLYMA08G27520;GLYMA18G50740	2	Gm08circRNA983;NA	1
GLYMA08G27700;GLYMA18G50920	2	NA;Gm18ciRNA1996	1
GLYMA08G28020;GLYMA18G51090	2	NA;Gm18circRNA2486,Gm18circRNA2487	2
GLYMA08G28130;GLYMA18G51170	2	Gm08circRNA984;NA	1
GLYMA08G28190;GLYMA18G51221	2	NA;Gm18circRNA2488	1
GLYMA08G28380;GLYMA18G51330	2	NA;Gm18circRNA1563,Gm18circRNA2489	2
GLYMA08G28540;GLYMA08G28550	2	NA;Gm08ciRNA2446	1
GLYMA08G28560;GLYMA18G51461	2	Gm08circRNA985;NA	1
GLYMA08G29010;GLYMA18G51890	2	Gm08circRNA986;Gm18ciRNA2810	2
GLYMA08G29030;GLYMA18G51900	2	Gm08circRNA237;Gm18circRNA1564	2
GLYMA08G29040;GLYMA18G51920	2	Gm08circRNA238;NA	1
GLYMA08G29060;GLYMA18G51970	2	NA;Gm18ciRNA1997	1
GLYMA08G29090;GLYMA18G51980	2	NA;Gm18ciRNA1998,Gm18ciRNA1999	2
GLYMA08G32190;GLYMA16G13080	2	Gm08circRNA987;NA	1
GLYMA08G32790;GLYMA16G14953	2	Gm08circRNA989;NA	1
GLYMA08G33510;GLYMA16G19580	2	Gm08ciRNA1056,Gm08ciRNA91;NA	2
GLYMA08G33545;GLYMA16G19560	2	Gm08circRNA1978,Gm08circRNA1979,Gm08circRNA239,Gm08circRNA240;NA	4
GLYMA08G33830;GLYMA16G16060	2	Gm08ciRNA1057;Gm16circRNA1344	2
GLYMA08G34030;GLYMA16G15820	2	Gm08circRNA1980;Gm16circRNA2263	2
GLYMA08G34030;GLYMA16G15940	2	Gm08circRNA1980;NA	1
GLYMA08G35243;GLYMA16G18183	2	Gm08ciRNA2448,Gm08circRNA241,Gm08circRNA242,Gm08circRNA990;Gm16circRNA395,Gm16circRNA396	6
GLYMA08G35510;GLYMA16G18030	2	Gm08ciRNA1058,Gm08circRNA243,Gm08circRNA991,Gm08circRNA992,Gm08circRNA993;Gm16ciRNA1612,Gm16circRNA1346	7
GLYMA08G36061;GLYMA16G18450	2	Gm08circRNA1981,Gm08circRNA244;NA	2
GLYMA08G37270;GLYMA09G33480;GLYMA18G27710	3	NA;NA;Gm18circRNA2461,Gm18circRNA507	2
GLYMA08G37270;GLYMA18G27710	2	NA;Gm18circRNA2461,Gm18circRNA507	2
GLYMA08G37670;GLYMA08G37680;GLYMA09G33320;GLYMA18G28830	4	NA;NA;Gm09ciRNA936;NA	1
GLYMA08G38280;GLYMA18G29520	2	NA;Gm18circRNA508	1
GLYMA08G38301;GLYMA18G29546	2	Gm08circRNA245,Gm08circRNA246;NA	2
GLYMA08G38450;GLYMA18G21720	2	Gm08ciRNA2449,Gm08circRNA995;NA	2
GLYMA08G38990;GLYMA18G20800	2	Gm08ciRNA1060;NA	1
GLYMA08G39080;GLYMA18G20720	2	Gm08ciRNA1061;NA	1
GLYMA08G39110;GLYMA18G20600	2	Gm08ciRNA92;NA	1
GLYMA08G39380;GLYMA18G19350	2	Gm08ciRNA1062,Gm08ciRNA1063;NA	2
GLYMA08G39420;GLYMA18G19225	2	NA;Gm18ciRNA2793	1
GLYMA08G39860;GLYMA18G18810	2	Gm08circRNA996;NA	1
GLYMA08G39930;GLYMA18G18491	2	Gm08circRNA998;NA	1
GLYMA08G40570;GLYMA18G16870	2	NA;Gm18circRNA506	1
GLYMA08G40690;GLYMA18G16600	2	Gm08ciRNA1064;NA	1
GLYMA08G40760;GLYMA18G16315	2	Gm08circRNA999;NA	1
GLYMA08G40850;GLYMA18G16200	2	NA;Gm18ciRNA1958	1
GLYMA08G40860;GLYMA18G16160	2	Gm08ciRNA1065;Gm18ciRNA1957	2
GLYMA08G40880;GLYMA18G16130	2	Gm08circRNA1984,Gm08circRNA1985;Gm18circRNA2458	3
GLYMA08G41020;GLYMA18G15570	2	NA;Gm18circRNA1547	1
GLYMA08G41220;GLYMA18G15080	2	Gm08circRNA247,Gm08circRNA248;NA	2
GLYMA08G41230;GLYMA18G15030	2	NA;Gm18ciRNA197	1
GLYMA08G41340;GLYMA13G25420;GLYMA13G25750;GLYMA13G25780;GLYMA13G25920;GLYMA13G25950;GLYMA13G26141;GLYMA13G26250;GLYMA13G26310;GLYMA13G26380;GLYMA13G26530	11	NA;NA;Gm13ciRNA2474;NA;NA;NA;NA;NA;NA;NA;NA	1
GLYMA08G41510;GLYMA18G14670	2	Gm08circRNA1002;NA	1
GLYMA08G41670;GLYMA18G14400	2	NA;Gm18ciRNA1955	1
GLYMA08G42110;GLYMA08G42150;GLYMA18G12870;GLYMA18G13105	4	Gm08circRNA1003;NA;NA;Gm18circRNA1546	2
GLYMA08G42140;GLYMA14G03300;GLYMA18G12890	3	NA;Gm14ciRNA172,Gm14ciRNA173;NA	2
GLYMA08G42240;GLYMA18G12720	2	NA;Gm18ciRNA1954,Gm18circRNA1544	2
GLYMA08G42380;GLYMA18G12440	2	Gm08circRNA1986;NA	1
GLYMA08G42400;GLYMA18G12393	2	NA;Gm18circRNA1543	1
GLYMA08G42730;GLYMA18G11480	2	Gm08circRNA1004;NA	1
GLYMA08G43220;GLYMA18G10400	2	Gm08ciRNA1069;NA	1
GLYMA08G43230;GLYMA18G10370	2	Gm08circRNA1005;Gm18circRNA2456	2
GLYMA08G43720;GLYMA18G09110	2	Gm08ciRNA1071;NA	1
GLYMA08G43740;GLYMA18G09090	2	Gm08ciRNA1072;Gm18ciRNA2790	2
GLYMA08G44120;GLYMA08G44130;GLYMA18G08630;GLYMA18G08640	4	NA;NA;NA;Gm18ciRNA1949,Gm18circRNA2455	2
GLYMA08G44410;GLYMA18G08371	2	Gm08ciRNA1074,Gm08circRNA1987;NA	2
GLYMA08G44470;GLYMA18G08350	2	Gm08ciRNA1075;NA	1
GLYMA08G44580;GLYMA18G08230	2	NA;Gm18circRNA1540	1
GLYMA08G44820;GLYMA18G08070	2	Gm08circRNA1988;NA	1
GLYMA08G44880;GLYMA18G08050	2	NA;Gm18circRNA1539	1
GLYMA08G44970;GLYMA18G07930	2	Gm08circRNA1989;NA	1
GLYMA08G45210;GLYMA18G07480	2	Gm08circRNA249;NA	1
GLYMA08G45223;GLYMA18G07460	2	NA;Gm18circRNA2454	1
GLYMA08G45230;GLYMA18G07444	2	Gm08circRNA1006;NA	1
GLYMA08G45270;GLYMA18G08180	2	Gm08ciRNA1076;Gm18ciRNA1948	2
GLYMA08G45770;GLYMA18G26190	2	Gm08ciRNA1077,Gm08circRNA1007;NA	2
GLYMA08G46020;GLYMA18G31550	2	NA;Gm18ciRNA1965	1
GLYMA08G46170;GLYMA18G33140	2	Gm08ciRNA1078;Gm18ciRNA2794	2
GLYMA08G46420;GLYMA18G35940	2	Gm08ciRNA2454;NA	1
GLYMA08G46603;GLYMA18G35300	2	Gm08ciRNA1079;Gm18ciRNA1966	2
GLYMA08G46750;GLYMA18G36712	2	NA;Gm18ciRNA1967,Gm18ciRNA1968	2
[truncated: 1,107 more rows]
