# Supplementary material for: Genome-wide identification and characterization of circular RNAs by high throughput sequencing in soybean
Source: Sci Rep. 2017 Jul 17;7:5636. doi: 10.1038/s41598-017-05922-9 (PMC5514102; doi:10.1038/s41598-017-05922-9)
Supplement: Supplementary file 6 — Supplementary Table S7 [file 41598_2017_5922_MOESM6_ESM.xlsx]

## Sheet: Sheet1
Supplementary Table S7. CircRNAs derived from orhtologous genes of soybean, Arabidopsis thaliana and Oryza sativa.
Gene ID of Soybean	Orthologous Gene ID of Arabidopsis thaliana	Orthologous Gene ID of Oryza sativa	Arabidopsis thaliana orthology confidence [0 low, 1 high]	Oryza sativa orthology confidence [0 low, 1 high]	Exonic CircRNAs of Soybean	Exonic CircRNAs of Arabidopsis thaliana	Exonic CircRNAs of Oryza sativa
GLYMA18G52110	AT1G24280	LOC_Os07g22350	0	1	Gm18circRNA1565	ath_circ_002622;ath_circ_002623;ath_circ_002624;ath_circ_002626;ath_circ_002627	osa_circ_033447;osa_circ_033448;osa_circ_033449;osa_circ_033450;osa_circ_033451;osa_circ_033452;osa_circ_033453;osa_circ_033454;osa_circ_033455
GLYMA18G52110	AT5G13110	LOC_Os07g22350	0	1	Gm18circRNA1565	ath_circ_024992;ath_circ_024993	osa_circ_033447;osa_circ_033448;osa_circ_033449;osa_circ_033450;osa_circ_033451;osa_circ_033452;osa_circ_033453;osa_circ_033454;osa_circ_033455
GLYMA18G51221	AT3G30390	LOC_Os06g16420	1	1	Gm18circRNA2488	ath_circ_015873	NA
GLYMA18G51221	AT3G30390	LOC_Os06g42720	1	1	Gm18circRNA2488	ath_circ_015873	osa_circ_031453;osa_circ_031456;osa_circ_031457
GLYMA18G51221	AT3G30390	LOC_Os02g09810	1	1	Gm18circRNA2488	ath_circ_015873	osa_circ_013587
GLYMA18G51221	AT3G30390	LOC_Os02g49510	1	1	Gm18circRNA2488	ath_circ_015873	NA
GLYMA18G51221	AT5G38820	LOC_Os06g42720	1	1	Gm18circRNA2488	NA	osa_circ_031453;osa_circ_031456;osa_circ_031457
GLYMA18G51221	AT5G38820	LOC_Os02g09810	1	1	Gm18circRNA2488	NA	osa_circ_013587
GLYMA18G49140	AT5G15130	LOC_Os01g09080	1	0	Gm18circRNA1562	NA	osa_circ_000614
GLYMA18G49140	AT5G15130	LOC_Os06g05380	1	0	Gm18circRNA1562	NA	osa_circ_029668;osa_circ_029671
GLYMA18G49000	AT3G01310	LOC_Os03g48300	0	1	Gm18circRNA2485	ath_circ_012529;ath_circ_012530;ath_circ_012531;ath_circ_012532;ath_circ_012533;ath_circ_012534;ath_circ_012535;ath_circ_012536;ath_circ_012537;ath_circ_012538;ath_circ_012539;ath_circ_012540;ath_circ_012541;ath_circ_012542;ath_circ_012543	osa_circ_021043;osa_circ_021044;osa_circ_021045;osa_circ_021046;osa_circ_021048;osa_circ_021049;osa_circ_021050;osa_circ_021052;osa_circ_021053
GLYMA18G48860	AT1G05940	LOC_Os02g43860	1	1	Gm18circRNA1561	ath_circ_000557;ath_circ_000558;ath_circ_000559	osa_circ_015820
GLYMA18G48470	AT2G44770	LOC_Os04g46079	1	1	Gm18circRNA2483	ath_circ_012108;ath_circ_012109;ath_circ_012110;ath_circ_012111;ath_circ_012112;ath_circ_012113;ath_circ_012114	osa_circ_024743
GLYMA18G48470	AT2G44770	LOC_Os02g43590	1	1	Gm18circRNA2483	ath_circ_012108;ath_circ_012109;ath_circ_012110;ath_circ_012111;ath_circ_012112;ath_circ_012113;ath_circ_012114	NA
GLYMA18G48470	AT3G60260	LOC_Os04g46079	1	1	Gm18circRNA2483	ath_circ_018909;ath_circ_018910;ath_circ_018911;ath_circ_018912;ath_circ_018913;ath_circ_018914;ath_circ_018915	osa_circ_024743
GLYMA18G48470	AT3G60260	LOC_Os02g43590	1	1	Gm18circRNA2483	ath_circ_018909;ath_circ_018910;ath_circ_018911;ath_circ_018912;ath_circ_018913;ath_circ_018914;ath_circ_018915	NA
GLYMA18G48280	AT1G76030	LOC_Os01g51380	0	1	Gm18circRNA2482	ath_circ_006654;ath_circ_006655;ath_circ_006656;ath_circ_006658	osa_circ_003596;osa_circ_003597
GLYMA18G48280	AT1G76030	LOC_Os06g37180	0	1	Gm18circRNA2482	ath_circ_006654;ath_circ_006655;ath_circ_006656;ath_circ_006658	osa_circ_031202;osa_circ_031203;osa_circ_031205;osa_circ_031206;osa_circ_031207;osa_circ_031208;osa_circ_031209;osa_circ_031211;osa_circ_031212;osa_circ_031213;osa_circ_031215
GLYMA18G48280	AT4G38510	LOC_Os01g51380	0	1	Gm18circRNA2482	ath_circ_023424;ath_circ_023425;ath_circ_023426;ath_circ_023427;ath_circ_023430;ath_circ_023431;ath_circ_023432;ath_circ_023433;ath_circ_023434	osa_circ_003596;osa_circ_003597
GLYMA18G48280	AT4G38510	LOC_Os06g37180	0	1	Gm18circRNA2482	ath_circ_023424;ath_circ_023425;ath_circ_023426;ath_circ_023427;ath_circ_023430;ath_circ_023431;ath_circ_023432;ath_circ_023433;ath_circ_023434	osa_circ_031202;osa_circ_031203;osa_circ_031205;osa_circ_031206;osa_circ_031207;osa_circ_031208;osa_circ_031209;osa_circ_031211;osa_circ_031212;osa_circ_031213;osa_circ_031215
GLYMA18G48280	AT1G20260	LOC_Os01g51380	0	1	Gm18circRNA2482	ath_circ_002204;ath_circ_002206;ath_circ_002207	osa_circ_003596;osa_circ_003597
GLYMA18G48280	AT1G20260	LOC_Os06g37180	0	1	Gm18circRNA2482	ath_circ_002204;ath_circ_002206;ath_circ_002207	osa_circ_031202;osa_circ_031203;osa_circ_031205;osa_circ_031206;osa_circ_031207;osa_circ_031208;osa_circ_031209;osa_circ_031211;osa_circ_031212;osa_circ_031213;osa_circ_031215
GLYMA18G47240	AT1G01510	LOC_Os03g03460	0	1	Gm18circRNA2481	NA	osa_circ_017704
GLYMA18G47240	AT1G01510	LOC_Os10g38900	0	1	Gm18circRNA2481	NA	osa_circ_007807
GLYMA18G47221	AT4G01290	LOC_Os06g01680	0	1	Gm18circRNA514	ath_circ_019403;ath_circ_019404;ath_circ_019405;ath_circ_019406;ath_circ_019407	osa_circ_029319;osa_circ_029320;osa_circ_029321
GLYMA18G47190	AT4G01320	LOC_Os02g45650	0	1	Gm18circRNA513	ath_circ_019410;ath_circ_019411	osa_circ_015970;osa_circ_015971
GLYMA18G46630	AT2G45880	LOC_Os09g39570	0	1	Gm18circRNA2479	NA	osa_circ_040257;osa_circ_040258
GLYMA18G45240	AT3G60800	LOC_Os03g58960	0	1	Gm18circRNA2473	NA	osa_circ_022328;osa_circ_022329
GLYMA18G44460	AT1G55520	LOC_Os12g39070	1	0	Gm18circRNA1556	ath_circ_004808;ath_circ_004809;ath_circ_004810;ath_circ_004811;ath_circ_004812;ath_circ_004813;ath_circ_004814;ath_circ_004815	osa_circ_012113;osa_circ_012114
GLYMA18G44460	AT1G55520	LOC_Os12g39070	1	0	Gm18circRNA1556	ath_circ_004808;ath_circ_004809;ath_circ_004810;ath_circ_004811;ath_circ_004812;ath_circ_004813;ath_circ_004814;ath_circ_004815	osa_circ_012113;osa_circ_012114
GLYMA18G44460	AT3G13445	LOC_Os12g39070	1	0	Gm18circRNA1556	ath_circ_013981;ath_circ_013982;ath_circ_013983	osa_circ_012113;osa_circ_012114
GLYMA18G44460	AT3G13445	LOC_Os12g39070	1	0	Gm18circRNA1556	ath_circ_013981;ath_circ_013982;ath_circ_013983	osa_circ_012113;osa_circ_012114
GLYMA18G44441	AT3G51730	LOC_Os12g02094	1	1	Gm18circRNA2471	ath_circ_018043;ath_circ_018044	NA
GLYMA18G44441	AT3G51730	LOC_Os11g02150	1	0	Gm18circRNA2471	ath_circ_018043;ath_circ_018044	osa_circ_008314;osa_circ_008316
GLYMA18G44441	AT3G51730	LOC_Os01g07250	1	1	Gm18circRNA2471	ath_circ_018043;ath_circ_018044	NA
GLYMA18G44441	AT5G01800	LOC_Os12g02094	1	1	Gm18circRNA2471	ath_circ_023769	NA
GLYMA18G44441	AT5G01800	LOC_Os11g02150	1	0	Gm18circRNA2471	ath_circ_023769	osa_circ_008314;osa_circ_008316
GLYMA18G44441	AT5G01800	LOC_Os01g07250	1	1	Gm18circRNA2471	ath_circ_023769	NA
GLYMA18G40090	AT3G45950	LOC_Os08g03390	0	1	Gm18circRNA1555	NA	osa_circ_035718;osa_circ_035719;osa_circ_035720;osa_circ_035721;osa_circ_035722;osa_circ_035723
GLYMA18G40090	AT4G37120	LOC_Os08g03390	0	1	Gm18circRNA1555	ath_circ_023289	osa_circ_035718;osa_circ_035719;osa_circ_035720;osa_circ_035721;osa_circ_035722;osa_circ_035723
GLYMA18G40090	AT1G65660	LOC_Os08g03390	0	1	Gm18circRNA1555	ath_circ_005658	osa_circ_035718;osa_circ_035719;osa_circ_035720;osa_circ_035721;osa_circ_035722;osa_circ_035723
GLYMA18G39960	AT5G02230	LOC_Os03g16670	0	1	Gm18circRNA510	NA	osa_circ_019103;osa_circ_019104
GLYMA18G39880	AT3G09300	LOC_Os03g16690	0	1	Gm18circRNA2469	ath_circ_013505;ath_circ_013506;ath_circ_013507	osa_circ_019105;osa_circ_019106;osa_circ_019107;osa_circ_019108;osa_circ_019111;osa_circ_019112
GLYMA18G39880	AT5G02100	LOC_Os03g16690	0	1	Gm18circRNA2469	ath_circ_023783;ath_circ_023784;ath_circ_023785	osa_circ_019105;osa_circ_019106;osa_circ_019107;osa_circ_019108;osa_circ_019111;osa_circ_019112
GLYMA18G39550	AT4G07950	LOC_Os02g45120	1	1	Gm18circRNA1554	NA	osa_circ_015943
GLYMA18G39550	AT1G01210	LOC_Os02g45120	1	1	Gm18circRNA1554	NA	osa_circ_015943
GLYMA18G32910	AT4G13030	LOC_Os05g19280	1	1	Gm18circRNA509	ath_circ_020356	osa_circ_027212
GLYMA18G29560	AT5G10470	LOC_Os01g15540	1	0	Gm18circRNA1551;Gm18circRNA2463	ath_circ_024701;ath_circ_024702;ath_circ_024703;ath_circ_024704;ath_circ_024705;ath_circ_024706	osa_circ_001199;osa_circ_001200;osa_circ_001201;osa_circ_001202
GLYMA18G29560	AT5G65460	LOC_Os01g15540	1	0	Gm18circRNA1551;Gm18circRNA2463	ath_circ_030089;ath_circ_030090;ath_circ_030091;ath_circ_030092	osa_circ_001199;osa_circ_001200;osa_circ_001201;osa_circ_001202
GLYMA18G16990	AT1G59820	LOC_Os10g27220	1	1	Gm18circRNA2459;Gm18circRNA2460	ath_circ_005149;ath_circ_005150;ath_circ_005151;ath_circ_005152;ath_circ_005153;ath_circ_005154;ath_circ_005155;ath_circ_005156;ath_circ_005157;ath_circ_005158;ath_circ_005159	osa_circ_006794;osa_circ_006795
GLYMA18G16130	AT1G14380	LOC_Os01g51840	0	1	Gm18circRNA2458	ath_circ_001561;ath_circ_001562;ath_circ_001563;ath_circ_001564;ath_circ_001565;ath_circ_001566	osa_circ_003642;osa_circ_003643;osa_circ_003645;osa_circ_003646;osa_circ_003647
GLYMA18G16130	AT1G14380	LOC_Os05g45930	0	1	Gm18circRNA2458	ath_circ_001561;ath_circ_001562;ath_circ_001563;ath_circ_001564;ath_circ_001565;ath_circ_001566	osa_circ_028667;osa_circ_028668;osa_circ_028669;osa_circ_028670;osa_circ_028671;osa_circ_028673;osa_circ_028674;osa_circ_028675
GLYMA18G16130	AT2G02790	LOC_Os01g51840	0	1	Gm18circRNA2458	NA	osa_circ_003642;osa_circ_003643;osa_circ_003645;osa_circ_003646;osa_circ_003647
GLYMA18G16130	AT2G02790	LOC_Os05g45930	0	1	Gm18circRNA2458	NA	osa_circ_028667;osa_circ_028668;osa_circ_028669;osa_circ_028670;osa_circ_028671;osa_circ_028673;osa_circ_028674;osa_circ_028675
GLYMA18G16060	AT1G69790	LOC_Os10g26520	0	1	Gm18circRNA503	NA	osa_circ_006760
GLYMA18G16060	AT1G26970	LOC_Os10g26520	0	1	Gm18circRNA503	NA	osa_circ_006760
GLYMA18G16060	AT1G14370	LOC_Os10g26520	0	1	Gm18circRNA503	ath_circ_001560	osa_circ_006760
GLYMA18G16060	AT2G02800	LOC_Os10g26520	0	1	Gm18circRNA503	ath_circ_008427	osa_circ_006760
GLYMA18G15570	AT1G26930	LOC_Os02g51350	0	1	Gm18circRNA1547	NA	osa_circ_016568;osa_circ_016569
GLYMA18G15570	AT1G26930	LOC_Os03g07530	0	1	Gm18circRNA1547	NA	osa_circ_018137;osa_circ_018138;osa_circ_018139;osa_circ_018140;osa_circ_018141;osa_circ_018142;osa_circ_018143
GLYMA18G15570	AT2G02870	LOC_Os02g51350	0	1	Gm18circRNA1547	NA	osa_circ_016568;osa_circ_016569
GLYMA18G15570	AT2G02870	LOC_Os03g07530	0	1	Gm18circRNA1547	NA	osa_circ_018137;osa_circ_018138;osa_circ_018139;osa_circ_018140;osa_circ_018141;osa_circ_018142;osa_circ_018143
GLYMA18G15570	AT1G14330	LOC_Os02g51350	0	1	Gm18circRNA1547	NA	osa_circ_016568;osa_circ_016569
GLYMA18G15570	AT1G14330	LOC_Os03g07530	0	1	Gm18circRNA1547	NA	osa_circ_018137;osa_circ_018138;osa_circ_018139;osa_circ_018140;osa_circ_018141;osa_circ_018142;osa_circ_018143
GLYMA18G13105	AT3G59100	LOC_Os01g34890	1	0	Gm18circRNA1546	ath_circ_018793;ath_circ_018794;ath_circ_018795;ath_circ_018796;ath_circ_018797;ath_circ_018798;ath_circ_018799	NA
GLYMA18G13105	AT3G59100	LOC_Os01g34930	1	0	Gm18circRNA1546	ath_circ_018793;ath_circ_018794;ath_circ_018795;ath_circ_018796;ath_circ_018797;ath_circ_018798;ath_circ_018799	NA
GLYMA18G13105	AT3G59100	LOC_Os01g34880	1	0	Gm18circRNA1546	ath_circ_018793;ath_circ_018794;ath_circ_018795;ath_circ_018796;ath_circ_018797;ath_circ_018798;ath_circ_018799	NA
GLYMA18G13105	AT1G06490	LOC_Os01g34890	1	0	Gm18circRNA1546	ath_circ_000613;ath_circ_000614;ath_circ_000615	NA
GLYMA18G13105	AT1G06490	LOC_Os01g34930	1	0	Gm18circRNA1546	ath_circ_000613;ath_circ_000614;ath_circ_000615	NA
GLYMA18G13105	AT1G06490	LOC_Os01g34880	1	0	Gm18circRNA1546	ath_circ_000613;ath_circ_000614;ath_circ_000615	NA
GLYMA18G12720	AT2G42880	LOC_Os06g26340	1	1	Gm18circRNA1544	ath_circ_011876;ath_circ_011877;ath_circ_011878;ath_circ_011879;ath_circ_011880;ath_circ_011881	osa_circ_030813;osa_circ_030814
GLYMA18G12720	AT2G42880	LOC_Os01g47530	1	1	Gm18circRNA1544	ath_circ_011876;ath_circ_011877;ath_circ_011878;ath_circ_011879;ath_circ_011880;ath_circ_011881	osa_circ_003131;osa_circ_003132;osa_circ_003133;osa_circ_003134;osa_circ_003135
GLYMA18G12720	AT2G42880	LOC_Os05g49140	1	1	Gm18circRNA1544	ath_circ_011876;ath_circ_011877;ath_circ_011878;ath_circ_011879;ath_circ_011880;ath_circ_011881	osa_circ_028979;osa_circ_028983
GLYMA18G12720	AT2G42880	LOC_Os01g43910	1	1	Gm18circRNA1544	ath_circ_011876;ath_circ_011877;ath_circ_011878;ath_circ_011879;ath_circ_011880;ath_circ_011881	osa_circ_002793;osa_circ_002794;osa_circ_002795;osa_circ_002796;osa_circ_002798
GLYMA18G12393	AT3G58750	LOC_Os02g13840	1	0	Gm18circRNA1543	ath_circ_018757;ath_circ_018758;ath_circ_018759;ath_circ_018760;ath_circ_018761;ath_circ_018762	osa_circ_013985;osa_circ_013986;osa_circ_013988;osa_circ_013990
GLYMA18G12393	AT2G42790	LOC_Os02g13840	1	0	Gm18circRNA1543	NA	osa_circ_013985;osa_circ_013986;osa_circ_013988;osa_circ_013990
GLYMA18G12393	AT3G58740	LOC_Os02g13840	1	0	Gm18circRNA1543	NA	osa_circ_013985;osa_circ_013986;osa_circ_013988;osa_circ_013990
GLYMA18G10385	AT3G20440	LOC_Os06g26234	0	1	Gm18circRNA1541	ath_circ_014942;ath_circ_014943	osa_circ_030801;osa_circ_030802;osa_circ_030803;osa_circ_030805;osa_circ_030806;osa_circ_030807;osa_circ_030808
GLYMA18G10370	AT4G26860	LOC_Os01g72205	1	1	Gm18circRNA2456	ath_circ_021895;ath_circ_021896;ath_circ_021897;ath_circ_021898	NA
GLYMA18G08640	AT5G55660	LOC_Os03g40010	0	1	Gm18circRNA2455	ath_circ_029058;ath_circ_029059	osa_circ_020588;osa_circ_020589;osa_circ_020593;osa_circ_020594;osa_circ_020595;osa_circ_020596;osa_circ_020597;osa_circ_020598;osa_circ_020599;osa_circ_020600;osa_circ_020601;osa_circ_020602;osa_circ_020603;osa_circ_020604;osa_circ_020605
GLYMA18G08640	AT4G26630	LOC_Os03g40010	0	1	Gm18circRNA2455	ath_circ_021862;ath_circ_021863;ath_circ_021864;ath_circ_021865;ath_circ_021866;ath_circ_021867	osa_circ_020588;osa_circ_020589;osa_circ_020593;osa_circ_020594;osa_circ_020595;osa_circ_020596;osa_circ_020597;osa_circ_020598;osa_circ_020599;osa_circ_020600;osa_circ_020601;osa_circ_020602;osa_circ_020603;osa_circ_020604;osa_circ_020605
GLYMA18G08050	AT3G13290	LOC_Os06g19660	0	1	Gm18circRNA1539	NA	osa_circ_030609;osa_circ_030610;osa_circ_030611;osa_circ_030613;osa_circ_030614
GLYMA18G08050	AT3G13290	LOC_Os02g49090	0	1	Gm18circRNA1539	NA	osa_circ_016349;osa_circ_016350;osa_circ_016351
GLYMA18G08050	AT3G13300	LOC_Os06g19660	0	1	Gm18circRNA1539	ath_circ_013965;ath_circ_013966;ath_circ_013967;ath_circ_013968;ath_circ_013969	osa_circ_030609;osa_circ_030610;osa_circ_030611;osa_circ_030613;osa_circ_030614
GLYMA18G08050	AT3G13300	LOC_Os02g49090	0	1	Gm18circRNA1539	ath_circ_013965;ath_circ_013966;ath_circ_013967;ath_circ_013968;ath_circ_013969	osa_circ_016349;osa_circ_016350;osa_circ_016351
GLYMA18G07460	AT2G29890	LOC_Os05g06110	1	1	Gm18circRNA2454	NA	osa_circ_026618
GLYMA18G06840	AT3G47340	LOC_Os03g18130	0	1	Gm18circRNA2453;Gm18circRNA502	ath_circ_017640;ath_circ_017641;ath_circ_017642	osa_circ_019295;osa_circ_019296;osa_circ_019297;osa_circ_019298;osa_circ_019301;osa_circ_019302;osa_circ_019304
GLYMA18G06601	AT5G58510	LOC_Os03g18440	0	1	Gm18circRNA1536;Gm18circRNA2452	ath_circ_029381;ath_circ_029382;ath_circ_029383;ath_circ_029384	osa_circ_019346;osa_circ_019351;osa_circ_019352
GLYMA18G06076	AT5G58350	LOC_Os12g02250	1	1	Gm18circRNA501	NA	osa_circ_010357
GLYMA18G04530	AT1G66260	LOC_Os08g33120	1	1	Gm18circRNA2448	ath_circ_005697;ath_circ_005698;ath_circ_005699;ath_circ_005700	osa_circ_037111;osa_circ_037113
GLYMA18G04530	AT1G66260	LOC_Os06g14470	1	1	Gm18circRNA2448	ath_circ_005697;ath_circ_005698;ath_circ_005699;ath_circ_005700	NA
GLYMA18G04530	AT5G37720	LOC_Os08g33120	1	1	Gm18circRNA2448	NA	osa_circ_037111;osa_circ_037113
GLYMA18G04240	AT5G13840	LOC_Os01g74146	1	1	Gm18circRNA1532	ath_circ_025117	osa_circ_006022;osa_circ_006023
GLYMA18G02900	AT3G56040	LOC_Os05g39230	0	1	Gm18circRNA1530	ath_circ_018507;ath_circ_018508;ath_circ_018509;ath_circ_018510;ath_circ_018511;ath_circ_018512;ath_circ_018513;ath_circ_018514;ath_circ_018515;ath_circ_018516	osa_circ_028192;osa_circ_028193;osa_circ_028194;osa_circ_028195;osa_circ_028196;osa_circ_028197;osa_circ_028198;osa_circ_028199;osa_circ_028200;osa_circ_028201;osa_circ_028202;osa_circ_028203;osa_circ_028204
GLYMA18G02430	AT5G65210	LOC_Os08g07970	1	1	Gm18circRNA499	ath_circ_030055;ath_circ_030056;ath_circ_030057;ath_circ_030058;ath_circ_030059;ath_circ_030060	osa_circ_036081;osa_circ_036082;osa_circ_036083;osa_circ_036084;osa_circ_036085;osa_circ_036086;osa_circ_036087;osa_circ_036088;osa_circ_036089;osa_circ_036090;osa_circ_036091;osa_circ_036092;osa_circ_036093;osa_circ_036094;osa_circ_036095;osa_circ_036096;osa_circ_036097;osa_circ_036098;osa_circ_036099;osa_circ_036100;osa_circ_036101;osa_circ_036102;osa_circ_036103;osa_circ_036104;osa_circ_036105…
GLYMA18G02430	AT5G65210	LOC_Os04g54474	1	1	Gm18circRNA499	ath_circ_030055;ath_circ_030056;ath_circ_030057;ath_circ_030058;ath_circ_030059;ath_circ_030060	osa_circ_025540;osa_circ_025541;osa_circ_025542
GLYMA18G02430	AT5G10030	LOC_Os08g07970	1	1	Gm18circRNA499	ath_circ_024668;ath_circ_024669;ath_circ_024670;ath_circ_024671;ath_circ_024672;ath_circ_024673	osa_circ_036081;osa_circ_036082;osa_circ_036083;osa_circ_036084;osa_circ_036085;osa_circ_036086;osa_circ_036087;osa_circ_036088;osa_circ_036089;osa_circ_036090;osa_circ_036091;osa_circ_036092;osa_circ_036093;osa_circ_036094;osa_circ_036095;osa_circ_036096;osa_circ_036097;osa_circ_036098;osa_circ_036099;osa_circ_036100;osa_circ_036101;osa_circ_036102;osa_circ_036103;osa_circ_036104;osa_circ_036105…
GLYMA18G02430	AT5G10030	LOC_Os04g54474	1	1	Gm18circRNA499	ath_circ_024668;ath_circ_024669;ath_circ_024670;ath_circ_024671;ath_circ_024672;ath_circ_024673	osa_circ_025540;osa_circ_025541;osa_circ_025542
GLYMA18G01830	AT5G65310	LOC_Os08g37580	0	1	Gm18circRNA1528	ath_circ_030073;ath_circ_030074;ath_circ_030076	NA
GLYMA18G01830	AT5G65310	LOC_Os10g23090	0	1	Gm18circRNA1528	ath_circ_030073;ath_circ_030074;ath_circ_030076	osa_circ_006670;osa_circ_006671
GLYMA18G01830	AT5G65310	LOC_Os03g08960	0	1	Gm18circRNA1528	ath_circ_030073;ath_circ_030074;ath_circ_030076	NA
GLYMA18G01830	AT5G65310	LOC_Os09g29460	0	1	Gm18circRNA1528	ath_circ_030073;ath_circ_030074;ath_circ_030076	NA
GLYMA18G01830	AT2G22430	LOC_Os08g37580	0	1	Gm18circRNA1528	ath_circ_009574;ath_circ_009575	NA
GLYMA18G01830	AT2G22430	LOC_Os10g23090	0	1	Gm18circRNA1528	ath_circ_009574;ath_circ_009575	osa_circ_006670;osa_circ_006671
GLYMA18G01830	AT2G22430	LOC_Os03g08960	0	1	Gm18circRNA1528	ath_circ_009574;ath_circ_009575	NA
GLYMA18G01830	AT2G22430	LOC_Os09g29460	0	1	Gm18circRNA1528	ath_circ_009574;ath_circ_009575	NA
GLYMA18G01830	AT4G40060	LOC_Os08g37580	0	1	Gm18circRNA1528	ath_circ_023685	NA
GLYMA18G01830	AT4G40060	LOC_Os10g23090	0	1	Gm18circRNA1528	ath_circ_023685	osa_circ_006670;osa_circ_006671
GLYMA18G01830	AT4G40060	LOC_Os03g08960	0	1	Gm18circRNA1528	ath_circ_023685	NA
GLYMA18G01830	AT4G40060	LOC_Os09g29460	0	1	Gm18circRNA1528	ath_circ_023685	NA
GLYMA18G01650	AT1G67800	LOC_Os01g68060	1	1	Gm18circRNA1527	ath_circ_005853;ath_circ_005854	osa_circ_005367;osa_circ_005368;osa_circ_005369;osa_circ_005373
GLYMA18G00920	AT1G67325	LOC_Os08g41010	1	1	Gm18circRNA1526	ath_circ_005801;ath_circ_005802	osa_circ_037737;osa_circ_037738
GLYMA18G00570	AT4G14000	LOC_Os09g19570	0	1	Gm18circRNA1525;Gm18circRNA2446	ath_circ_020478;ath_circ_020479;ath_circ_020480	NA
GLYMA17G38210	AT1G20930	LOC_Os08g40170	0	1	Gm17circRNA2248	ath_circ_002309	NA
GLYMA17G38210	AT1G76540	LOC_Os08g40170	0	1	Gm17circRNA2248	ath_circ_006725;ath_circ_006726	NA
GLYMA17G38130	AT5G42220	LOC_Os07g31540	1	0	Gm17circRNA2247	ath_circ_027616;ath_circ_027617;ath_circ_027618;ath_circ_027619;ath_circ_027620	osa_circ_033935;osa_circ_033936;osa_circ_033938;osa_circ_033939;osa_circ_033940;osa_circ_033942
GLYMA17G37870	AT1G75850	LOC_Os03g58700	1	1	Gm17circRNA2246	ath_circ_006632;ath_circ_006633;ath_circ_006634;ath_circ_006635;ath_circ_006636;ath_circ_006637	osa_circ_022304;osa_circ_022305;osa_circ_022306;osa_circ_022307
GLYMA17G37730	AT1G47830	LOC_Os12g10560	1	0	Gm17circRNA1320	NA	osa_circ_010794
GLYMA17G37250	AT5G57960	LOC_Os11g38020	0	1	Gm17circRNA2245	ath_circ_029285;ath_circ_029286;ath_circ_029287;ath_circ_029288;ath_circ_029289;ath_circ_029290;ath_circ_029291;ath_circ_029292;ath_circ_029293	NA
GLYMA17G36990	AT2G18280	LOC_Os02g47640	1	1	Gm17circRNA2244	ath_circ_009151;ath_circ_009152;ath_circ_009153;ath_circ_009154;ath_circ_009155;ath_circ_009156;ath_circ_009157	osa_circ_016160
GLYMA17G36990	AT1G47270	LOC_Os02g47640	1	1	Gm17circRNA2244	ath_circ_003902;ath_circ_003903;ath_circ_003904	osa_circ_016160
GLYMA17G36540	AT1G47560	LOC_Os11g17600	0	1	Gm17circRNA1319	NA	osa_circ_009068
GLYMA17G36540	AT1G47560	LOC_Os03g42750	0	1	Gm17circRNA1319	NA	osa_circ_020678;osa_circ_020679;osa_circ_020680;osa_circ_020681;osa_circ_020682;osa_circ_020683;osa_circ_020685;osa_circ_020686;osa_circ_020687;osa_circ_020688;osa_circ_020689;osa_circ_020690
GLYMA17G36540	AT1G47550	LOC_Os11g17600	0	1	Gm17circRNA1319	ath_circ_003929;ath_circ_003935;ath_circ_003937;ath_circ_003949;ath_circ_003952	osa_circ_009068
GLYMA17G36540	AT1G47550	LOC_Os03g42750	0	1	Gm17circRNA1319	ath_circ_003929;ath_circ_003935;ath_circ_003937;ath_circ_003949;ath_circ_003952	osa_circ_020678;osa_circ_020679;osa_circ_020680;osa_circ_020681;osa_circ_020682;osa_circ_020683;osa_circ_020685;osa_circ_020686;osa_circ_020687;osa_circ_020688;osa_circ_020689;osa_circ_020690
GLYMA17G35780	AT5G47820	LOC_Os09g02650	1	1	Gm17circRNA2240;Gm17circRNA2241	ath_circ_028239;ath_circ_028240;ath_circ_028241;ath_circ_028242;ath_circ_028243	osa_circ_038404;osa_circ_038405;osa_circ_038406;osa_circ_038408;osa_circ_038409;osa_circ_038414;osa_circ_038415;osa_circ_038416;osa_circ_038418
GLYMA17G35470	AT5G43130	LOC_Os02g43750	0	1	Gm17circRNA1318	ath_circ_027728;ath_circ_027729;ath_circ_027730;ath_circ_027731;ath_circ_027732;ath_circ_027733;ath_circ_027735;ath_circ_027736;ath_circ_027737	osa_circ_015815
GLYMA17G35470	AT5G43130	LOC_Os03g32590	0	1	Gm17circRNA1318	ath_circ_027728;ath_circ_027729;ath_circ_027730;ath_circ_027731;ath_circ_027732;ath_circ_027733;ath_circ_027735;ath_circ_027736;ath_circ_027737	osa_circ_020439;osa_circ_020440;osa_circ_020441;osa_circ_020442;osa_circ_020443
GLYMA17G35470	AT1G27720	LOC_Os02g43750	0	1	Gm17circRNA1318	NA	osa_circ_015815
GLYMA17G35470	AT1G27720	LOC_Os03g32590	0	1	Gm17circRNA1318	NA	osa_circ_020439;osa_circ_020440;osa_circ_020441;osa_circ_020442;osa_circ_020443
GLYMA17G34880	AT5G26010	LOC_Os02g13100	0	1	Gm17circRNA1316	NA	osa_circ_013920
GLYMA17G34880	AT4G32950	LOC_Os02g13100	0	1	Gm17circRNA1316	NA	osa_circ_013920
GLYMA17G34770	AT5G26040	LOC_Os06g37420	1	1	Gm17circRNA2239;Gm17circRNA377	ath_circ_026628;ath_circ_026629	NA
GLYMA17G34410	AT4G33200	LOC_Os10g19860	1	0	Gm17circRNA1315;Gm17circRNA376	ath_circ_022763;ath_circ_022764;ath_circ_022765;ath_circ_022766;ath_circ_022767;ath_circ_022768;ath_circ_022769;ath_circ_022770;ath_circ_022771;ath_circ_022772;ath_circ_022773;ath_circ_022774	osa_circ_006478;osa_circ_006480;osa_circ_006481;osa_circ_006482;osa_circ_006483
GLYMA17G34410	AT4G33200	LOC_Os02g53740	1	0	Gm17circRNA1315;Gm17circRNA376	ath_circ_022763;ath_circ_022764;ath_circ_022765;ath_circ_022766;ath_circ_022767;ath_circ_022768;ath_circ_022769;ath_circ_022770;ath_circ_022771;ath_circ_022772;ath_circ_022773;ath_circ_022774	osa_circ_016756;osa_circ_016757;osa_circ_016758
GLYMA17G34020	AT2G24170	LOC_Os09g38530	0	1	Gm17circRNA2238	NA	osa_circ_040175
GLYMA17G34020	AT2G24170	LOC_Os09g38530	0	1	Gm17circRNA2238	NA	osa_circ_040175
GLYMA17G34020	AT2G24170	LOC_Os09g38530	0	1	Gm17circRNA2238	NA	osa_circ_040175
GLYMA17G34020	AT2G24170	LOC_Os06g44140	0	1	Gm17circRNA2238	NA	osa_circ_031793
GLYMA17G34020	AT2G24170	LOC_Os09g38530	0	1	Gm17circRNA2238	NA	osa_circ_040175
GLYMA17G34020	AT5G25100	LOC_Os09g38530	0	1	Gm17circRNA2238	ath_circ_026524;ath_circ_026525;ath_circ_026526;ath_circ_026527	osa_circ_040175
GLYMA17G34020	AT5G25100	LOC_Os09g38530	0	1	Gm17circRNA2238	ath_circ_026524;ath_circ_026525;ath_circ_026526;ath_circ_026527	osa_circ_040175
GLYMA17G34020	AT5G25100	LOC_Os09g38530	0	1	Gm17circRNA2238	ath_circ_026524;ath_circ_026525;ath_circ_026526;ath_circ_026527	osa_circ_040175
GLYMA17G34020	AT5G25100	LOC_Os06g44140	0	1	Gm17circRNA2238	ath_circ_026524;ath_circ_026525;ath_circ_026526;ath_circ_026527	osa_circ_031793
GLYMA17G34020	AT5G25100	LOC_Os09g38530	0	1	Gm17circRNA2238	ath_circ_026524;ath_circ_026525;ath_circ_026526;ath_circ_026527	osa_circ_040175
GLYMA17G34020	AT5G10840	LOC_Os09g38530	0	1	Gm17circRNA2238	ath_circ_024729;ath_circ_024730;ath_circ_024731	osa_circ_040175
GLYMA17G34020	AT5G10840	LOC_Os09g38530	0	1	Gm17circRNA2238	ath_circ_024729;ath_circ_024730;ath_circ_024731	osa_circ_040175
GLYMA17G34020	AT5G10840	LOC_Os09g38530	0	1	Gm17circRNA2238	ath_circ_024729;ath_circ_024730;ath_circ_024731	osa_circ_040175
GLYMA17G34020	AT5G10840	LOC_Os06g44140	0	1	Gm17circRNA2238	ath_circ_024729;ath_circ_024730;ath_circ_024731	osa_circ_031793
GLYMA17G34020	AT5G10840	LOC_Os09g38530	0	1	Gm17circRNA2238	ath_circ_024729;ath_circ_024730;ath_circ_024731	osa_circ_040175
GLYMA17G33780	AT4G31780	LOC_Os09g25580	1	1	Gm17circRNA2237	ath_circ_022490;ath_circ_022491;ath_circ_022492;ath_circ_022493;ath_circ_022494;ath_circ_022495;ath_circ_022496;ath_circ_022497;ath_circ_022498	osa_circ_039240;osa_circ_039241
GLYMA17G33040	AT5G11020	LOC_Os02g08530	1	0	Gm17circRNA1311	NA	osa_circ_013511
GLYMA17G33040	AT2G25220	LOC_Os02g08530	1	0	Gm17circRNA1311	ath_circ_009815	osa_circ_013511
GLYMA17G33040	AT2G25220	LOC_Os05g25540	1	1	Gm17circRNA1311	ath_circ_009815	NA
GLYMA17G33040	AT2G25220	LOC_Os08g18920	1	1	Gm17circRNA1311	ath_circ_009815	NA
GLYMA17G33040	AT4G32000	LOC_Os02g08530	1	0	Gm17circRNA1311	ath_circ_022516	osa_circ_013511
GLYMA17G33040	AT4G32000	LOC_Os05g25540	1	1	Gm17circRNA1311	ath_circ_022516	NA
GLYMA17G33040	AT4G32000	LOC_Os08g18920	1	1	Gm17circRNA1311	ath_circ_022516	NA
GLYMA17G33050	AT4G31990	LOC_Os02g55420	0	1	Gm17circRNA1312	ath_circ_022512;ath_circ_022513;ath_circ_022514;ath_circ_022515	osa_circ_016947;osa_circ_016948;osa_circ_016949
GLYMA17G31700	AT2G25530	LOC_Os03g63500	1	1	Gm17circRNA375	ath_circ_009836;ath_circ_009837	osa_circ_022757
GLYMA17G29670	AT4G31350	LOC_Os02g07880	1	1	Gm17circRNA372	ath_circ_022450	osa_circ_013416;osa_circ_013417;osa_circ_013418
GLYMA17G29670	AT4G31350	LOC_Os06g45110	1	1	Gm17circRNA372	ath_circ_022450	NA
GLYMA17G29670	AT4G31350	LOC_Os08g12890	1	1	Gm17circRNA372	ath_circ_022450	NA
GLYMA17G29670	AT4G31350	LOC_Os06g48700	1	1	Gm17circRNA372	ath_circ_022450	osa_circ_032192;osa_circ_032193
GLYMA17G29670	AT4G31350	LOC_Os04g51794	1	1	Gm17circRNA372	ath_circ_022450	NA
GLYMA17G24458	AT5G24810	LOC_Os06g48770	1	0	Gm17circRNA368	ath_circ_026503;ath_circ_026504;ath_circ_026505;ath_circ_026506;ath_circ_026507	osa_circ_032214;osa_circ_032215;osa_circ_032219;osa_circ_032220
GLYMA17G23940	AT5G16715	LOC_Os07g06940	0	1	Gm17circRNA1309	ath_circ_025448;ath_circ_025449;ath_circ_025450;ath_circ_025451;ath_circ_025452;ath_circ_025453;ath_circ_025454	osa_circ_032862;osa_circ_032863;osa_circ_032865
GLYMA17G23500	AT1G29940	LOC_Os10g35290	1	1	Gm17circRNA1308;Gm17circRNA2233;Gm17circRNA2234	ath_circ_003133;ath_circ_003134;ath_circ_003135;ath_circ_003136;ath_circ_003137;ath_circ_003138;ath_circ_003139;ath_circ_003140;ath_circ_003141;ath_circ_003142;ath_circ_003143;ath_circ_003144;ath_circ_003145	osa_circ_007300;osa_circ_007301
GLYMA17G18666	AT5G67170	LOC_Os04g57480	1	1	Gm17circRNA367	ath_circ_030271;ath_circ_030272	osa_circ_025884
GLYMA17G18400	AT5G05540	LOC_Os04g55700	1	1	Gm17circRNA1305;Gm17circRNA1306	ath_circ_024161	osa_circ_025686
GLYMA17G18400	AT3G50100	LOC_Os04g55700	1	1	Gm17circRNA1305;Gm17circRNA1306	ath_circ_017901;ath_circ_017902;ath_circ_017903	osa_circ_025686
GLYMA17G18400	AT5G67240	LOC_Os04g55700	1	1	Gm17circRNA1305;Gm17circRNA1306	ath_circ_030274;ath_circ_030275;ath_circ_030276;ath_circ_030277;ath_circ_030278	osa_circ_025686
GLYMA17G18400	AT3G50090	LOC_Os04g55700	1	1	Gm17circRNA1305;Gm17circRNA1306	NA	osa_circ_025686
GLYMA17G18140	AT5G67320	LOC_Os07g22220	1	1	Gm17circRNA2231	ath_circ_030280	osa_circ_033440;osa_circ_033441;osa_circ_033442;osa_circ_033443;osa_circ_033444;osa_circ_033445;osa_circ_033446
GLYMA17G17990	AT3G50050	LOC_Os07g40260	0	1	Gm17circRNA1304	NA	osa_circ_034613;osa_circ_034614;osa_circ_034615;osa_circ_034616;osa_circ_034617
GLYMA17G17990	AT5G43100	LOC_Os07g40260	0	1	Gm17circRNA1304	ath_circ_027726;ath_circ_027727	osa_circ_034613;osa_circ_034614;osa_circ_034615;osa_circ_034616;osa_circ_034617
GLYMA17G17920	AT4G37460	LOC_Os07g02300	0	1	Gm17circRNA2230	ath_circ_023302;ath_circ_023303;ath_circ_023304;ath_circ_023305;ath_circ_023306;ath_circ_023307;ath_circ_023308;ath_circ_023309;ath_circ_023310	osa_circ_032630;osa_circ_032631;osa_circ_032632;osa_circ_032633;osa_circ_032634
GLYMA17G16600	AT1G32540	LOC_Os08g06280	0	1	Gm17circRNA2228	NA	osa_circ_035974;osa_circ_035975;osa_circ_035976;osa_circ_035978
GLYMA17G15781	AT4G17610	LOC_Os03g01110	1	0	Gm17circRNA1303;Gm17circRNA366	ath_circ_020916	osa_circ_017405;osa_circ_017407;osa_circ_017408;osa_circ_017409
GLYMA17G15781	AT4G17610	LOC_Os10g05290	1	0	Gm17circRNA1303;Gm17circRNA366	ath_circ_020916	NA
GLYMA17G15720	AT4G17040	LOC_Os01g16530	1	0	Gm17circRNA365	ath_circ_020852;ath_circ_020853;ath_circ_020854;ath_circ_020855;ath_circ_020856	NA
GLYMA17G14816	AT4G12460	LOC_Os08g05870	1	1	Gm17circRNA1302;Gm17circRNA2226	ath_circ_020296;ath_circ_020297	NA
GLYMA17G14816	AT4G12460	LOC_Os10g40590	1	1	Gm17circRNA1302;Gm17circRNA2226	ath_circ_020296;ath_circ_020297	osa_circ_007940;osa_circ_007941;osa_circ_007943;osa_circ_007944;osa_circ_007945;osa_circ_007946
GLYMA17G14816	AT4G22540	LOC_Os08g05870	1	1	Gm17circRNA1302;Gm17circRNA2226	ath_circ_021375	NA
GLYMA17G14816	AT4G22540	LOC_Os10g40590	1	1	Gm17circRNA1302;Gm17circRNA2226	ath_circ_021375	osa_circ_007940;osa_circ_007941;osa_circ_007943;osa_circ_007944;osa_circ_007945;osa_circ_007946
GLYMA17G13770	AT1G56110	LOC_Os03g22880	0	1	Gm17circRNA2224;Gm17circRNA2225	ath_circ_004908;ath_circ_004909;ath_circ_004910;ath_circ_004911;ath_circ_004912;ath_circ_004913	osa_circ_019828;osa_circ_019829;osa_circ_019830;osa_circ_019831;osa_circ_019832
GLYMA17G13770	AT1G56110	LOC_Os07g46720	0	1	Gm17circRNA2224;Gm17circRNA2225	ath_circ_004908;ath_circ_004909;ath_circ_004910;ath_circ_004911;ath_circ_004912;ath_circ_004913	NA
GLYMA17G13770	AT3G12860	LOC_Os03g22880	0	1	Gm17circRNA2224;Gm17circRNA2225	NA	osa_circ_019828;osa_circ_019829;osa_circ_019830;osa_circ_019831;osa_circ_019832
GLYMA17G13141	AT1G18560	LOC_Os09g36770	0	1	Gm17circRNA1301	ath_circ_002075	osa_circ_040044;osa_circ_040045;osa_circ_040046;osa_circ_040047;osa_circ_040049;osa_circ_040051
GLYMA17G11810	AT2G11520	LOC_Os09g03620	0	1	Gm17circRNA2222	NA	osa_circ_038462;osa_circ_038463;osa_circ_038464
GLYMA17G11250	AT5G35180	LOC_Os08g34060	1	1	Gm17circRNA1297	ath_circ_026968;ath_circ_026969;ath_circ_026970;ath_circ_026971;ath_circ_026972;ath_circ_026973;ath_circ_026974;ath_circ_026975;ath_circ_026976;ath_circ_026977;ath_circ_026978;ath_circ_026979;ath_circ_026980;ath_circ_026981;ath_circ_026982	osa_circ_037180;osa_circ_037181;osa_circ_037182;osa_circ_037183;osa_circ_037184;osa_circ_037185;osa_circ_037186;osa_circ_037187;osa_circ_037188;osa_circ_037189;osa_circ_037190;osa_circ_037191;osa_circ_037192
GLYMA17G10280	AT5G62600	LOC_Os10g33770	0	1	Gm17circRNA1294;Gm17circRNA2219	ath_circ_029732;ath_circ_029733;ath_circ_029735;ath_circ_029736	osa_circ_007129;osa_circ_007130;osa_circ_007131
GLYMA17G09700	AT4G32180	LOC_Os09g36270	0	1	Gm17circRNA1293	ath_circ_022538;ath_circ_022539;ath_circ_022540;ath_circ_022541;ath_circ_022542;ath_circ_022543;ath_circ_022544	osa_circ_039977;osa_circ_039979;osa_circ_039980;osa_circ_039981;osa_circ_039982;osa_circ_039983
GLYMA17G08980	AT5G08130	LOC_Os08g38210	1	0	Gm17circRNA1292;Gm17circRNA2217	ath_circ_024410;ath_circ_024411;ath_circ_024412;ath_circ_024413;ath_circ_024414;ath_circ_024415;ath_circ_024416	osa_circ_037446;osa_circ_037447;osa_circ_037448;osa_circ_037449;osa_circ_037450
GLYMA17G08980	AT5G08130	LOC_Os02g49480	1	0	Gm17circRNA1292;Gm17circRNA2217	ath_circ_024410;ath_circ_024411;ath_circ_024412;ath_circ_024413;ath_circ_024414;ath_circ_024415;ath_circ_024416	NA
GLYMA17G08980	AT5G08130	LOC_Os09g29930	1	0	Gm17circRNA1292;Gm17circRNA2217	ath_circ_024410;ath_circ_024411;ath_circ_024412;ath_circ_024413;ath_circ_024414;ath_circ_024415;ath_circ_024416	osa_circ_039558;osa_circ_039559;osa_circ_039560;osa_circ_039562;osa_circ_039563
GLYMA17G07390	AT2G24765	LOC_Os08g15040	0	1	Gm17circRNA1290	ath_circ_009786	osa_circ_036520;osa_circ_036522
GLYMA17G05790	AT5G35560	LOC_Os02g53700	0	1	Gm17circRNA1287	ath_circ_027038;ath_circ_027039;ath_circ_027040;ath_circ_027041;ath_circ_027042;ath_circ_027043	osa_circ_016746;osa_circ_016747;osa_circ_016749;osa_circ_016750;osa_circ_016751;osa_circ_016752
GLYMA17G05670	AT3G45310	LOC_Os09g27030	1	1	Gm17circRNA2214	ath_circ_017495	osa_circ_039358;osa_circ_039359
GLYMA17G05670	AT5G60360	LOC_Os09g27030	1	1	Gm17circRNA2214	ath_circ_029481	osa_circ_039358;osa_circ_039359
GLYMA17G05067	AT5G20830	LOC_Os03g28330	0	1	Gm17circRNA1286	ath_circ_026030	osa_circ_020219;osa_circ_020220;osa_circ_020221;osa_circ_020222;osa_circ_020223;osa_circ_020224;osa_circ_020225;osa_circ_020226;osa_circ_020227;osa_circ_020228;osa_circ_020229;osa_circ_020230;osa_circ_020231;osa_circ_020232;osa_circ_020233;osa_circ_020234;osa_circ_020235;osa_circ_020236;osa_circ_020237;osa_circ_020238;osa_circ_020239;osa_circ_020240;osa_circ_020241;osa_circ_020242;osa_circ_020243…
GLYMA17G05067	AT5G20830	LOC_Os07g42490	0	1	Gm17circRNA1286	ath_circ_026030	osa_circ_034775;osa_circ_034776;osa_circ_034777;osa_circ_034778;osa_circ_034779;osa_circ_034780
GLYMA17G05067	AT5G20830	LOC_Os06g09450	0	1	Gm17circRNA1286	ath_circ_026030	osa_circ_030033;osa_circ_030034;osa_circ_030035;osa_circ_030036;osa_circ_030037;osa_circ_030038;osa_circ_030039;osa_circ_030040;osa_circ_030041;osa_circ_030042;osa_circ_030044;osa_circ_030045;osa_circ_030046;osa_circ_030047;osa_circ_030048;osa_circ_030049;osa_circ_030050;osa_circ_030051;osa_circ_030052;osa_circ_030053;osa_circ_030054;osa_circ_030055;osa_circ_030060
GLYMA17G05067	AT3G43190	LOC_Os03g28330	0	1	Gm17circRNA1286	NA	osa_circ_020219;osa_circ_020220;osa_circ_020221;osa_circ_020222;osa_circ_020223;osa_circ_020224;osa_circ_020225;osa_circ_020226;osa_circ_020227;osa_circ_020228;osa_circ_020229;osa_circ_020230;osa_circ_020231;osa_circ_020232;osa_circ_020233;osa_circ_020234;osa_circ_020235;osa_circ_020236;osa_circ_020237;osa_circ_020238;osa_circ_020239;osa_circ_020240;osa_circ_020241;osa_circ_020242;osa_circ_020243…
GLYMA17G05067	AT3G43190	LOC_Os07g42490	0	1	Gm17circRNA1286	NA	osa_circ_034775;osa_circ_034776;osa_circ_034777;osa_circ_034778;osa_circ_034779;osa_circ_034780
GLYMA17G05067	AT3G43190	LOC_Os06g09450	0	1	Gm17circRNA1286	NA	osa_circ_030033;osa_circ_030034;osa_circ_030035;osa_circ_030036;osa_circ_030037;osa_circ_030038;osa_circ_030039;osa_circ_030040;osa_circ_030041;osa_circ_030042;osa_circ_030044;osa_circ_030045;osa_circ_030046;osa_circ_030047;osa_circ_030048;osa_circ_030049;osa_circ_030050;osa_circ_030051;osa_circ_030052;osa_circ_030053;osa_circ_030054;osa_circ_030055;osa_circ_030060
GLYMA17G04230	AT3G06440	LOC_Os01g22550	1	1	Gm17circRNA1282	ath_circ_013152	NA
GLYMA17G04180	AT3G17205	LOC_Os05g06690	1	1	Gm17circRNA1281	ath_circ_014596;ath_circ_014598;ath_circ_014599;ath_circ_014602	osa_circ_026713;osa_circ_026714;osa_circ_026715;osa_circ_026718;osa_circ_026719
GLYMA17G04130	AT3G06510	LOC_Os11g45710	1	0	Gm17circRNA2213	ath_circ_013154;ath_circ_013155;ath_circ_013156	osa_circ_010030
GLYMA17G03960	AT4G16280	LOC_Os09g03610	0	1	Gm17circRNA1280	ath_circ_020727;ath_circ_020728;ath_circ_020729;ath_circ_020730;ath_circ_020732;ath_circ_020733;ath_circ_020734	osa_circ_038456;osa_circ_038457;osa_circ_038458;osa_circ_038460
GLYMA17G03710	AT1G67890	LOC_Os12g37570	0	1	Gm17circRNA363	ath_circ_005860	NA
GLYMA17G03710	AT3G06620	LOC_Os12g37570	0	1	Gm17circRNA363	ath_circ_013172	NA
GLYMA17G03710	AT3G06640	LOC_Os12g37570	0	1	Gm17circRNA363	ath_circ_013181	NA
GLYMA17G03680	AT3G17040	LOC_Os03g19560	0	1	Gm17circRNA1279	ath_circ_014580;ath_circ_014581;ath_circ_014582;ath_circ_014583;ath_circ_014584;ath_circ_014585;ath_circ_014586;ath_circ_014587;ath_circ_014588;ath_circ_014589;ath_circ_014590	osa_circ_019481
GLYMA17G02970	AT5G49030	LOC_Os02g53770	0	1	Gm17circRNA362	ath_circ_028374;ath_circ_028375;ath_circ_028376;ath_circ_028377;ath_circ_028378	osa_circ_016759;osa_circ_016761;osa_circ_016762;osa_circ_016764;osa_circ_016765;osa_circ_016766
GLYMA17G02960	AT5G49020	LOC_Os07g47500	0	1	Gm17circRNA1278	ath_circ_028373	osa_circ_035232;osa_circ_035233
GLYMA17G02960	AT3G06930	LOC_Os07g47500	0	1	Gm17circRNA1278	ath_circ_013231	osa_circ_035232;osa_circ_035233
GLYMA17G02220	AT5G19010	LOC_Os05g05160	0	1	Gm17circRNA1276	ath_circ_025729;ath_circ_025730;ath_circ_025731;ath_circ_025732;ath_circ_025733;ath_circ_025734;ath_circ_025735;ath_circ_025736;ath_circ_025737	osa_circ_026524;osa_circ_026525;osa_circ_026531
GLYMA17G02220	AT5G19010	LOC_Os11g17080	0	1	Gm17circRNA1276	ath_circ_025729;ath_circ_025730;ath_circ_025731;ath_circ_025732;ath_circ_025733;ath_circ_025734;ath_circ_025735;ath_circ_025736;ath_circ_025737	osa_circ_009051;osa_circ_009052;osa_circ_009053;osa_circ_009054;osa_circ_009055
GLYMA17G01580	AT4G22010	LOC_Os06g46500	1	1	Gm17circRNA1275;Gm17circRNA2211	ath_circ_021316	NA
GLYMA17G01580	AT4G22010	LOC_Os04g47400	1	1	Gm17circRNA1275;Gm17circRNA2211	ath_circ_021316	NA
GLYMA17G01580	AT4G22010	LOC_Os07g32660	1	1	Gm17circRNA1275;Gm17circRNA2211	ath_circ_021316	NA
GLYMA17G01400	AT1G62320	LOC_Os05g51630	0	1	Gm17circRNA1274	NA	osa_circ_029221;osa_circ_029222;osa_circ_029223;osa_circ_029224;osa_circ_029225;osa_circ_029226;osa_circ_029227
GLYMA17G01400	AT1G62320	LOC_Os01g35050	0	1	Gm17circRNA1274	NA	osa_circ_002021;osa_circ_002022;osa_circ_002023;osa_circ_002024;osa_circ_002026;osa_circ_002028;osa_circ_002029;osa_circ_002030;osa_circ_002031;osa_circ_002032;osa_circ_002035;osa_circ_002036;osa_circ_002037;osa_circ_002038;osa_circ_002039;osa_circ_002040;osa_circ_002042;osa_circ_002043;osa_circ_002044;osa_circ_002045;osa_circ_002046;osa_circ_002047;osa_circ_002051;osa_circ_002052;osa_circ_002054…
GLYMA17G01400	AT4G04340	LOC_Os05g51630	0	1	Gm17circRNA1274	ath_circ_019681;ath_circ_019682;ath_circ_019683;ath_circ_019684;ath_circ_019685;ath_circ_019686;ath_circ_019687	osa_circ_029221;osa_circ_029222;osa_circ_029223;osa_circ_029224;osa_circ_029225;osa_circ_029226;osa_circ_029227
GLYMA17G01400	AT4G04340	LOC_Os01g35050	0	1	Gm17circRNA1274	ath_circ_019681;ath_circ_019682;ath_circ_019683;ath_circ_019684;ath_circ_019685;ath_circ_019686;ath_circ_019687	osa_circ_002021;osa_circ_002022;osa_circ_002023;osa_circ_002024;osa_circ_002026;osa_circ_002028;osa_circ_002029;osa_circ_002030;osa_circ_002031;osa_circ_002032;osa_circ_002035;osa_circ_002036;osa_circ_002037;osa_circ_002038;osa_circ_002039;osa_circ_002040;osa_circ_002042;osa_circ_002043;osa_circ_002044;osa_circ_002045;osa_circ_002046;osa_circ_002047;osa_circ_002051;osa_circ_002052;osa_circ_002054…
GLYMA17G01400	AT4G22120	LOC_Os05g51630	0	1	Gm17circRNA1274	ath_circ_021320;ath_circ_021321;ath_circ_021322;ath_circ_021323;ath_circ_021324;ath_circ_021325;ath_circ_021326	osa_circ_029221;osa_circ_029222;osa_circ_029223;osa_circ_029224;osa_circ_029225;osa_circ_029226;osa_circ_029227
GLYMA17G01400	AT4G22120	LOC_Os01g35050	0	1	Gm17circRNA1274	ath_circ_021320;ath_circ_021321;ath_circ_021322;ath_circ_021323;ath_circ_021324;ath_circ_021325;ath_circ_021326	osa_circ_002021;osa_circ_002022;osa_circ_002023;osa_circ_002024;osa_circ_002026;osa_circ_002028;osa_circ_002029;osa_circ_002030;osa_circ_002031;osa_circ_002032;osa_circ_002035;osa_circ_002036;osa_circ_002037;osa_circ_002038;osa_circ_002039;osa_circ_002040;osa_circ_002042;osa_circ_002043;osa_circ_002044;osa_circ_002045;osa_circ_002046;osa_circ_002047;osa_circ_002051;osa_circ_002052;osa_circ_002054…
GLYMA17G01400	AT1G11960	LOC_Os05g51630	0	1	Gm17circRNA1274	ath_circ_001340;ath_circ_001341;ath_circ_001342;ath_circ_001343	osa_circ_029221;osa_circ_029222;osa_circ_029223;osa_circ_029224;osa_circ_029225;osa_circ_029226;osa_circ_029227
GLYMA17G01400	AT1G11960	LOC_Os01g35050	0	1	Gm17circRNA1274	ath_circ_001340;ath_circ_001341;ath_circ_001342;ath_circ_001343	osa_circ_002021;osa_circ_002022;osa_circ_002023;osa_circ_002024;osa_circ_002026;osa_circ_002028;osa_circ_002029;osa_circ_002030;osa_circ_002031;osa_circ_002032;osa_circ_002035;osa_circ_002036;osa_circ_002037;osa_circ_002038;osa_circ_002039;osa_circ_002040;osa_circ_002042;osa_circ_002043;osa_circ_002044;osa_circ_002045;osa_circ_002046;osa_circ_002047;osa_circ_002051;osa_circ_002052;osa_circ_002054…
GLYMA17G01230	AT4G22360	LOC_Os08g39310	0	1	Gm17circRNA2209	ath_circ_021364;ath_circ_021365	osa_circ_037619;osa_circ_037620
GLYMA17G01230	AT4G22360	LOC_Os04g56980	0	1	Gm17circRNA2209	ath_circ_021364;ath_circ_021365	osa_circ_025832;osa_circ_025833
GLYMA17G00935	AT5G47690	LOC_Os06g17840	1	1	Gm17circRNA2208	ath_circ_028212;ath_circ_028213;ath_circ_028214;ath_circ_028215;ath_circ_028216;ath_circ_028217;ath_circ_028218;ath_circ_028219;ath_circ_028220;ath_circ_028221;ath_circ_028222;ath_circ_028223	osa_circ_030564;osa_circ_030565;osa_circ_030567;osa_circ_030568;osa_circ_030569;osa_circ_030570
GLYMA17G00670	AT5G49800	LOC_Os11g14070	0	1	Gm17circRNA2207	ath_circ_028448	osa_circ_008958;osa_circ_008959;osa_circ_008960;osa_circ_008961
GLYMA17G00560	AT2G02570	LOC_Os08g01840	0	1	Gm17circRNA1273	ath_circ_008408;ath_circ_008409;ath_circ_008410;ath_circ_008411;ath_circ_008412;ath_circ_008414	osa_circ_035589;osa_circ_035590
GLYMA17G00531	AT5G49880	LOC_Os01g65580	0	1	Gm17circRNA1272	ath_circ_028463;ath_circ_028464;ath_circ_028465;ath_circ_028466;ath_circ_028467	osa_circ_005064;osa_circ_005066;osa_circ_005068
GLYMA17G00480	AT1G59610	LOC_Os08g32920	1	1	Gm17circRNA1270;Gm17circRNA1271	ath_circ_005126;ath_circ_005127;ath_circ_005128;ath_circ_005129;ath_circ_005130;ath_circ_005131;ath_circ_005132;ath_circ_005133;ath_circ_005134	NA
GLYMA17G00480	AT1G59610	LOC_Os02g50550	1	1	Gm17circRNA1270;Gm17circRNA1271	ath_circ_005126;ath_circ_005127;ath_circ_005128;ath_circ_005129;ath_circ_005130;ath_circ_005131;ath_circ_005132;ath_circ_005133;ath_circ_005134	osa_circ_016451;osa_circ_016452;osa_circ_016454;osa_circ_016455;osa_circ_016457;osa_circ_016459;osa_circ_016461;osa_circ_016464;osa_circ_016465;osa_circ_016467;osa_circ_016468;osa_circ_016469
GLYMA17G00480	AT1G59610	LOC_Os06g13820	1	1	Gm17circRNA1270;Gm17circRNA1271	ath_circ_005126;ath_circ_005127;ath_circ_005128;ath_circ_005129;ath_circ_005130;ath_circ_005131;ath_circ_005132;ath_circ_005133;ath_circ_005134	osa_circ_030380;osa_circ_030381;osa_circ_030384;osa_circ_030385;osa_circ_030388;osa_circ_030389;osa_circ_030390;osa_circ_030391;osa_circ_030392;osa_circ_030393;osa_circ_030396
GLYMA17G00480	AT1G10290	LOC_Os08g32920	1	1	Gm17circRNA1270;Gm17circRNA1271	ath_circ_001131;ath_circ_001132;ath_circ_001133;ath_circ_001134;ath_circ_001135;ath_circ_001136;ath_circ_001137;ath_circ_001138;ath_circ_001139;ath_circ_001141;ath_circ_001142;ath_circ_001143;ath_circ_001144;ath_circ_001145	NA
GLYMA17G00480	AT1G10290	LOC_Os02g50550	1	1	Gm17circRNA1270;Gm17circRNA1271	ath_circ_001131;ath_circ_001132;ath_circ_001133;ath_circ_001134;ath_circ_001135;ath_circ_001136;ath_circ_001137;ath_circ_001138;ath_circ_001139;ath_circ_001141;ath_circ_001142;ath_circ_001143;ath_circ_001144;ath_circ_001145	osa_circ_016451;osa_circ_016452;osa_circ_016454;osa_circ_016455;osa_circ_016457;osa_circ_016459;osa_circ_016461;osa_circ_016464;osa_circ_016465;osa_circ_016467;osa_circ_016468;osa_circ_016469
GLYMA17G00480	AT1G10290	LOC_Os06g13820	1	1	Gm17circRNA1270;Gm17circRNA1271	ath_circ_001131;ath_circ_001132;ath_circ_001133;ath_circ_001134;ath_circ_001135;ath_circ_001136;ath_circ_001137;ath_circ_001138;ath_circ_001139;ath_circ_001141;ath_circ_001142;ath_circ_001143;ath_circ_001144;ath_circ_001145	osa_circ_030380;osa_circ_030381;osa_circ_030384;osa_circ_030385;osa_circ_030388;osa_circ_030389;osa_circ_030390;osa_circ_030391;osa_circ_030392;osa_circ_030393;osa_circ_030396
GLYMA16G34850	AT5G01010	LOC_Os05g24020	1	1	Gm16circRNA1352	ath_circ_023686;ath_circ_023688;ath_circ_023689;ath_circ_023690;ath_circ_023691;ath_circ_023692;ath_circ_023693	osa_circ_027344;osa_circ_027345;osa_circ_027346;osa_circ_027347;osa_circ_027349;osa_circ_027351;osa_circ_027352;osa_circ_027353;osa_circ_027354;osa_circ_027355;osa_circ_027357
GLYMA16G34620	AT5G01920	LOC_Os05g40180	1	1	Gm16circRNA1351	ath_circ_023774;ath_circ_023775;ath_circ_023776	NA
GLYMA16G33860	AT3G19180	LOC_Os04g57920	0	1	Gm16circRNA398	ath_circ_014787	osa_circ_025929
GLYMA16G32821	AT5G51710	LOC_Os03g03590	1	1	Gm16circRNA2271	ath_circ_028684;ath_circ_028685;ath_circ_028686;ath_circ_028687	NA
GLYMA16G26640	AT3G02070	LOC_Os04g32970	1	1	Gm16circRNA1348	ath_circ_012654;ath_circ_012655	NA
GLYMA16G21340	AT5G65930	LOC_Os04g57140	1	1	Gm16circRNA2266;Gm16circRNA2267	ath_circ_030140;ath_circ_030141	osa_circ_025840;osa_circ_025841;osa_circ_025842;osa_circ_025843;osa_circ_025844
GLYMA16G18183	AT5G35980	LOC_Os04g51370	1	0	Gm16circRNA395;Gm16circRNA396	ath_circ_027107;ath_circ_027108;ath_circ_027110;ath_circ_027111;ath_circ_027112;ath_circ_027113	osa_circ_025079;osa_circ_025083;osa_circ_025084;osa_circ_025085;osa_circ_025086
GLYMA16G18183	AT5G35980	LOC_Os02g47410	1	0	Gm16circRNA395;Gm16circRNA396	ath_circ_027107;ath_circ_027108;ath_circ_027110;ath_circ_027111;ath_circ_027112;ath_circ_027113	osa_circ_016121;osa_circ_016122;osa_circ_016123;osa_circ_016127;osa_circ_016128
GLYMA16G18030	AT3G54230	LOC_Os02g07070	1	1	Gm16circRNA1346	ath_circ_018306	osa_circ_013333;osa_circ_013334;osa_circ_013335;osa_circ_013336;osa_circ_013337;osa_circ_013339;osa_circ_013340
GLYMA16G17470	AT2G43040	LOC_Os12g37780	1	1	Gm16circRNA1345	NA	osa_circ_011996
GLYMA16G16060	AT4G26470	LOC_Os06g40720	0	1	Gm16circRNA1344	NA	osa_circ_031338
GLYMA16G08170	AT1G31410	LOC_Os04g51310	1	1	Gm16circRNA392	ath_circ_003332;ath_circ_003333;ath_circ_003334	osa_circ_025074;osa_circ_025075
GLYMA16G06860	AT3G27325	LOC_Os09g09360	0	1	Gm16circRNA1342;Gm16circRNA1343	ath_circ_015687;ath_circ_015688;ath_circ_015689;ath_circ_015691;ath_circ_015692	osa_circ_038662;osa_circ_038663;osa_circ_038664
GLYMA16G06421	AT3G01810	LOC_Os12g13340	0	1	Gm16circRNA1340	ath_circ_012629	osa_circ_010918;osa_circ_010919
GLYMA16G06010	AT2G40520	LOC_Os03g21850	1	0	Gm16circRNA2261	NA	osa_circ_019690;osa_circ_019691;osa_circ_019694
GLYMA16G06010	AT3G56320	LOC_Os03g21850	1	0	Gm16circRNA2261	ath_circ_018560	osa_circ_019690;osa_circ_019691;osa_circ_019694
GLYMA16G06010	AT3G56320	LOC_Os12g18530	1	0	Gm16circRNA2261	ath_circ_018560	NA
GLYMA16G05720	AT3G26990	LOC_Os01g70060	0	1	Gm16circRNA1339	ath_circ_015642;ath_circ_015643;ath_circ_015644;ath_circ_015645	osa_circ_005595;osa_circ_005596;osa_circ_005597;osa_circ_005598
GLYMA16G05410	AT2G13540	LOC_Os03g22570	0	1	Gm16circRNA390	ath_circ_008873;ath_circ_008874;ath_circ_008875;ath_circ_008876;ath_circ_008877;ath_circ_008878;ath_circ_008879	osa_circ_019776;osa_circ_019778;osa_circ_019780;osa_circ_019781;osa_circ_019782
GLYMA16G05310	AT3G26730	LOC_Os02g31150	0	1	Gm16circRNA1337;Gm16circRNA1338;Gm16circRNA389	ath_circ_015629;ath_circ_015630;ath_circ_015631	osa_circ_014782;osa_circ_014783
GLYMA16G05240	AT5G13980	LOC_Os11g32260	1	1	Gm16circRNA1336	ath_circ_025128;ath_circ_025129;ath_circ_025130;ath_circ_025131;ath_circ_025132;ath_circ_025133;ath_circ_025134;ath_circ_025135;ath_circ_025136;ath_circ_025137;ath_circ_025138;ath_circ_025139	osa_circ_009457;osa_circ_009458;osa_circ_009459;osa_circ_009460;osa_circ_009461;osa_circ_009463;osa_circ_009465;osa_circ_009471
GLYMA16G04880	AT1G12930	LOC_Os11g34120	1	0	Gm16circRNA1335;Gm16circRNA2260	ath_circ_001444;ath_circ_001445	osa_circ_009528;osa_circ_009529;osa_circ_009530
GLYMA16G04770	AT3G04080	LOC_Os07g48430	1	1	Gm16circRNA2259	ath_circ_012862;ath_circ_012863	osa_circ_035351;osa_circ_035352
GLYMA16G04770	AT5G18280	LOC_Os07g48430	1	1	Gm16circRNA2259	ath_circ_025646;ath_circ_025647	osa_circ_035351;osa_circ_035352
GLYMA16G04580	AT5G18190	LOC_Os07g07560	0	1	Gm16circRNA2256;Gm16circRNA2257	ath_circ_025627;ath_circ_025628;ath_circ_025629;ath_circ_025630;ath_circ_025631	osa_circ_032932;osa_circ_032933;osa_circ_032934
GLYMA16G04580	AT5G18190	LOC_Os03g57940	0	1	Gm16circRNA2256;Gm16circRNA2257	ath_circ_025627;ath_circ_025628;ath_circ_025629;ath_circ_025630;ath_circ_025631	osa_circ_022241;osa_circ_022242;osa_circ_022243
GLYMA16G04580	AT5G18190	LOC_Os01g56580	0	1	Gm16circRNA2256;Gm16circRNA2257	ath_circ_025627;ath_circ_025628;ath_circ_025629;ath_circ_025630;ath_circ_025631	osa_circ_004105;osa_circ_004106;osa_circ_004107;osa_circ_004108
GLYMA16G04580	AT3G03940	LOC_Os07g07560	0	1	Gm16circRNA2256;Gm16circRNA2257	ath_circ_012846;ath_circ_012847;ath_circ_012848;ath_circ_012849;ath_circ_012850;ath_circ_012851;ath_circ_012852	osa_circ_032932;osa_circ_032933;osa_circ_032934
GLYMA16G04580	AT3G03940	LOC_Os03g57940	0	1	Gm16circRNA2256;Gm16circRNA2257	ath_circ_012846;ath_circ_012847;ath_circ_012848;ath_circ_012849;ath_circ_012850;ath_circ_012851;ath_circ_012852	osa_circ_022241;osa_circ_022242;osa_circ_022243
GLYMA16G04580	AT3G03940	LOC_Os01g56580	0	1	Gm16circRNA2256;Gm16circRNA2257	ath_circ_012846;ath_circ_012847;ath_circ_012848;ath_circ_012849;ath_circ_012850;ath_circ_012851;ath_circ_012852	osa_circ_004105;osa_circ_004106;osa_circ_004107;osa_circ_004108
GLYMA16G04420	AT1G64740	LOC_Os03g11970	1	1	Gm16circRNA1334	NA	osa_circ_018554;osa_circ_018555;osa_circ_018556
GLYMA16G04300	AT3G03790	LOC_Os07g07080	1	1	Gm16circRNA387	ath_circ_012834;ath_circ_012835;ath_circ_012836;ath_circ_012837;ath_circ_012838;ath_circ_012839	osa_circ_032900;osa_circ_032901
GLYMA16G03190	AT4G01120	LOC_Os05g49420	1	1	Gm16circRNA2254	ath_circ_019390;ath_circ_019391	osa_circ_029029
GLYMA16G03190	AT4G01120	LOC_Os01g46970	1	1	Gm16circRNA2254	ath_circ_019390;ath_circ_019391	NA
GLYMA16G03190	AT2G46270	LOC_Os05g49420	1	1	Gm16circRNA2254	ath_circ_012298;ath_circ_012299;ath_circ_012300	osa_circ_029029
GLYMA16G03190	AT2G46270	LOC_Os01g46970	1	1	Gm16circRNA2254	ath_circ_012298;ath_circ_012299;ath_circ_012300	NA
GLYMA16G03050	AT3G25493	LOC_Os09g34180	0	1	Gm16circRNA386	NA	osa_circ_039868
GLYMA16G02770	AT1G01320	LOC_Os07g23990	1	0	Gm16circRNA385	ath_circ_000020;ath_circ_000021;ath_circ_000022;ath_circ_000023;ath_circ_000024;ath_circ_000025;ath_circ_000026;ath_circ_000027;ath_circ_000028;ath_circ_000029;ath_circ_000030;ath_circ_000031;ath_circ_000032;ath_circ_000033;ath_circ_000034;ath_circ_000035;ath_circ_000036;ath_circ_000037;ath_circ_000038;ath_circ_000039;ath_circ_000040;ath_circ_000041;ath_circ_000042	osa_circ_033558;osa_circ_033559;osa_circ_033560;osa_circ_033561;osa_circ_033563;osa_circ_033566;osa_circ_033569
GLYMA16G01660	AT5G12370	LOC_Os12g13590	1	0	Gm16circRNA2253	ath_circ_024921;ath_circ_024922;ath_circ_024923;ath_circ_024924;ath_circ_024925;ath_circ_024926;ath_circ_024927;ath_circ_024928;ath_circ_024929;ath_circ_024930	osa_circ_010935;osa_circ_010937;osa_circ_010938;osa_circ_010939;osa_circ_010940;osa_circ_010941
GLYMA16G01590	AT3G14270	LOC_Os08g34950	0	1	Gm16circRNA1332;Gm16circRNA1333	NA	osa_circ_037247;osa_circ_037248;osa_circ_037249;osa_circ_037250
GLYMA16G01450	AT1G72440	LOC_Os09g02810	1	1	Gm16circRNA383	ath_circ_006274;ath_circ_006275	osa_circ_038437;osa_circ_038438;osa_circ_038439;osa_circ_038440;osa_circ_038441;osa_circ_038442;osa_circ_038443;osa_circ_038444
GLYMA16G01360	AT3G14172	LOC_Os07g42410	1	1	Gm16circRNA1331	ath_circ_014110;ath_circ_014111	NA
GLYMA16G01330	AT1G11890	LOC_Os01g13350	1	1	Gm16circRNA1330	ath_circ_001330;ath_circ_001331;ath_circ_001332;ath_circ_001333	NA
GLYMA16G01330	AT1G11890	LOC_Os03g57760	1	1	Gm16circRNA1330	ath_circ_001330;ath_circ_001331;ath_circ_001332;ath_circ_001333	osa_circ_022221;osa_circ_022224;osa_circ_022225
GLYMA16G01330	AT1G11890	LOC_Os06g09850	1	1	Gm16circRNA1330	ath_circ_001330;ath_circ_001331;ath_circ_001332;ath_circ_001333	NA
GLYMA16G01330	AT1G11890	LOC_Os01g13350	1	1	Gm16circRNA1330	ath_circ_001330;ath_circ_001331;ath_circ_001332;ath_circ_001333	NA
GLYMA16G01070	AT1G72520	LOC_Os03g08220	0	1	Gm16circRNA382	ath_circ_006283;ath_circ_006284;ath_circ_006285	NA
GLYMA16G01070	AT1G72520	LOC_Os04g37430	0	1	Gm16circRNA382	ath_circ_006283;ath_circ_006284;ath_circ_006285	NA
GLYMA16G01070	AT1G17420	LOC_Os03g08220	0	1	Gm16circRNA382	ath_circ_001920;ath_circ_001921;ath_circ_001922;ath_circ_001923;ath_circ_001924	NA
GLYMA16G01070	AT1G17420	LOC_Os04g37430	0	1	Gm16circRNA382	ath_circ_001920;ath_circ_001921;ath_circ_001922;ath_circ_001923;ath_circ_001924	NA
GLYMA16G00870	AT1G17460	LOC_Os02g53670	0	1	Gm16circRNA1329	NA	osa_circ_016741;osa_circ_016743
GLYMA16G00870	AT1G72650	LOC_Os02g53670	0	1	Gm16circRNA1329	ath_circ_006305;ath_circ_006306	osa_circ_016741;osa_circ_016743
GLYMA16G00810	AT3G13990	LOC_Os06g10430	0	1	Gm16circRNA1328;Gm16circRNA2252	ath_circ_014079;ath_circ_014081;ath_circ_014082	NA
GLYMA16G00630	AT1G67120	LOC_Os10g31864	1	0	Gm16circRNA1327;Gm16circRNA381	ath_circ_005756;ath_circ_005757;ath_circ_005758;ath_circ_005759;ath_circ_005760;ath_circ_005761;ath_circ_005762	osa_circ_006982;osa_circ_006983;osa_circ_006984;osa_circ_006985;osa_circ_006986;osa_circ_006987;osa_circ_006990;osa_circ_006991;osa_circ_006992
GLYMA16G00630	AT1G67120	LOC_Os10g31856	1	0	Gm16circRNA1327;Gm16circRNA381	ath_circ_005756;ath_circ_005757;ath_circ_005758;ath_circ_005759;ath_circ_005760;ath_circ_005761;ath_circ_005762	osa_circ_006981
GLYMA16G00590	AT3G13930	LOC_Os06g01630	0	1	Gm16circRNA2251	ath_circ_014071;ath_circ_014072;ath_circ_014073;ath_circ_014074;ath_circ_014075;ath_circ_014076	osa_circ_029309;osa_circ_029310
GLYMA16G00590	AT3G13930	LOC_Os02g01500	0	1	Gm16circRNA2251	ath_circ_014071;ath_circ_014072;ath_circ_014073;ath_circ_014074;ath_circ_014075;ath_circ_014076	osa_circ_012656;osa_circ_012657;osa_circ_012658;osa_circ_012659;osa_circ_012660
GLYMA16G00590	AT3G13930	LOC_Os07g22720	0	1	Gm16circRNA2251	ath_circ_014071;ath_circ_014072;ath_circ_014073;ath_circ_014074;ath_circ_014075;ath_circ_014076	osa_circ_033489;osa_circ_033491
GLYMA16G00590	AT1G54220	LOC_Os06g01630	0	1	Gm16circRNA2251	ath_circ_004646;ath_circ_004647	osa_circ_029309;osa_circ_029310
GLYMA16G00590	AT1G54220	LOC_Os02g01500	0	1	Gm16circRNA2251	ath_circ_004646;ath_circ_004647	osa_circ_012656;osa_circ_012657;osa_circ_012658;osa_circ_012659;osa_circ_012660
GLYMA16G00590	AT1G54220	LOC_Os07g22720	0	1	Gm16circRNA2251	ath_circ_004646;ath_circ_004647	osa_circ_033489;osa_circ_033491
GLYMA15G42670	AT3G52140	LOC_Os02g48620	1	0	Gm15circRNA1393;Gm15circRNA2326	ath_circ_018104;ath_circ_018105;ath_circ_018106;ath_circ_018107;ath_circ_018108;ath_circ_018109;ath_circ_018110;ath_circ_018111;ath_circ_018112;ath_circ_018113;ath_circ_018114;ath_circ_018115;ath_circ_018116;ath_circ_018117;ath_circ_018119;ath_circ_018120;ath_circ_018121;ath_circ_018122;ath_circ_018123	osa_circ_016267;osa_circ_016268;osa_circ_016269;osa_circ_016270;osa_circ_016271;osa_circ_016272;osa_circ_016273;osa_circ_016274;osa_circ_016275;osa_circ_016276;osa_circ_016278;osa_circ_016280;osa_circ_016282;osa_circ_016283;osa_circ_016284
GLYMA15G42450	AT2G44440	LOC_Os04g56440	0	1	Gm15circRNA1392	ath_circ_012085	osa_circ_025780;osa_circ_025781
GLYMA15G42450	AT2G44440	LOC_Os09g10710	0	1	Gm15circRNA1392	ath_circ_012085	osa_circ_038687;osa_circ_038688;osa_circ_038689
GLYMA15G42450	AT2G44440	LOC_Os08g23930	0	1	Gm15circRNA1392	ath_circ_012085	osa_circ_036749;osa_circ_036750;osa_circ_036751;osa_circ_036752
GLYMA15G41950	AT1G79280	LOC_Os02g50790	1	0	Gm15circRNA2323	ath_circ_007011;ath_circ_007012;ath_circ_007013;ath_circ_007014;ath_circ_007015;ath_circ_007016;ath_circ_007017;ath_circ_007018;ath_circ_007019;ath_circ_007020;ath_circ_007021;ath_circ_007022;ath_circ_007023;ath_circ_007024;ath_circ_007025;ath_circ_007026	osa_circ_016492;osa_circ_016493;osa_circ_016495;osa_circ_016496;osa_circ_016497;osa_circ_016498;osa_circ_016499;osa_circ_016500
GLYMA15G41950	AT1G79280	LOC_Os02g50799	1	0	Gm15circRNA2323	ath_circ_007011;ath_circ_007012;ath_circ_007013;ath_circ_007014;ath_circ_007015;ath_circ_007016;ath_circ_007017;ath_circ_007018;ath_circ_007019;ath_circ_007020;ath_circ_007021;ath_circ_007022;ath_circ_007023;ath_circ_007024;ath_circ_007025;ath_circ_007026	osa_circ_016501;osa_circ_016503;osa_circ_016504;osa_circ_016505;osa_circ_016506;osa_circ_016507;osa_circ_016508
GLYMA15G41690	AT1G79440	LOC_Os02g07760	1	1	Gm15circRNA418	ath_circ_007049;ath_circ_007050	osa_circ_013410;osa_circ_013411
GLYMA15G39830	AT1G78420	LOC_Os06g06120	0	1	Gm15circRNA2321	ath_circ_006898	osa_circ_029736
GLYMA15G39830	AT1G78420	LOC_Os02g14720	0	1	Gm15circRNA2321	ath_circ_006898	osa_circ_014045;osa_circ_014046
GLYMA15G39830	AT1G17145	LOC_Os06g06120	0	1	Gm15circRNA2321	ath_circ_001883;ath_circ_001884;ath_circ_001885	osa_circ_029736
GLYMA15G39830	AT1G17145	LOC_Os02g14720	0	1	Gm15circRNA2321	ath_circ_001883;ath_circ_001884;ath_circ_001885	osa_circ_014045;osa_circ_014046
GLYMA15G39730	AT1G17110	LOC_Os02g14730	0	1	Gm15circRNA1387	ath_circ_001869;ath_circ_001870;ath_circ_001871;ath_circ_001872;ath_circ_001873;ath_circ_001874;ath_circ_001875;ath_circ_001876	osa_circ_014048
GLYMA15G38490	AT3G14720	LOC_Os06g26340	1	1	Gm15circRNA1386	ath_circ_014228;ath_circ_014229;ath_circ_014230;ath_circ_014231;ath_circ_014232	osa_circ_030813;osa_circ_030814
GLYMA15G38490	AT3G14720	LOC_Os01g47530	1	1	Gm15circRNA1386	ath_circ_014228;ath_circ_014229;ath_circ_014230;ath_circ_014231;ath_circ_014232	osa_circ_003131;osa_circ_003132;osa_circ_003133;osa_circ_003134;osa_circ_003135
GLYMA15G38490	AT3G14720	LOC_Os05g49140	1	1	Gm15circRNA1386	ath_circ_014228;ath_circ_014229;ath_circ_014230;ath_circ_014231;ath_circ_014232	osa_circ_028979;osa_circ_028983
GLYMA15G38490	AT3G14720	LOC_Os01g43910	1	1	Gm15circRNA1386	ath_circ_014228;ath_circ_014229;ath_circ_014230;ath_circ_014231;ath_circ_014232	osa_circ_002793;osa_circ_002794;osa_circ_002795;osa_circ_002796;osa_circ_002798
GLYMA15G38490	AT1G53510	LOC_Os06g26340	1	1	Gm15circRNA1386	ath_circ_004565;ath_circ_004566;ath_circ_004567;ath_circ_004568;ath_circ_004569;ath_circ_004570	osa_circ_030813;osa_circ_030814
GLYMA15G38490	AT1G53510	LOC_Os01g47530	1	1	Gm15circRNA1386	ath_circ_004565;ath_circ_004566;ath_circ_004567;ath_circ_004568;ath_circ_004569;ath_circ_004570	osa_circ_003131;osa_circ_003132;osa_circ_003133;osa_circ_003134;osa_circ_003135
GLYMA15G38490	AT1G53510	LOC_Os05g49140	1	1	Gm15circRNA1386	ath_circ_004565;ath_circ_004566;ath_circ_004567;ath_circ_004568;ath_circ_004569;ath_circ_004570	osa_circ_028979;osa_circ_028983
GLYMA15G38490	AT1G53510	LOC_Os01g43910	1	1	Gm15circRNA1386	ath_circ_004565;ath_circ_004566;ath_circ_004567;ath_circ_004568;ath_circ_004569;ath_circ_004570	osa_circ_002793;osa_circ_002794;osa_circ_002795;osa_circ_002796;osa_circ_002798
GLYMA15G38060	AT2G38750	LOC_Os05g31750	1	1	Gm15circRNA2319	ath_circ_011429	osa_circ_027705;osa_circ_027706;osa_circ_027707
GLYMA15G27480	AT1G78580	LOC_Os05g44210	1	0	Gm15circRNA2316	ath_circ_006902;ath_circ_006903;ath_circ_006904;ath_circ_006905;ath_circ_006906	osa_circ_028530;osa_circ_028531
GLYMA15G27480	AT4G27550	LOC_Os05g44210	1	0	Gm15circRNA2316	NA	osa_circ_028530;osa_circ_028531
GLYMA15G27480	AT1G16980	LOC_Os05g44210	1	0	Gm15circRNA2316	NA	osa_circ_028530;osa_circ_028531
GLYMA15G22150	AT5G44560	LOC_Os03g43860	0	1	Gm15circRNA2313	ath_circ_027895;ath_circ_027896;ath_circ_027897;ath_circ_027899;ath_circ_027900	NA
GLYMA15G20870	AT5G48950	LOC_Os03g48480	0	1	Gm15circRNA414	NA	osa_circ_021063
GLYMA15G20870	AT1G48320	LOC_Os03g48480	0	1	Gm15circRNA414	NA	osa_circ_021063
GLYMA15G20000	AT2G40700	LOC_Os02g04030	0	1	Gm15circRNA1378	ath_circ_011647;ath_circ_011648	NA
GLYMA15G19600	AT2G05940	LOC_Os10g25550	1	1	Gm15circRNA1377	ath_circ_008641	osa_circ_006711;osa_circ_006712;osa_circ_006713;osa_circ_006714;osa_circ_006715;osa_circ_006716;osa_circ_006717
GLYMA15G19600	AT2G05940	LOC_Os08g35600	1	1	Gm15circRNA1377	ath_circ_008641	NA
GLYMA15G19600	AT2G05940	LOC_Os06g10160	1	1	Gm15circRNA1377	ath_circ_008641	osa_circ_030116
GLYMA15G19600	AT2G05940	LOC_Os09g27010	1	1	Gm15circRNA1377	ath_circ_008641	osa_circ_039357
GLYMA15G19600	AT2G05940	LOC_Os07g42200	1	1	Gm15circRNA1377	ath_circ_008641	osa_circ_034734
GLYMA15G19600	AT2G05940	LOC_Os03g08170	1	1	Gm15circRNA1377	ath_circ_008641	osa_circ_018200
GLYMA15G19600	AT2G05940	LOC_Os03g29410	1	1	Gm15circRNA1377	ath_circ_008641	NA
GLYMA15G19600	AT5G35580	LOC_Os10g25550	1	1	Gm15circRNA1377	NA	osa_circ_006711;osa_circ_006712;osa_circ_006713;osa_circ_006714;osa_circ_006715;osa_circ_006716;osa_circ_006717
GLYMA15G19600	AT5G35580	LOC_Os06g10160	1	1	Gm15circRNA1377	NA	osa_circ_030116
GLYMA15G19600	AT5G35580	LOC_Os09g27010	1	1	Gm15circRNA1377	NA	osa_circ_039357
GLYMA15G19600	AT5G35580	LOC_Os07g42200	1	1	Gm15circRNA1377	NA	osa_circ_034734
GLYMA15G19600	AT5G35580	LOC_Os03g08170	1	1	Gm15circRNA1377	NA	osa_circ_018200
GLYMA15G18810	AT5G57030	LOC_Os01g39960	1	1	Gm15circRNA2312	ath_circ_029203;ath_circ_029204;ath_circ_029205	osa_circ_002330;osa_circ_002331
GLYMA15G18430	AT4G26140	LOC_Os06g37560	0	1	Gm15circRNA2311	NA	osa_circ_031236;osa_circ_031238;osa_circ_031239
GLYMA15G18430	AT4G26140	LOC_Os01g39830	0	1	Gm15circRNA2311	NA	osa_circ_002328
GLYMA15G18430	AT3G52840	LOC_Os02g12730	0	1	Gm15circRNA2311	ath_circ_018179;ath_circ_018180;ath_circ_018181	NA
GLYMA15G18430	AT3G52840	LOC_Os06g37560	0	1	Gm15circRNA2311	ath_circ_018179;ath_circ_018180;ath_circ_018181	osa_circ_031236;osa_circ_031238;osa_circ_031239
GLYMA15G18430	AT3G52840	LOC_Os01g39830	0	1	Gm15circRNA2311	ath_circ_018179;ath_circ_018180;ath_circ_018181	osa_circ_002328
GLYMA15G18430	AT5G56870	LOC_Os02g12730	0	1	Gm15circRNA2311	ath_circ_029183;ath_circ_029184;ath_circ_029185;ath_circ_029186;ath_circ_029187	NA
GLYMA15G18430	AT5G56870	LOC_Os06g37560	0	1	Gm15circRNA2311	ath_circ_029183;ath_circ_029184;ath_circ_029185;ath_circ_029186;ath_circ_029187	osa_circ_031236;osa_circ_031238;osa_circ_031239
GLYMA15G18430	AT5G56870	LOC_Os01g39830	0	1	Gm15circRNA2311	ath_circ_029183;ath_circ_029184;ath_circ_029185;ath_circ_029186;ath_circ_029187	osa_circ_002328
GLYMA15G18120	AT3G28430	LOC_Os04g23210	1	1	Gm15circRNA2310	ath_circ_015770;ath_circ_015771	osa_circ_023341;osa_circ_023342;osa_circ_023343
GLYMA15G17956	AT4G29940	LOC_Os02g05450	0	1	Gm15circRNA2309	ath_circ_022261;ath_circ_022262;ath_circ_022263;ath_circ_022264;ath_circ_022265;ath_circ_022266	osa_circ_013136;osa_circ_013139
GLYMA15G17840	AT3G53970	LOC_Os07g36420	0	1	Gm15circRNA2308	ath_circ_018286	NA
GLYMA15G17680	AT4G25880	LOC_Os08g40830	1	0	Gm15circRNA2307	NA	osa_circ_037709;osa_circ_037710;osa_circ_037711;osa_circ_037712;osa_circ_037713;osa_circ_037714;osa_circ_037716;osa_circ_037717;osa_circ_037718;osa_circ_037719;osa_circ_037720
GLYMA15G15900	AT3G16630	LOC_Os05g06280	1	0	Gm15circRNA412	ath_circ_014524;ath_circ_014525;ath_circ_014526;ath_circ_014527	osa_circ_026623;osa_circ_026624;osa_circ_026625;osa_circ_026627;osa_circ_026628;osa_circ_026629
GLYMA15G15350	AT3G16940	LOC_Os07g30774	1	1	Gm15circRNA1373;Gm15circRNA1374	ath_circ_014567;ath_circ_014568;ath_circ_014569;ath_circ_014571	osa_circ_033848;osa_circ_033849;osa_circ_033850
GLYMA15G14591	AT3G17205	LOC_Os05g06690	1	1	Gm15circRNA1371;Gm15circRNA2303	ath_circ_014596;ath_circ_014598;ath_circ_014599;ath_circ_014602	osa_circ_026713;osa_circ_026714;osa_circ_026715;osa_circ_026718;osa_circ_026719
GLYMA15G14320	AT1G49950	LOC_Os12g41920	1	1	Gm15circRNA411	ath_circ_004148;ath_circ_004149;ath_circ_004150	osa_circ_012295;osa_circ_012296
GLYMA15G14320	AT1G49950	LOC_Os01g40670	1	1	Gm15circRNA411	ath_circ_004148;ath_circ_004149;ath_circ_004150	osa_circ_002398
GLYMA15G13380	AT5G45160	LOC_Os01g39310	1	0	Gm15circRNA2301	ath_circ_027951;ath_circ_027952;ath_circ_027953;ath_circ_027954;ath_circ_027955	osa_circ_002290;osa_circ_002291;osa_circ_002292;osa_circ_002293;osa_circ_002294;osa_circ_002295;osa_circ_002299;osa_circ_002300;osa_circ_002301;osa_circ_002302
GLYMA15G13040	AT1G50500	LOC_Os01g67880	1	1	Gm15circRNA2300	ath_circ_004239;ath_circ_004241;ath_circ_004242;ath_circ_004243;ath_circ_004244	NA
GLYMA15G12090	AT4G12610	LOC_Os10g10990	0	1	Gm15circRNA1369	ath_circ_020309;ath_circ_020310	osa_circ_006357;osa_circ_006358;osa_circ_006359;osa_circ_006360
GLYMA15G12090	AT4G12610	LOC_Os03g14720	0	1	Gm15circRNA1369	ath_circ_020309;ath_circ_020310	osa_circ_018878;osa_circ_018879
GLYMA15G11500	AT1G11720	LOC_Os04g53310	0	1	Gm15circRNA410	ath_circ_001311	osa_circ_025393;osa_circ_025394;osa_circ_025395;osa_circ_025397;osa_circ_025398
GLYMA15G11500	AT1G11720	LOC_Os08g09230	0	1	Gm15circRNA410	ath_circ_001311	NA
GLYMA15G11270	AT1G61800	LOC_Os08g08840	0	1	Gm15circRNA409	ath_circ_005363	osa_circ_036185;osa_circ_036186;osa_circ_036187;osa_circ_036188
GLYMA15G11270	AT4G03950	LOC_Os08g08840	0	1	Gm15circRNA409	NA	osa_circ_036185;osa_circ_036186;osa_circ_036187;osa_circ_036188
GLYMA15G11270	AT5G54800	LOC_Os08g08840	0	1	Gm15circRNA409	ath_circ_028990	osa_circ_036185;osa_circ_036186;osa_circ_036187;osa_circ_036188
GLYMA15G08660	AT2G33990	LOC_Os06g06160	0	1	Gm15circRNA2295	NA	osa_circ_029737;osa_circ_029738;osa_circ_029739;osa_circ_029740;osa_circ_029741;osa_circ_029744
GLYMA15G07570	AT4G09300	LOC_Os03g13220	1	1	Gm15circRNA2293	ath_circ_019959	osa_circ_018752
GLYMA15G07570	AT1G11110	LOC_Os03g13220	1	1	Gm15circRNA2293	NA	osa_circ_018752
GLYMA15G07570	AT1G61150	LOC_Os03g13220	1	1	Gm15circRNA2293	ath_circ_005289;ath_circ_005290;ath_circ_005291;ath_circ_005292;ath_circ_005293	osa_circ_018752
GLYMA15G07490	AT1G11170	LOC_Os07g37760	1	1	Gm15circRNA2292	NA	osa_circ_034328
GLYMA15G07490	AT1G61240	LOC_Os07g37760	1	1	Gm15circRNA2292	ath_circ_005301;ath_circ_005302;ath_circ_005303	osa_circ_034328
GLYMA15G06710	AT2G14260	LOC_Os05g43830	0	1	Gm15circRNA2290;Gm15circRNA2291	ath_circ_008920;ath_circ_008922;ath_circ_008923	NA
GLYMA15G06540	AT2G04305	LOC_Os08g03600	0	1	Gm15circRNA1366;Gm15circRNA2289	ath_circ_008521	NA
GLYMA15G06050	AT2G14050	LOC_Os06g11500	0	1	Gm15circRNA406	ath_circ_008902;ath_circ_008903;ath_circ_008904;ath_circ_008905;ath_circ_008906;ath_circ_008907	osa_circ_030210;osa_circ_030211;osa_circ_030213;osa_circ_030214;osa_circ_030216
GLYMA15G04686	AT5G59740	LOC_Os05g02490	1	1	Gm15circRNA2287	ath_circ_029441;ath_circ_029442	osa_circ_026279
GLYMA15G04686	AT3G46180	LOC_Os05g02490	1	1	Gm15circRNA2287	ath_circ_017542	osa_circ_026279
GLYMA15G04410	AT2G28840	LOC_Os01g74320	1	1	Gm15circRNA2286	ath_circ_010251;ath_circ_010252	NA
GLYMA15G04410	AT2G28840	LOC_Os03g16780	1	1	Gm15circRNA2286	ath_circ_010251;ath_circ_010252	NA
GLYMA15G04410	AT2G28840	LOC_Os05g02130	1	1	Gm15circRNA2286	ath_circ_010251;ath_circ_010252	NA
GLYMA15G03500	AT1G05960	LOC_Os01g67290	0	1	Gm15circRNA1361;Gm15circRNA403	ath_circ_000562;ath_circ_000563;ath_circ_000564;ath_circ_000565;ath_circ_000566;ath_circ_000567;ath_circ_000568	osa_circ_005259;osa_circ_005260;osa_circ_005261;osa_circ_005262
GLYMA15G03190	AT1G54170	LOC_Os02g27950	0	1	Gm15circRNA1359	ath_circ_004641;ath_circ_004642;ath_circ_004643	osa_circ_014678;osa_circ_014679
GLYMA15G03190	AT3G14010	LOC_Os02g27950	0	1	Gm15circRNA1359	ath_circ_014085;ath_circ_014086;ath_circ_014087;ath_circ_014088;ath_circ_014089;ath_circ_014090;ath_circ_014091	osa_circ_014678;osa_circ_014679
GLYMA15G02970	AT1G72880	LOC_Os01g51280	0	1	Gm15circRNA2284	ath_circ_006324	osa_circ_003580
GLYMA15G02940	AT1G72670	LOC_Os01g09790	1	1	Gm15circRNA1358	ath_circ_006308	NA
GLYMA15G02790	AT1G72970	LOC_Os09g19930	1	1	Gm15circRNA2283	ath_circ_006332;ath_circ_006333	osa_circ_038991
GLYMA15G02790	AT1G72970	LOC_Os08g31030	1	1	Gm15circRNA2283	ath_circ_006332;ath_circ_006333	NA
GLYMA15G01800	AT1G79915	LOC_Os06g43250	1	1	Gm15circRNA401	NA	osa_circ_031485
GLYMA15G01580	AT1G80410	LOC_Os01g43030	0	1	Gm15circRNA1356	ath_circ_007210;ath_circ_007211;ath_circ_007212;ath_circ_007213;ath_circ_007214;ath_circ_007215;ath_circ_007216;ath_circ_007217;ath_circ_007218;ath_circ_007219;ath_circ_007220;ath_circ_007221;ath_circ_007222	osa_circ_002643;osa_circ_002644;osa_circ_002645;osa_circ_002646;osa_circ_002647;osa_circ_002648;osa_circ_002649;osa_circ_002650;osa_circ_002651;osa_circ_002653;osa_circ_002654
GLYMA15G01090	AT3G59630	LOC_Os11g16430	0	1	Gm15circRNA1354	ath_circ_018836	NA
GLYMA15G00340	AT3G21180	LOC_Os04g51610	0	1	Gm15circRNA2277	NA	osa_circ_025105;osa_circ_025106;osa_circ_025107;osa_circ_025108;osa_circ_025110;osa_circ_025111;osa_circ_025112;osa_circ_025113;osa_circ_025114
GLYMA15G00340	AT3G21180	LOC_Os08g40530	0	1	Gm15circRNA2277	NA	osa_circ_037685;osa_circ_037686;osa_circ_037688;osa_circ_037689;osa_circ_037691;osa_circ_037692;osa_circ_037695;osa_circ_037696
GLYMA15G00340	AT3G21180	LOC_Os02g08010	0	1	Gm15circRNA2277	NA	osa_circ_013433;osa_circ_013434;osa_circ_013435;osa_circ_013436;osa_circ_013438;osa_circ_013439
GLYMA14G40460	AT2G45730	LOC_Os04g02150	0	1	Gm14circRNA439	ath_circ_012229	osa_circ_022906;osa_circ_022908
GLYMA14G40130	AT1G75990	LOC_Os08g43640	0	1	Gm14circRNA438	NA	osa_circ_037970;osa_circ_037972
GLYMA14G40130	AT1G20200	LOC_Os09g37000	0	1	Gm14circRNA438	ath_circ_002196;ath_circ_002197	NA
GLYMA14G40130	AT1G20200	LOC_Os08g43640	0	1	Gm14circRNA438	ath_circ_002196;ath_circ_002197	osa_circ_037970;osa_circ_037972
GLYMA14G39890	AT1G20410	LOC_Os04g47380	1	1	Gm14circRNA1419	ath_circ_002216;ath_circ_002217	osa_circ_024861
GLYMA14G39880	AT1G41830	LOC_Os06g46500	0	1	Gm14circRNA1418;Gm14circRNA437	ath_circ_003746	NA
GLYMA14G39880	AT1G41830	LOC_Os04g47400	0	1	Gm14circRNA1418;Gm14circRNA437	ath_circ_003746	NA
GLYMA14G39880	AT1G41830	LOC_Os07g32660	0	1	Gm14circRNA1418;Gm14circRNA437	ath_circ_003746	NA
GLYMA14G39880	AT1G76160	LOC_Os06g46500	0	1	Gm14circRNA1418;Gm14circRNA437	ath_circ_006672	NA
GLYMA14G39880	AT1G76160	LOC_Os04g47400	0	1	Gm14circRNA1418;Gm14circRNA437	ath_circ_006672	NA
GLYMA14G39880	AT1G76160	LOC_Os07g32660	0	1	Gm14circRNA1418;Gm14circRNA437	ath_circ_006672	NA
GLYMA14G39770	AT2G33630	LOC_Os02g48460	1	1	Gm14circRNA2351	NA	osa_circ_016261
GLYMA14G39020	AT1G65840	LOC_Os04g57560	1	1	Gm14circRNA2350	ath_circ_005664;ath_circ_005665	osa_circ_025892;osa_circ_025893;osa_circ_025894;osa_circ_025895
GLYMA14G39020	AT1G65840	LOC_Os04g57550	1	1	Gm14circRNA2350	ath_circ_005664;ath_circ_005665	osa_circ_025891
GLYMA14G38650	AT1G06840	LOC_Os01g60280	0	1	Gm14circRNA1417	ath_circ_000652;ath_circ_000653;ath_circ_000654	osa_circ_004611;osa_circ_004612;osa_circ_004614;osa_circ_004616
GLYMA14G38650	AT1G06840	LOC_Os01g72990	0	1	Gm14circRNA1417	ath_circ_000652;ath_circ_000653;ath_circ_000654	osa_circ_005920;osa_circ_005921
GLYMA14G38650	AT1G06840	LOC_Os05g40270	0	1	Gm14circRNA1417	ath_circ_000652;ath_circ_000653;ath_circ_000654	osa_circ_028253;osa_circ_028256;osa_circ_028257;osa_circ_028258;osa_circ_028259
GLYMA14G36960	AT5G58940	LOC_Os03g61060	0	1	Gm14circRNA2348	ath_circ_029397	osa_circ_022528
GLYMA14G36880	AT3G07660	LOC_Os09g08670	1	0	Gm14circRNA1416	ath_circ_013311;ath_circ_013312;ath_circ_013313;ath_circ_013315	osa_circ_038607;osa_circ_038608;osa_circ_038610;osa_circ_038611;osa_circ_038612
GLYMA14G33480	AT1G77760	LOC_Os02g53130	1	0	Gm14circRNA436	ath_circ_006838;ath_circ_006839;ath_circ_006840;ath_circ_006841;ath_circ_006842;ath_circ_006843;ath_circ_006844	NA
GLYMA14G33480	AT1G77760	LOC_Os08g36480	1	0	Gm14circRNA436	ath_circ_006838;ath_circ_006839;ath_circ_006840;ath_circ_006841;ath_circ_006842;ath_circ_006843;ath_circ_006844	NA
GLYMA14G33480	AT1G77760	LOC_Os08g36500	1	0	Gm14circRNA436	ath_circ_006838;ath_circ_006839;ath_circ_006840;ath_circ_006841;ath_circ_006842;ath_circ_006843;ath_circ_006844	NA
GLYMA14G33400	AT1G77720	LOC_Os03g49750	0	1	Gm14circRNA2346	ath_circ_006837	NA
GLYMA14G31890	AT5G53140	LOC_Os06g33549	0	1	Gm14circRNA1414;Gm14circRNA1415	ath_circ_028796;ath_circ_028797;ath_circ_028798;ath_circ_028799;ath_circ_028800;ath_circ_028801	NA
GLYMA14G31890	AT5G53140	LOC_Os02g15594	0	1	Gm14circRNA1414;Gm14circRNA1415	ath_circ_028796;ath_circ_028797;ath_circ_028798;ath_circ_028799;ath_circ_028800;ath_circ_028801	osa_circ_014129;osa_circ_014130;osa_circ_014131;osa_circ_014132;osa_circ_014133
GLYMA14G31890	AT5G53140	LOC_Os06g33530	0	1	Gm14circRNA1414;Gm14circRNA1415	ath_circ_028796;ath_circ_028797;ath_circ_028798;ath_circ_028799;ath_circ_028800;ath_circ_028801	NA
GLYMA14G31370	AT5G24120	LOC_Os05g50930	1	0	Gm14circRNA2345	ath_circ_026403	osa_circ_029140
GLYMA14G21790	AT2G25870	LOC_Os02g13360	0	1	Gm14circRNA2341	ath_circ_009878;ath_circ_009879;ath_circ_009880	osa_circ_013963
GLYMA14G21201	AT2G03120	LOC_Os05g36070	0	1	Gm14circRNA1413	ath_circ_008439;ath_circ_008440	NA
GLYMA14G21201	AT2G03120	LOC_Os02g02530	0	1	Gm14circRNA1413	ath_circ_008439;ath_circ_008440	osa_circ_012768
GLYMA14G20450	AT5G25610	LOC_Os01g53240	1	1	Gm14circRNA434	ath_circ_026573;ath_circ_026574;ath_circ_026575;ath_circ_026576;ath_circ_026577;ath_circ_026578;ath_circ_026579;ath_circ_026580	NA
GLYMA14G20450	AT5G25610	LOC_Os05g13490	1	1	Gm14circRNA434	ath_circ_026573;ath_circ_026574;ath_circ_026575;ath_circ_026576;ath_circ_026577;ath_circ_026578;ath_circ_026579;ath_circ_026580	NA
GLYMA14G20450	AT5G25610	LOC_Os05g12410	1	1	Gm14circRNA434	ath_circ_026573;ath_circ_026574;ath_circ_026575;ath_circ_026576;ath_circ_026577;ath_circ_026578;ath_circ_026579;ath_circ_026580	NA
GLYMA14G20450	AT5G25610	LOC_Os04g14990	1	1	Gm14circRNA434	ath_circ_026573;ath_circ_026574;ath_circ_026575;ath_circ_026576;ath_circ_026577;ath_circ_026578;ath_circ_026579;ath_circ_026580	NA
GLYMA14G20450	AT5G25610	LOC_Os05g12640	1	1	Gm14circRNA434	ath_circ_026573;ath_circ_026574;ath_circ_026575;ath_circ_026576;ath_circ_026577;ath_circ_026578;ath_circ_026579;ath_circ_026580	NA
GLYMA14G20450	AT5G25610	LOC_Os05g12400	1	1	Gm14circRNA434	ath_circ_026573;ath_circ_026574;ath_circ_026575;ath_circ_026576;ath_circ_026577;ath_circ_026578;ath_circ_026579;ath_circ_026580	NA
GLYMA14G20040	AT5G24800	LOC_Os06g45140	1	0	Gm14circRNA1412	ath_circ_026501;ath_circ_026502	osa_circ_031862;osa_circ_031863;osa_circ_031864
GLYMA14G20040	AT5G24800	LOC_Os02g07840	1	0	Gm14circRNA1412	ath_circ_026501;ath_circ_026502	osa_circ_013414
GLYMA14G20040	AT5G24800	LOC_Os02g16680	1	0	Gm14circRNA1412	ath_circ_026501;ath_circ_026502	osa_circ_014202
GLYMA14G16181	AT4G32600	LOC_Os09g15430	1	1	Gm14circRNA1410;Gm14circRNA2339	NA	osa_circ_038850;osa_circ_038851;osa_circ_038852
GLYMA14G12360	AT2G24640	LOC_Os06g44380	1	1	Gm14circRNA2337	ath_circ_009778;ath_circ_009779	osa_circ_031809;osa_circ_031810;osa_circ_031811
GLYMA14G12360	AT4G31670	LOC_Os06g44380	1	1	Gm14circRNA2337	NA	osa_circ_031809;osa_circ_031810;osa_circ_031811
GLYMA14G11860	AT4G31810	LOC_Os10g40540	0	1	Gm14circRNA1407	ath_circ_022502;ath_circ_022503;ath_circ_022504	osa_circ_007935;osa_circ_007936;osa_circ_007937
GLYMA14G11711	AT4G31180	LOC_Os02g46130	1	1	Gm14circRNA2336	ath_circ_022418;ath_circ_022419;ath_circ_022420;ath_circ_022421;ath_circ_022422;ath_circ_022423	osa_circ_015988;osa_circ_015990
GLYMA14G11711	AT4G31180	LOC_Os02g04700	1	1	Gm14circRNA2336	ath_circ_022418;ath_circ_022419;ath_circ_022420;ath_circ_022421;ath_circ_022422;ath_circ_022423	NA
GLYMA14G11711	AT4G26870	LOC_Os02g46130	1	1	Gm14circRNA2336	ath_circ_021899;ath_circ_021900;ath_circ_021901	osa_circ_015988;osa_circ_015990
GLYMA14G11711	AT4G26870	LOC_Os02g04700	1	1	Gm14circRNA2336	ath_circ_021899;ath_circ_021900;ath_circ_021901	NA
GLYMA14G10300	AT4G07990	LOC_Os07g03270	1	1	Gm14circRNA1406	ath_circ_019870	osa_circ_032677
GLYMA14G10300	AT4G07990	LOC_Os03g51830	1	1	Gm14circRNA1406	ath_circ_019870	NA
GLYMA14G09940	AT1G27470	LOC_Os03g52470	1	1	Gm14circRNA430	NA	osa_circ_021686;osa_circ_021687
GLYMA14G09940	AT4G07410	LOC_Os03g52470	1	1	Gm14circRNA430	ath_circ_019864;ath_circ_019865;ath_circ_019866;ath_circ_019867;ath_circ_019868	osa_circ_021686;osa_circ_021687
GLYMA14G08170	AT1G19400	LOC_Os03g56420	0	1	Gm14circRNA2334	ath_circ_002125	osa_circ_022092
GLYMA14G08170	AT1G75180	LOC_Os03g56420	0	1	Gm14circRNA2334	ath_circ_006570	osa_circ_022092
GLYMA14G04770	AT3G11830	LOC_Os06g47320	1	1	Gm14circRNA1400	ath_circ_013762;ath_circ_013763;ath_circ_013764;ath_circ_013765;ath_circ_013766;ath_circ_013767;ath_circ_013768;ath_circ_013769;ath_circ_013770;ath_circ_013771;ath_circ_013772	osa_circ_032101;osa_circ_032102;osa_circ_032103;osa_circ_032104;osa_circ_032106
GLYMA14G04410	AT5G10270	LOC_Os05g32360	0	1	Gm14circRNA1399	ath_circ_024680;ath_circ_024681;ath_circ_024682	osa_circ_027754
GLYMA14G04410	AT5G10270	LOC_Os01g72790	0	1	Gm14circRNA1399	ath_circ_024680;ath_circ_024681;ath_circ_024682	osa_circ_005889;osa_circ_005890
GLYMA14G04410	AT5G64960	LOC_Os05g32360	0	1	Gm14circRNA1399	ath_circ_030025;ath_circ_030026;ath_circ_030027	osa_circ_027754
GLYMA14G04410	AT5G64960	LOC_Os01g72790	0	1	Gm14circRNA1399	ath_circ_030025;ath_circ_030026;ath_circ_030027	osa_circ_005889;osa_circ_005890
GLYMA14G04130	AT2G26780	LOC_Os11g04220	1	0	Gm14circRNA1398	ath_circ_009996;ath_circ_009997;ath_circ_009998;ath_circ_009999;ath_circ_010000;ath_circ_010001	osa_circ_008397;osa_circ_008400
GLYMA14G04130	AT2G26780	LOC_Os11g04220	1	0	Gm14circRNA1398	ath_circ_009996;ath_circ_009997;ath_circ_009998;ath_circ_009999;ath_circ_010000;ath_circ_010001	osa_circ_008397;osa_circ_008400
GLYMA14G04130	AT2G26780	LOC_Os12g04030	1	0	Gm14circRNA1398	ath_circ_009996;ath_circ_009997;ath_circ_009998;ath_circ_009999;ath_circ_010000;ath_circ_010001	NA
GLYMA14G03710	AT4G23820	LOC_Os02g15690	0	1	Gm14circRNA2331	ath_circ_021495;ath_circ_021496;ath_circ_021497;ath_circ_021498;ath_circ_021499	NA
GLYMA14G03710	AT4G23820	LOC_Os01g43160	0	1	Gm14circRNA2331	ath_circ_021495;ath_circ_021496;ath_circ_021497;ath_circ_021498;ath_circ_021499	NA
GLYMA14G03710	AT4G23820	LOC_Os05g50960	0	1	Gm14circRNA2331	ath_circ_021495;ath_circ_021496;ath_circ_021497;ath_circ_021498;ath_circ_021499	NA
GLYMA14G02780	AT3G06530	LOC_Os04g46310	1	0	Gm14circRNA2330	ath_circ_013157;ath_circ_013158;ath_circ_013159;ath_circ_013160	osa_circ_024755;osa_circ_024756;osa_circ_024757;osa_circ_024758;osa_circ_024760;osa_circ_024761;osa_circ_024762;osa_circ_024763;osa_circ_024764;osa_circ_024765;osa_circ_024767
GLYMA14G02750	AT5G54910	LOC_Os06g01810	0	1	Gm14circRNA425	ath_circ_029001;ath_circ_029002;ath_circ_029003	osa_circ_029335;osa_circ_029336;osa_circ_029337
GLYMA14G02220	AT5G55220	LOC_Os06g20320	0	1	Gm14circRNA2329	ath_circ_029027;ath_circ_029028;ath_circ_029029;ath_circ_029030	osa_circ_030651;osa_circ_030652;osa_circ_030653;osa_circ_030655
GLYMA14G01430	AT1G55740	LOC_Os08g38710	0	1	Gm14circRNA2328	ath_circ_004845;ath_circ_004846;ath_circ_004847;ath_circ_004848;ath_circ_004849	NA
GLYMA14G01360	AT5G12840	LOC_Os03g48970	1	1	Gm14circRNA423	ath_circ_024941;ath_circ_024942	osa_circ_021093;osa_circ_021094;osa_circ_021095
GLYMA14G01360	AT3G20910	LOC_Os03g48970	1	1	Gm14circRNA423	NA	osa_circ_021093;osa_circ_021094;osa_circ_021095
GLYMA14G00530	AT2G17110	LOC_Os08g43730	1	1	Gm14circRNA422	ath_circ_009037	NA
GLYMA14G00530	AT2G17110	LOC_Os09g37520	1	1	Gm14circRNA422	ath_circ_009037	NA
GLYMA14G00530	AT2G17110	LOC_Os02g44900	1	0	Gm14circRNA422	ath_circ_009037	NA
GLYMA14G00530	AT2G17110	LOC_Os04g47480	1	1	Gm14circRNA422	ath_circ_009037	NA
GLYMA14G00431	AT4G38350	LOC_Os04g47590	0	1	Gm14circRNA420;Gm14circRNA421	ath_circ_023392;ath_circ_023393;ath_circ_023394;ath_circ_023395;ath_circ_023396;ath_circ_023397	osa_circ_024877;osa_circ_024878;osa_circ_024879;osa_circ_024882
GLYMA13G44710	AT1G15960	LOC_Os06g46310	0	1	Gm13circRNA2050	ath_circ_001762	osa_circ_031983;osa_circ_031984;osa_circ_031985;osa_circ_031988;osa_circ_031989
GLYMA13G44710	AT1G80830	LOC_Os06g46310	0	1	Gm13circRNA2050	ath_circ_007268;ath_circ_007269;ath_circ_007270;ath_circ_007271;ath_circ_007272	osa_circ_031983;osa_circ_031984;osa_circ_031985;osa_circ_031988;osa_circ_031989
GLYMA13G44420	AT1G80490	LOC_Os03g14980	1	0	Gm13circRNA280	ath_circ_007228;ath_circ_007229;ath_circ_007230;ath_circ_007231;ath_circ_007232;ath_circ_007233;ath_circ_007234;ath_circ_007235;ath_circ_007236	osa_circ_018899;osa_circ_018900;osa_circ_018901;osa_circ_018903;osa_circ_018904;osa_circ_018905;osa_circ_018906;osa_circ_018907;osa_circ_018908;osa_circ_018909;osa_circ_018910;osa_circ_018911
GLYMA13G44420	AT1G15750	LOC_Os03g14980	1	0	Gm13circRNA280	ath_circ_001726;ath_circ_001727;ath_circ_001728;ath_circ_001729;ath_circ_001730;ath_circ_001731;ath_circ_001732;ath_circ_001733;ath_circ_001734;ath_circ_001735;ath_circ_001736	osa_circ_018899;osa_circ_018900;osa_circ_018901;osa_circ_018903;osa_circ_018904;osa_circ_018905;osa_circ_018906;osa_circ_018907;osa_circ_018908;osa_circ_018909;osa_circ_018910;osa_circ_018911
GLYMA13G44190	AT3G59630	LOC_Os11g16430	0	1	Gm13circRNA2049	ath_circ_018836	NA
GLYMA13G43760	AT1G80410	LOC_Os01g43030	0	1	Gm13circRNA1073;Gm13circRNA2047;Gm13circRNA2048	ath_circ_007210;ath_circ_007211;ath_circ_007212;ath_circ_007213;ath_circ_007214;ath_circ_007215;ath_circ_007216;ath_circ_007217;ath_circ_007218;ath_circ_007219;ath_circ_007220;ath_circ_007221;ath_circ_007222	osa_circ_002643;osa_circ_002644;osa_circ_002645;osa_circ_002646;osa_circ_002647;osa_circ_002648;osa_circ_002649;osa_circ_002650;osa_circ_002651;osa_circ_002653;osa_circ_002654
GLYMA13G41900	AT1G05960	LOC_Os01g67290	0	1	Gm13circRNA1070;Gm13circRNA1071;Gm13circRNA1072	ath_circ_000562;ath_circ_000563;ath_circ_000564;ath_circ_000565;ath_circ_000566;ath_circ_000567;ath_circ_000568	osa_circ_005259;osa_circ_005260;osa_circ_005261;osa_circ_005262
GLYMA13G41600	AT5G59010	LOC_Os03g61010	0	1	Gm13circRNA1069	ath_circ_029401	osa_circ_022517;osa_circ_022518;osa_circ_022520;osa_circ_022521;osa_circ_022522;osa_circ_022523
GLYMA13G40650	AT5G59710	LOC_Os03g52594	1	1	Gm13circRNA1067;Gm13circRNA2044	ath_circ_029429;ath_circ_029430;ath_circ_029431;ath_circ_029432;ath_circ_029433	osa_circ_021690;osa_circ_021691;osa_circ_021692;osa_circ_021693
GLYMA13G40650	AT5G59710	LOC_Os05g40790	1	0	Gm13circRNA1067;Gm13circRNA2044	ath_circ_029429;ath_circ_029430;ath_circ_029431;ath_circ_029432;ath_circ_029433	osa_circ_028283
GLYMA13G40650	AT5G59710	LOC_Os02g54120	1	1	Gm13circRNA1067;Gm13circRNA2044	ath_circ_029429;ath_circ_029430;ath_circ_029431;ath_circ_029432;ath_circ_029433	osa_circ_016810;osa_circ_016811;osa_circ_016812;osa_circ_016813;osa_circ_016814;osa_circ_016815
GLYMA13G40650	AT1G07705	LOC_Os03g52594	1	1	Gm13circRNA1067;Gm13circRNA2044	ath_circ_000734	osa_circ_021690;osa_circ_021691;osa_circ_021692;osa_circ_021693
GLYMA13G40650	AT1G07705	LOC_Os05g40790	1	0	Gm13circRNA1067;Gm13circRNA2044	ath_circ_000734	osa_circ_028283
GLYMA13G40650	AT1G07705	LOC_Os02g54120	1	1	Gm13circRNA1067;Gm13circRNA2044	ath_circ_000734	osa_circ_016810;osa_circ_016811;osa_circ_016812;osa_circ_016813;osa_circ_016814;osa_circ_016815
GLYMA13G40580	AT2G28620	LOC_Os05g02670	0	1	Gm13circRNA1066;Gm13circRNA2043	ath_circ_010225;ath_circ_010226;ath_circ_010227;ath_circ_010228;ath_circ_010229;ath_circ_010230;ath_circ_010231;ath_circ_010232;ath_circ_010233;ath_circ_010234;ath_circ_010235	osa_circ_026302;osa_circ_026303;osa_circ_026304;osa_circ_026305;osa_circ_026306;osa_circ_026307
GLYMA13G40580	AT3G45850	LOC_Os05g02670	0	1	Gm13circRNA1066;Gm13circRNA2043	ath_circ_017519;ath_circ_017520;ath_circ_017521;ath_circ_017522;ath_circ_017523;ath_circ_017524;ath_circ_017525;ath_circ_017526;ath_circ_017527;ath_circ_017528;ath_circ_017529;ath_circ_017530	osa_circ_026302;osa_circ_026303;osa_circ_026304;osa_circ_026305;osa_circ_026306;osa_circ_026307
GLYMA13G40325	AT5G60410	LOC_Os03g50980	1	1	Gm13circRNA2041;Gm13circRNA279	ath_circ_029494;ath_circ_029495;ath_circ_029496;ath_circ_029497;ath_circ_029498;ath_circ_029499;ath_circ_029500;ath_circ_029501;ath_circ_029502;ath_circ_029503;ath_circ_029504;ath_circ_029505;ath_circ_029506;ath_circ_029507;ath_circ_029508;ath_circ_029509;ath_circ_029510;ath_circ_029511;ath_circ_029512;ath_circ_029513;ath_circ_029514;ath_circ_029515	osa_circ_021313;osa_circ_021314;osa_circ_021315;osa_circ_021318;osa_circ_021319
GLYMA13G40325	AT5G60410	LOC_Os05g03430	1	1	Gm13circRNA2041;Gm13circRNA279	ath_circ_029494;ath_circ_029495;ath_circ_029496;ath_circ_029497;ath_circ_029498;ath_circ_029499;ath_circ_029500;ath_circ_029501;ath_circ_029502;ath_circ_029503;ath_circ_029504;ath_circ_029505;ath_circ_029506;ath_circ_029507;ath_circ_029508;ath_circ_029509;ath_circ_029510;ath_circ_029511;ath_circ_029512;ath_circ_029513;ath_circ_029514;ath_circ_029515	osa_circ_026385;osa_circ_026386;osa_circ_026387;osa_circ_026388;osa_circ_026389;osa_circ_026390;osa_circ_026391;osa_circ_026392;osa_circ_026394;osa_circ_026395
GLYMA13G39480	AT4G04190	LOC_Os01g09500	1	1	Gm13circRNA1064	ath_circ_019677;ath_circ_019678	NA
GLYMA13G39480	AT4G04190	LOC_Os04g33510	1	1	Gm13circRNA1064	ath_circ_019677;ath_circ_019678	osa_circ_023760;osa_circ_023761
GLYMA13G39325	AT1G08320	LOC_Os01g64020	1	1	Gm13circRNA1063	ath_circ_000828;ath_circ_000829;ath_circ_000830;ath_circ_000831	osa_circ_004896;osa_circ_004897;osa_circ_004898;osa_circ_004899;osa_circ_004900;osa_circ_004901;osa_circ_004902;osa_circ_004903;osa_circ_004904
GLYMA13G39325	AT1G08320	LOC_Os05g37170	1	1	Gm13circRNA1063	ath_circ_000828;ath_circ_000829;ath_circ_000830;ath_circ_000831	osa_circ_028049;osa_circ_028050;osa_circ_028051
GLYMA13G39325	AT1G08320	LOC_Os11g05480	1	1	Gm13circRNA1063	ath_circ_000828;ath_circ_000829;ath_circ_000830;ath_circ_000831	osa_circ_008486;osa_circ_008488;osa_circ_008489;osa_circ_008491
GLYMA13G39325	AT1G08320	LOC_Os12g05680	1	1	Gm13circRNA1063	ath_circ_000828;ath_circ_000829;ath_circ_000830;ath_circ_000831	osa_circ_010505;osa_circ_010506
GLYMA13G38830	AT5G24670	LOC_Os10g24970	0	1	Gm13circRNA2039	ath_circ_026472;ath_circ_026473;ath_circ_026474;ath_circ_026475;ath_circ_026476;ath_circ_026477;ath_circ_026478	NA
GLYMA13G37690	AT1G12470	LOC_Os08g08060	0	1	Gm13circRNA1062;Gm13circRNA278	ath_circ_001403;ath_circ_001404;ath_circ_001405;ath_circ_001406	osa_circ_036121;osa_circ_036122;osa_circ_036125;osa_circ_036126
GLYMA13G36940	AT5G44140	LOC_Os07g15880	0	1	Gm13circRNA2038	NA	osa_circ_033361
GLYMA13G36940	AT5G44140	LOC_Os03g62490	0	1	Gm13circRNA2038	NA	osa_circ_022654
GLYMA13G36940	AT1G03860	LOC_Os03g60000	0	1	Gm13circRNA2038	ath_circ_000299;ath_circ_000300	NA
GLYMA13G36940	AT1G03860	LOC_Os07g15880	0	1	Gm13circRNA2038	ath_circ_000299;ath_circ_000300	osa_circ_033361
GLYMA13G36940	AT1G03860	LOC_Os03g62490	0	1	Gm13circRNA2038	ath_circ_000299;ath_circ_000300	osa_circ_022654
GLYMA13G36940	AT2G20530	LOC_Os07g15880	0	1	Gm13circRNA2038	NA	osa_circ_033361
GLYMA13G36940	AT2G20530	LOC_Os03g62490	0	1	Gm13circRNA2038	NA	osa_circ_022654
GLYMA13G36940	AT4G28510	LOC_Os07g15880	0	1	Gm13circRNA2038	NA	osa_circ_033361
GLYMA13G36940	AT4G28510	LOC_Os03g62490	0	1	Gm13circRNA2038	NA	osa_circ_022654
GLYMA13G36640	AT2G31010	LOC_Os02g14530	1	1	Gm13circRNA2037	ath_circ_010485;ath_circ_010486;ath_circ_010487;ath_circ_010488;ath_circ_010489;ath_circ_010490;ath_circ_010491;ath_circ_010492;ath_circ_010493	osa_circ_014040;osa_circ_014041;osa_circ_014042;osa_circ_014043;osa_circ_014044
GLYMA13G36640	AT3G58640	LOC_Os02g14530	1	1	Gm13circRNA2037	ath_circ_018735;ath_circ_018736;ath_circ_018737;ath_circ_018738;ath_circ_018740;ath_circ_018741	osa_circ_014040;osa_circ_014041;osa_circ_014042;osa_circ_014043;osa_circ_014044
GLYMA13G36560	AT2G42750	LOC_Os01g53020	0	1	Gm13circRNA1060	ath_circ_011860;ath_circ_011861;ath_circ_011862	NA
GLYMA13G36560	AT2G42750	LOC_Os05g45350	0	1	Gm13circRNA1060	ath_circ_011860;ath_circ_011861;ath_circ_011862	osa_circ_028615;osa_circ_028616
GLYMA13G36430	AT4G27100	LOC_Os11g37690	1	1	Gm13circRNA2036	ath_circ_021945	osa_circ_009688
GLYMA13G36430	AT4G27100	LOC_Os07g34130	1	1	Gm13circRNA2036	ath_circ_021945	NA
GLYMA13G36430	AT5G54780	LOC_Os11g37690	1	1	Gm13circRNA2036	ath_circ_028989	osa_circ_009688
GLYMA13G36430	AT5G54780	LOC_Os07g34130	1	1	Gm13circRNA2036	ath_circ_028989	NA
GLYMA13G35790	AT5G54280	LOC_Os07g37560	0	1	Gm13circRNA2034;Gm13circRNA2035	ath_circ_028941;ath_circ_028942;ath_circ_028943;ath_circ_028944;ath_circ_028945	osa_circ_034268;osa_circ_034269;osa_circ_034270;osa_circ_034271;osa_circ_034273;osa_circ_034274;osa_circ_034275;osa_circ_034276;osa_circ_034278;osa_circ_034279;osa_circ_034280;osa_circ_034281;osa_circ_034282;osa_circ_034283
GLYMA13G35790	AT4G27370	LOC_Os07g37560	0	1	Gm13circRNA2034;Gm13circRNA2035	NA	osa_circ_034268;osa_circ_034269;osa_circ_034270;osa_circ_034271;osa_circ_034273;osa_circ_034274;osa_circ_034275;osa_circ_034276;osa_circ_034278;osa_circ_034279;osa_circ_034280;osa_circ_034281;osa_circ_034282;osa_circ_034283
GLYMA13G35636	AT5G54440	LOC_Os12g36760	0	1	Gm13circRNA1059	ath_circ_028961;ath_circ_028962;ath_circ_028963;ath_circ_028964;ath_circ_028965	osa_circ_011951
GLYMA13G35065	AT3G23550	LOC_Os07g01750	1	1	Gm13circRNA1058	NA	osa_circ_032582;osa_circ_032583
GLYMA13G35065	AT3G23550	LOC_Os07g31884	1	1	Gm13circRNA1058	NA	osa_circ_033953
GLYMA13G35065	AT3G23560	LOC_Os07g01750	1	1	Gm13circRNA1058	NA	osa_circ_032582;osa_circ_032583
GLYMA13G35065	AT3G23560	LOC_Os07g31884	1	1	Gm13circRNA1058	NA	osa_circ_033953
GLYMA13G34970	AT1G53165	LOC_Os07g32400	1	1	Gm13circRNA277	ath_circ_004518;ath_circ_004519;ath_circ_004520;ath_circ_004521;ath_circ_004522;ath_circ_004523	osa_circ_033977;osa_circ_033978;osa_circ_033979;osa_circ_033980;osa_circ_033981;osa_circ_033982
GLYMA13G34970	AT3G15220	LOC_Os07g32400	1	1	Gm13circRNA277	ath_circ_014282;ath_circ_014283;ath_circ_014284	osa_circ_033977;osa_circ_033978;osa_circ_033979;osa_circ_033980;osa_circ_033981;osa_circ_033982
GLYMA13G34420	AT1G78780	LOC_Os01g53090	0	1	Gm13circRNA2032	NA	osa_circ_003774
GLYMA13G34420	AT1G78780	LOC_Os01g53090	0	1	Gm13circRNA2032	NA	osa_circ_003774
GLYMA13G33970	AT1G78580	LOC_Os05g44210	1	0	Gm13circRNA1057	ath_circ_006902;ath_circ_006903;ath_circ_006904;ath_circ_006905;ath_circ_006906	osa_circ_028530;osa_circ_028531
GLYMA13G33970	AT4G27550	LOC_Os05g44210	1	0	Gm13circRNA1057	NA	osa_circ_028530;osa_circ_028531
GLYMA13G33970	AT1G16980	LOC_Os05g44210	1	0	Gm13circRNA1057	NA	osa_circ_028530;osa_circ_028531
GLYMA13G33460	AT3G07300	LOC_Os10g25320	1	1	Gm13circRNA1055	ath_circ_013283;ath_circ_013284;ath_circ_013285	NA
GLYMA13G33260	AT1G78420	LOC_Os06g06120	0	1	Gm13circRNA1054	ath_circ_006898	osa_circ_029736
GLYMA13G33260	AT1G78420	LOC_Os02g14720	0	1	Gm13circRNA1054	ath_circ_006898	osa_circ_014045;osa_circ_014046
GLYMA13G33260	AT1G17145	LOC_Os06g06120	0	1	Gm13circRNA1054	ath_circ_001883;ath_circ_001884;ath_circ_001885	osa_circ_029736
GLYMA13G33260	AT1G17145	LOC_Os02g14720	0	1	Gm13circRNA1054	ath_circ_001883;ath_circ_001884;ath_circ_001885	osa_circ_014045;osa_circ_014046
GLYMA13G30370	AT2G34090	LOC_Os01g42800	1	1	Gm13circRNA274	NA	osa_circ_002601;osa_circ_002602;osa_circ_002604;osa_circ_002607
GLYMA13G29730	AT1G29800	LOC_Os02g13890	1	1	Gm13circRNA1053	ath_circ_003090	NA
GLYMA13G29730	AT1G29800	LOC_Os06g35910	1	1	Gm13circRNA1053	ath_circ_003090	osa_circ_031115
GLYMA13G29320	AT1G30330	LOC_Os02g06910	1	1	Gm13circRNA2028	ath_circ_003170;ath_circ_003171;ath_circ_003172;ath_circ_003173	osa_circ_013315;osa_circ_013316;osa_circ_013317;osa_circ_013318
GLYMA13G29320	AT1G30330	LOC_Os12g41950	1	1	Gm13circRNA2028	ath_circ_003170;ath_circ_003171;ath_circ_003172;ath_circ_003173	osa_circ_012299
GLYMA13G29320	AT1G30330	LOC_Os06g46410	1	1	Gm13circRNA2028	ath_circ_003170;ath_circ_003171;ath_circ_003172;ath_circ_003173	osa_circ_032003;osa_circ_032004;osa_circ_032005
GLYMA13G29310	AT2G34640	LOC_Os01g56350	0	1	Gm13circRNA2027	ath_circ_010930;ath_circ_010931	osa_circ_004072;osa_circ_004074;osa_circ_004076;osa_circ_004077
GLYMA13G28460	AT5G18830	LOC_Os05g33810	0	1	Gm13circRNA2026	ath_circ_025717;ath_circ_025718;ath_circ_025719;ath_circ_025720;ath_circ_025721;ath_circ_025722;ath_circ_025723	osa_circ_027858;osa_circ_027859;osa_circ_027860;osa_circ_027861;osa_circ_027862;osa_circ_027864;osa_circ_027865;osa_circ_027866
GLYMA13G27810	AT3G23940	LOC_Os08g44530	0	1	Gm13circRNA2025	ath_circ_015306	osa_circ_038083
GLYMA13G27250	AT5G05170	LOC_Os03g59340	1	1	Gm13circRNA2024	ath_circ_024128;ath_circ_024129;ath_circ_024130;ath_circ_024131;ath_circ_024132;ath_circ_024133;ath_circ_024134;ath_circ_024135;ath_circ_024136;ath_circ_024137;ath_circ_024138;ath_circ_024139;ath_circ_024140;ath_circ_024141;ath_circ_024142	osa_circ_022368;osa_circ_022370
GLYMA13G27250	AT5G05170	LOC_Os07g10770	1	1	Gm13circRNA2024	ath_circ_024128;ath_circ_024129;ath_circ_024130;ath_circ_024131;ath_circ_024132;ath_circ_024133;ath_circ_024134;ath_circ_024135;ath_circ_024136;ath_circ_024137;ath_circ_024138;ath_circ_024139;ath_circ_024140;ath_circ_024141;ath_circ_024142	osa_circ_033184;osa_circ_033185;osa_circ_033186;osa_circ_033187;osa_circ_033188;osa_circ_033190
GLYMA13G27140	AT2G21470	LOC_Os07g39780	0	1	Gm13circRNA1050;Gm13circRNA2023	ath_circ_009492;ath_circ_009493	osa_circ_034587;osa_circ_034588;osa_circ_034589
GLYMA13G26930	AT3G54500	LOC_Os01g31360	1	0	Gm13circRNA271;Gm13circRNA272	ath_circ_018329;ath_circ_018330;ath_circ_018331;ath_circ_018332;ath_circ_018333;ath_circ_018334	osa_circ_001805;osa_circ_001808;osa_circ_001809;osa_circ_001810
GLYMA13G26300	AT3G01800	LOC_Os04g41300	1	1	Gm13circRNA2022	ath_circ_012628	osa_circ_024328;osa_circ_024329
GLYMA13G26170	AT3G12280	LOC_Os08g42600	1	1	Gm13circRNA2021	ath_circ_013862	NA
GLYMA13G26170	AT3G12280	LOC_Os11g32900	1	1	Gm13circRNA2021	ath_circ_013862	NA
GLYMA13G25740	AT3G54380	LOC_Os03g22870	1	0	Gm13circRNA1049	ath_circ_018320	NA
GLYMA13G25020	AT1G11060	LOC_Os10g35380	0	1	Gm13circRNA1047	ath_circ_001272	osa_circ_007312;osa_circ_007316
GLYMA13G25020	AT1G61030	LOC_Os10g35380	0	1	Gm13circRNA1047	NA	osa_circ_007312;osa_circ_007316
GLYMA13G24750	AT5G22100	LOC_Os03g61790	0	1	Gm13circRNA269	ath_circ_026154	NA
GLYMA13G23850	AT3G01480	LOC_Os08g29370	0	1	Gm13circRNA268	ath_circ_012574;ath_circ_012575;ath_circ_012576	NA
GLYMA13G22100	AT5G03905	LOC_Os08g28230	0	1	Gm13circRNA1044	ath_circ_023967	NA
GLYMA13G22100	AT5G03905	LOC_Os08g28230	0	1	Gm13circRNA1044	ath_circ_023967	NA
GLYMA13G21480	AT5G03730	LOC_Os09g39320	0	1	Gm13circRNA2018	ath_circ_023946;ath_circ_023947;ath_circ_023948;ath_circ_023949;ath_circ_023950;ath_circ_023951;ath_circ_023952	osa_circ_040218;osa_circ_040220;osa_circ_040222;osa_circ_040223;osa_circ_040224
GLYMA13G21480	AT5G03730	LOC_Os02g32610	0	1	Gm13circRNA2018	ath_circ_023946;ath_circ_023947;ath_circ_023948;ath_circ_023949;ath_circ_023950;ath_circ_023951;ath_circ_023952	osa_circ_014881;osa_circ_014882;osa_circ_014883;osa_circ_014884;osa_circ_014885;osa_circ_014886
GLYMA13G20840	AT2G36840	LOC_Os09g39740	1	1	Gm13circRNA2017	ath_circ_011204	osa_circ_040278;osa_circ_040279
GLYMA13G19450	AT2G37500	LOC_Os03g17120	1	1	Gm13circRNA1041	ath_circ_011300;ath_circ_011301;ath_circ_011302;ath_circ_011303;ath_circ_011304;ath_circ_011305	osa_circ_019181
GLYMA13G19390	AT5G02540	LOC_Os01g05840	0	1	Gm13circRNA2016;Gm13circRNA266	ath_circ_023830;ath_circ_023831	NA
GLYMA13G19230	AT2G20190	LOC_Os02g40430	1	0	Gm13circRNA1040;Gm13circRNA2015	ath_circ_009316;ath_circ_009317;ath_circ_009318;ath_circ_009319;ath_circ_009320	osa_circ_015523;osa_circ_015524;osa_circ_015526;osa_circ_015528;osa_circ_015529;osa_circ_015530;osa_circ_015531
GLYMA13G19230	AT2G20190	LOC_Os04g42840	1	0	Gm13circRNA1040;Gm13circRNA2015	ath_circ_009316;ath_circ_009317;ath_circ_009318;ath_circ_009319;ath_circ_009320	osa_circ_024510;osa_circ_024511;osa_circ_024512;osa_circ_024514;osa_circ_024515;osa_circ_024516;osa_circ_024517;osa_circ_024518;osa_circ_024519
GLYMA13G18700	AT4G28550	LOC_Os02g56570	1	1	Gm13circRNA1039	NA	osa_circ_017111;osa_circ_017112;osa_circ_017113;osa_circ_017114
GLYMA13G18700	AT2G20440	LOC_Os02g56570	1	1	Gm13circRNA1039	ath_circ_009342;ath_circ_009344;ath_circ_009345;ath_circ_009346;ath_circ_009347;ath_circ_009348	osa_circ_017111;osa_circ_017112;osa_circ_017113;osa_circ_017114
GLYMA13G18470	AT3G54670	LOC_Os12g44390	1	1	Gm13circRNA1038	ath_circ_018353;ath_circ_018354;ath_circ_018355;ath_circ_018356;ath_circ_018357	osa_circ_012564
GLYMA13G18061	AT2G26770	LOC_Os03g24940	0	1	Gm13circRNA2012	ath_circ_009992;ath_circ_009993;ath_circ_009994;ath_circ_009995	osa_circ_019941;osa_circ_019944;osa_circ_019945
GLYMA13G18061	AT2G26770	LOC_Os01g59130	0	1	Gm13circRNA2012	ath_circ_009992;ath_circ_009993;ath_circ_009994;ath_circ_009995	osa_circ_004460;osa_circ_004461;osa_circ_004462;osa_circ_004465;osa_circ_004466;osa_circ_004467;osa_circ_004468;osa_circ_004470;osa_circ_004471;osa_circ_004473;osa_circ_004474;osa_circ_004478;osa_circ_004479
GLYMA13G18061	AT2G26770	LOC_Os07g44830	0	1	Gm13circRNA2012	ath_circ_009992;ath_circ_009993;ath_circ_009994;ath_circ_009995	osa_circ_034983;osa_circ_034984;osa_circ_034985
GLYMA13G18030	AT1G48240	LOC_Os03g25390	1	1	Gm13circRNA1037	ath_circ_003997;ath_circ_003998;ath_circ_003999	osa_circ_019984;osa_circ_019985;osa_circ_019986;osa_circ_019989;osa_circ_019990
GLYMA13G18030	AT1G48240	LOC_Os07g44350	1	1	Gm13circRNA1037	ath_circ_003997;ath_circ_003998;ath_circ_003999	NA
GLYMA13G18030	AT3G17440	LOC_Os03g25390	1	1	Gm13circRNA1037	ath_circ_014618;ath_circ_014619;ath_circ_014620;ath_circ_014621;ath_circ_014622;ath_circ_014623;ath_circ_014624	osa_circ_019984;osa_circ_019985;osa_circ_019986;osa_circ_019989;osa_circ_019990
GLYMA13G18030	AT3G17440	LOC_Os07g44350	1	1	Gm13circRNA1037	ath_circ_014618;ath_circ_014619;ath_circ_014620;ath_circ_014621;ath_circ_014622;ath_circ_014623;ath_circ_014624	NA
GLYMA13G17650	AT2G04690	LOC_Os06g13100	0	1	Gm13circRNA1035	NA	osa_circ_030341;osa_circ_030342
GLYMA13G17300	AT2G34357	LOC_Os02g54110	0	1	Gm13circRNA2008;Gm13circRNA2009	ath_circ_010893;ath_circ_010894;ath_circ_010895;ath_circ_010896;ath_circ_010897;ath_circ_010898;ath_circ_010899	osa_circ_016807;osa_circ_016808
GLYMA13G17121	AT5G20680	LOC_Os11g13800	1	1	Gm13circRNA262	ath_circ_026017;ath_circ_026018;ath_circ_026019	NA
GLYMA13G17121	AT5G20680	LOC_Os12g36750	1	0	Gm13circRNA262	ath_circ_026017;ath_circ_026018;ath_circ_026019	NA
GLYMA13G17121	AT5G20680	LOC_Os12g36750	1	0	Gm13circRNA262	ath_circ_026017;ath_circ_026018;ath_circ_026019	NA
GLYMA13G16932	AT5G35560	LOC_Os02g53700	0	1	Gm13circRNA2007	ath_circ_027038;ath_circ_027039;ath_circ_027040;ath_circ_027041;ath_circ_027042;ath_circ_027043	osa_circ_016746;osa_circ_016747;osa_circ_016749;osa_circ_016750;osa_circ_016751;osa_circ_016752
GLYMA13G16560	AT2G19450	LOC_Os06g36800	1	1	Gm13circRNA2006	ath_circ_009219;ath_circ_009220;ath_circ_009221	osa_circ_031187
GLYMA13G16560	AT2G19450	LOC_Os05g10810	1	1	Gm13circRNA2006	ath_circ_009219;ath_circ_009220;ath_circ_009221	osa_circ_026938
GLYMA13G13050	AT5G48160	LOC_Os12g32980	1	1	Gm13circRNA2004	NA	osa_circ_011587
GLYMA13G13050	AT3G07780	LOC_Os11g41880	1	0	Gm13circRNA2004	ath_circ_013336;ath_circ_013337	NA
GLYMA13G13050	AT3G07780	LOC_Os12g32980	1	1	Gm13circRNA2004	ath_circ_013336;ath_circ_013337	osa_circ_011587
GLYMA13G11750	AT4G00020	LOC_Os01g07110	1	0	Gm13circRNA2003	ath_circ_019294;ath_circ_019295;ath_circ_019296;ath_circ_019297	osa_circ_000417
GLYMA13G11750	AT4G00020	LOC_Os01g07110	1	0	Gm13circRNA2003	ath_circ_019294;ath_circ_019295;ath_circ_019296;ath_circ_019297	osa_circ_000417
GLYMA13G11750	AT5G01630	LOC_Os01g07110	1	0	Gm13circRNA2003	ath_circ_023754;ath_circ_023755	osa_circ_000417
GLYMA13G11750	AT5G01630	LOC_Os01g07110	1	0	Gm13circRNA2003	ath_circ_023754;ath_circ_023755	osa_circ_000417
GLYMA13G11740	AT3G07670	LOC_Os02g49326	0	1	Gm13circRNA2002	ath_circ_013316;ath_circ_013317	NA
GLYMA13G09210	AT5G25800	LOC_Os12g08740	0	1	Gm13circRNA1030	ath_circ_026589;ath_circ_026590;ath_circ_026591;ath_circ_026592;ath_circ_026593	NA
GLYMA13G06650	AT5G15640	LOC_Os03g54760	1	1	Gm13circRNA1029	ath_circ_025333	NA
GLYMA13G06410	AT3G02200	LOC_Os04g01290	1	1	Gm13circRNA258	ath_circ_012668;ath_circ_012669;ath_circ_012670	osa_circ_022871;osa_circ_022872;osa_circ_022873;osa_circ_022874;osa_circ_022875
GLYMA13G06410	AT5G15610	LOC_Os04g01290	1	1	Gm13circRNA258	ath_circ_025330;ath_circ_025331;ath_circ_025332	osa_circ_022871;osa_circ_022872;osa_circ_022873;osa_circ_022874;osa_circ_022875
GLYMA13G05130	AT5G15090	LOC_Os01g40570	0	1	Gm13circRNA1026	ath_circ_025292	NA
GLYMA13G05130	AT5G15090	LOC_Os01g51770	0	1	Gm13circRNA1026	ath_circ_025292	osa_circ_003640
GLYMA13G05130	AT5G15090	LOC_Os05g45950	0	1	Gm13circRNA1026	ath_circ_025292	osa_circ_028677;osa_circ_028678
GLYMA13G05130	AT5G15090	LOC_Os09g19734	0	1	Gm13circRNA1026	ath_circ_025292	osa_circ_038954;osa_circ_038955;osa_circ_038956;osa_circ_038957;osa_circ_038958;osa_circ_038959;osa_circ_038961
GLYMA13G05130	AT3G01280	LOC_Os01g51770	0	1	Gm13circRNA1026	NA	osa_circ_003640
GLYMA13G05130	AT3G01280	LOC_Os05g45950	0	1	Gm13circRNA1026	NA	osa_circ_028677;osa_circ_028678
GLYMA13G05130	AT3G01280	LOC_Os09g19734	0	1	Gm13circRNA1026	NA	osa_circ_038954;osa_circ_038955;osa_circ_038956;osa_circ_038957;osa_circ_038958;osa_circ_038959;osa_circ_038961
GLYMA13G04150	AT1G79690	LOC_Os02g55030	0	1	Gm13circRNA1025	NA	osa_circ_016887;osa_circ_016888;osa_circ_016889;osa_circ_016890;osa_circ_016891;osa_circ_016893;osa_circ_016894;osa_circ_016895;osa_circ_016896
GLYMA13G04120	AT2G26930	LOC_Os01g58790	1	1	Gm13circRNA1024	ath_circ_010033;ath_circ_010034	osa_circ_004442
GLYMA13G02620	AT1G77720	LOC_Os03g49750	0	1	Gm13circRNA1998	ath_circ_006837	NA
GLYMA13G02470	AT4G08480	LOC_Os03g49640	0	1	Gm13circRNA1022	NA	osa_circ_021154;osa_circ_021155
GLYMA13G02470	AT4G08480	LOC_Os03g15570	0	1	Gm13circRNA1022	NA	osa_circ_018974;osa_circ_018975;osa_circ_018976
GLYMA13G02470	AT4G08500	LOC_Os03g49640	0	1	Gm13circRNA1022	NA	osa_circ_021154;osa_circ_021155
GLYMA13G02470	AT4G08500	LOC_Os03g15570	0	1	Gm13circRNA1022	NA	osa_circ_018974;osa_circ_018975;osa_circ_018976
GLYMA13G02470	AT4G08470	LOC_Os03g49640	0	1	Gm13circRNA1022	ath_circ_019907;ath_circ_019909;ath_circ_019912;ath_circ_019913	osa_circ_021154;osa_circ_021155
GLYMA13G02470	AT4G08470	LOC_Os03g15570	0	1	Gm13circRNA1022	ath_circ_019907;ath_circ_019909;ath_circ_019912;ath_circ_019913	osa_circ_018974;osa_circ_018975;osa_circ_018976
GLYMA13G01970	AT1G78050	LOC_Os02g51590	0	1	Gm13circRNA1021	ath_circ_006869;ath_circ_006870	osa_circ_016586
GLYMA13G01970	AT1G22170	LOC_Os02g51590	0	1	Gm13circRNA1021	NA	osa_circ_016586
GLYMA13G01870	AT1G35720	LOC_Os02g51750	1	0	Gm13circRNA256	ath_circ_003664;ath_circ_003665	osa_circ_016596;osa_circ_016597;osa_circ_016598
GLYMA13G01870	AT1G35720	LOC_Os06g11800	1	0	Gm13circRNA256	ath_circ_003664;ath_circ_003665	NA
GLYMA13G01360	AT2G18730	LOC_Os02g54650	1	1	Gm13circRNA1996	ath_circ_009167;ath_circ_009168;ath_circ_009169	osa_circ_016853;osa_circ_016854;osa_circ_016856
GLYMA13G01360	AT4G30340	LOC_Os02g54650	1	1	Gm13circRNA1996	ath_circ_022334;ath_circ_022335	osa_circ_016853;osa_circ_016854;osa_circ_016856
GLYMA13G01360	AT5G57690	LOC_Os02g54650	1	1	Gm13circRNA1996	NA	osa_circ_016853;osa_circ_016854;osa_circ_016856
GLYMA13G01040	AT5G57490	LOC_Os03g04460	1	1	Gm13circRNA1020	ath_circ_029256;ath_circ_029257	NA
GLYMA13G00630	AT4G30120	LOC_Os07g12900	0	1	Gm13circRNA1018;Gm13circRNA1995	NA	osa_circ_033260
GLYMA13G00630	AT4G30110	LOC_Os07g12900	0	1	Gm13circRNA1018;Gm13circRNA1995	NA	osa_circ_033260
GLYMA13G00630	AT2G19110	LOC_Os07g12900	0	1	Gm13circRNA1018;Gm13circRNA1995	ath_circ_009207;ath_circ_009208;ath_circ_009210	osa_circ_033260
GLYMA13G00610	AT5G57270	LOC_Os02g07880	1	1	Gm13circRNA1994	NA	osa_circ_013416;osa_circ_013417;osa_circ_013418
GLYMA13G00610	AT5G57270	LOC_Os06g48700	1	1	Gm13circRNA1994	NA	osa_circ_032192;osa_circ_032193
GLYMA13G00610	AT4G30060	LOC_Os02g07880	1	1	Gm13circRNA1994	ath_circ_022275;ath_circ_022276;ath_circ_022277;ath_circ_022278;ath_circ_022279	osa_circ_013416;osa_circ_013417;osa_circ_013418
GLYMA13G00610	AT4G30060	LOC_Os06g45110	1	1	Gm13circRNA1994	ath_circ_022275;ath_circ_022276;ath_circ_022277;ath_circ_022278;ath_circ_022279	NA
GLYMA13G00610	AT4G30060	LOC_Os08g12890	1	1	Gm13circRNA1994	ath_circ_022275;ath_circ_022276;ath_circ_022277;ath_circ_022278;ath_circ_022279	NA
GLYMA13G00610	AT4G30060	LOC_Os06g48700	1	1	Gm13circRNA1994	ath_circ_022275;ath_circ_022276;ath_circ_022277;ath_circ_022278;ath_circ_022279	osa_circ_032192;osa_circ_032193
GLYMA13G00610	AT4G30060	LOC_Os04g51794	1	1	Gm13circRNA1994	ath_circ_022275;ath_circ_022276;ath_circ_022277;ath_circ_022278;ath_circ_022279	NA
GLYMA13G00610	AT2G19160	LOC_Os02g07880	1	1	Gm13circRNA1994	ath_circ_009212	osa_circ_013416;osa_circ_013417;osa_circ_013418
GLYMA13G00610	AT2G19160	LOC_Os06g45110	1	1	Gm13circRNA1994	ath_circ_009212	NA
GLYMA13G00610	AT2G19160	LOC_Os08g12890	1	1	Gm13circRNA1994	ath_circ_009212	NA
GLYMA13G00610	AT2G19160	LOC_Os06g48700	1	1	Gm13circRNA1994	ath_circ_009212	osa_circ_032192;osa_circ_032193
GLYMA13G00610	AT2G19160	LOC_Os04g51794	1	1	Gm13circRNA1994	ath_circ_009212	NA
GLYMA13G00610	AT4G25870	LOC_Os02g07880	1	1	Gm13circRNA1994	ath_circ_021775;ath_circ_021776	osa_circ_013416;osa_circ_013417;osa_circ_013418
GLYMA13G00610	AT4G25870	LOC_Os06g45110	1	1	Gm13circRNA1994	ath_circ_021775;ath_circ_021776	NA
GLYMA13G00610	AT4G25870	LOC_Os08g12890	1	1	Gm13circRNA1994	ath_circ_021775;ath_circ_021776	NA
GLYMA13G00610	AT4G25870	LOC_Os06g48700	1	1	Gm13circRNA1994	ath_circ_021775;ath_circ_021776	osa_circ_032192;osa_circ_032193
GLYMA13G00610	AT4G25870	LOC_Os04g51794	1	1	Gm13circRNA1994	ath_circ_021775;ath_circ_021776	NA
GLYMA13G00510	AT4G26000	LOC_Os02g03310	1	1	Gm13circRNA1017	ath_circ_021791;ath_circ_021792;ath_circ_021793	NA
GLYMA13G00510	AT4G26000	LOC_Os10g41440	1	1	Gm13circRNA1017	ath_circ_021791;ath_circ_021792;ath_circ_021793	osa_circ_008032;osa_circ_008033
GLYMA13G00416	AT4G29900	LOC_Os04g51610	0	1	Gm13circRNA1016	ath_circ_022250;ath_circ_022251;ath_circ_022252;ath_circ_022253;ath_circ_022254;ath_circ_022255;ath_circ_022256;ath_circ_022257;ath_circ_022258;ath_circ_022259;ath_circ_022260	osa_circ_025105;osa_circ_025106;osa_circ_025107;osa_circ_025108;osa_circ_025110;osa_circ_025111;osa_circ_025112;osa_circ_025113;osa_circ_025114
GLYMA13G00416	AT4G29900	LOC_Os08g40530	0	1	Gm13circRNA1016	ath_circ_022250;ath_circ_022251;ath_circ_022252;ath_circ_022253;ath_circ_022254;ath_circ_022255;ath_circ_022256;ath_circ_022257;ath_circ_022258;ath_circ_022259;ath_circ_022260	osa_circ_037685;osa_circ_037686;osa_circ_037688;osa_circ_037689;osa_circ_037691;osa_circ_037692;osa_circ_037695;osa_circ_037696
GLYMA13G00416	AT4G29900	LOC_Os02g08010	0	1	Gm13circRNA1016	ath_circ_022250;ath_circ_022251;ath_circ_022252;ath_circ_022253;ath_circ_022254;ath_circ_022255;ath_circ_022256;ath_circ_022257;ath_circ_022258;ath_circ_022259;ath_circ_022260	osa_circ_013433;osa_circ_013434;osa_circ_013435;osa_circ_013436;osa_circ_013438;osa_circ_013439
GLYMA13G00416	AT5G57110	LOC_Os04g51610	0	1	Gm13circRNA1016	ath_circ_029212;ath_circ_029213;ath_circ_029214;ath_circ_029215;ath_circ_029216;ath_circ_029217;ath_circ_029218;ath_circ_029219;ath_circ_029220;ath_circ_029221;ath_circ_029222;ath_circ_029223;ath_circ_029224;ath_circ_029225;ath_circ_029226	osa_circ_025105;osa_circ_025106;osa_circ_025107;osa_circ_025108;osa_circ_025110;osa_circ_025111;osa_circ_025112;osa_circ_025113;osa_circ_025114
GLYMA13G00416	AT5G57110	LOC_Os08g40530	0	1	Gm13circRNA1016	ath_circ_029212;ath_circ_029213;ath_circ_029214;ath_circ_029215;ath_circ_029216;ath_circ_029217;ath_circ_029218;ath_circ_029219;ath_circ_029220;ath_circ_029221;ath_circ_029222;ath_circ_029223;ath_circ_029224;ath_circ_029225;ath_circ_029226	osa_circ_037685;osa_circ_037686;osa_circ_037688;osa_circ_037689;osa_circ_037691;osa_circ_037692;osa_circ_037695;osa_circ_037696
GLYMA13G00416	AT5G57110	LOC_Os02g08010	0	1	Gm13circRNA1016	ath_circ_029212;ath_circ_029213;ath_circ_029214;ath_circ_029215;ath_circ_029216;ath_circ_029217;ath_circ_029218;ath_circ_029219;ath_circ_029220;ath_circ_029221;ath_circ_029222;ath_circ_029223;ath_circ_029224;ath_circ_029225;ath_circ_029226	osa_circ_013433;osa_circ_013434;osa_circ_013435;osa_circ_013436;osa_circ_013438;osa_circ_013439
GLYMA12G36420	AT2G21500	LOC_Os01g15630	0	1	Gm12circRNA1123	NA	osa_circ_001207;osa_circ_001209
GLYMA12G36420	AT4G39140	LOC_Os01g15630	0	1	Gm12circRNA1123	ath_circ_023561	osa_circ_001207;osa_circ_001209
GLYMA12G36280	AT1G78580	LOC_Os05g44210	1	0	Gm12circRNA2079	ath_circ_006902;ath_circ_006903;ath_circ_006904;ath_circ_006905;ath_circ_006906	osa_circ_028530;osa_circ_028531
GLYMA12G36280	AT4G27550	LOC_Os05g44210	1	0	Gm12circRNA2079	NA	osa_circ_028530;osa_circ_028531
GLYMA12G36280	AT1G16980	LOC_Os05g44210	1	0	Gm12circRNA2079	NA	osa_circ_028530;osa_circ_028531
GLYMA12G35580	AT3G15120	LOC_Os01g47800	1	0	Gm12circRNA2078	ath_circ_014276	NA
GLYMA12G34250	AT3G20720	LOC_Os04g53670	1	1	Gm12circRNA2076	ath_circ_014973;ath_circ_014974;ath_circ_014975;ath_circ_014976;ath_circ_014977;ath_circ_014978	osa_circ_025460;osa_circ_025461
GLYMA12G34250	AT3G20720	LOC_Os06g51524	1	0	Gm12circRNA2076	ath_circ_014973;ath_circ_014974;ath_circ_014975;ath_circ_014976;ath_circ_014977;ath_circ_014978	NA
GLYMA12G33860	AT2G31010	LOC_Os02g14530	1	1	Gm12circRNA1121;Gm12circRNA1122	ath_circ_010485;ath_circ_010486;ath_circ_010487;ath_circ_010488;ath_circ_010489;ath_circ_010490;ath_circ_010491;ath_circ_010492;ath_circ_010493	osa_circ_014040;osa_circ_014041;osa_circ_014042;osa_circ_014043;osa_circ_014044
GLYMA12G33860	AT3G58640	LOC_Os02g14530	1	1	Gm12circRNA1121;Gm12circRNA1122	ath_circ_018735;ath_circ_018736;ath_circ_018737;ath_circ_018738;ath_circ_018740;ath_circ_018741	osa_circ_014040;osa_circ_014041;osa_circ_014042;osa_circ_014043;osa_circ_014044
GLYMA12G32680	AT2G20890	LOC_Os07g37250	1	1	Gm12circRNA298	ath_circ_009397;ath_circ_009398;ath_circ_009399;ath_circ_009400	osa_circ_034254;osa_circ_034256
GLYMA12G31656	AT5G22030	LOC_Os07g06610	1	1	Gm12circRNA2074	ath_circ_026134;ath_circ_026135;ath_circ_026136;ath_circ_026138	osa_circ_032829;osa_circ_032830;osa_circ_032831
GLYMA12G31540	AT2G27210	LOC_Os12g42310	1	0	Gm12circRNA1120	ath_circ_010080;ath_circ_010081;ath_circ_010082	osa_circ_012337;osa_circ_012338;osa_circ_012341;osa_circ_012343;osa_circ_012344
GLYMA12G31540	AT2G27210	LOC_Os03g44500	1	0	Gm12circRNA1120	ath_circ_010080;ath_circ_010081;ath_circ_010082	osa_circ_020784;osa_circ_020785;osa_circ_020786;osa_circ_020787;osa_circ_020788;osa_circ_020789;osa_circ_020790;osa_circ_020793;osa_circ_020795
GLYMA12G31540	AT1G08420	LOC_Os12g42310	1	0	Gm12circRNA1120	ath_circ_000845;ath_circ_000846;ath_circ_000847;ath_circ_000848;ath_circ_000849	osa_circ_012337;osa_circ_012338;osa_circ_012341;osa_circ_012343;osa_circ_012344
GLYMA12G31540	AT1G08420	LOC_Os03g44500	1	0	Gm12circRNA1120	ath_circ_000845;ath_circ_000846;ath_circ_000847;ath_circ_000848;ath_circ_000849	osa_circ_020784;osa_circ_020785;osa_circ_020786;osa_circ_020787;osa_circ_020788;osa_circ_020789;osa_circ_020790;osa_circ_020793;osa_circ_020795
GLYMA12G30990	AT1G08320	LOC_Os01g64020	1	1	Gm12circRNA1116;Gm12circRNA1117	ath_circ_000828;ath_circ_000829;ath_circ_000830;ath_circ_000831	osa_circ_004896;osa_circ_004897;osa_circ_004898;osa_circ_004899;osa_circ_004900;osa_circ_004901;osa_circ_004902;osa_circ_004903;osa_circ_004904
GLYMA12G30990	AT1G08320	LOC_Os05g37170	1	1	Gm12circRNA1116;Gm12circRNA1117	ath_circ_000828;ath_circ_000829;ath_circ_000830;ath_circ_000831	osa_circ_028049;osa_circ_028050;osa_circ_028051
GLYMA12G30990	AT1G08320	LOC_Os11g05480	1	1	Gm12circRNA1116;Gm12circRNA1117	ath_circ_000828;ath_circ_000829;ath_circ_000830;ath_circ_000831	osa_circ_008486;osa_circ_008488;osa_circ_008489;osa_circ_008491
GLYMA12G30990	AT1G08320	LOC_Os12g05680	1	1	Gm12circRNA1116;Gm12circRNA1117	ath_circ_000828;ath_circ_000829;ath_circ_000830;ath_circ_000831	osa_circ_010505;osa_circ_010506
GLYMA12G29640	AT5G60550	LOC_Os03g50330	1	1	Gm12circRNA296	NA	osa_circ_021235;osa_circ_021236;osa_circ_021237;osa_circ_021238
GLYMA12G29640	AT3G45240	LOC_Os03g50330	1	1	Gm12circRNA296	NA	osa_circ_021235;osa_circ_021236;osa_circ_021237;osa_circ_021238
GLYMA12G29590	AT5G60600	LOC_Os02g39160	0	1	Gm12circRNA1115	ath_circ_029524;ath_circ_029525;ath_circ_029526;ath_circ_029527;ath_circ_029528;ath_circ_029529	osa_circ_015376;osa_circ_015377;osa_circ_015378;osa_circ_015379;osa_circ_015380;osa_circ_015381;osa_circ_015382;osa_circ_015383;osa_circ_015385
GLYMA12G29450	AT2G28390	LOC_Os01g74460	1	1	Gm12circRNA1114	ath_circ_010201;ath_circ_010202;ath_circ_010203;ath_circ_010204	NA
GLYMA12G29120	AT1G10950	LOC_Os11g07910	1	1	Gm12circRNA1113	ath_circ_001261;ath_circ_001262;ath_circ_001263	osa_circ_008699;osa_circ_008700;osa_circ_008701;osa_circ_008702;osa_circ_008704
GLYMA12G29120	AT1G10950	LOC_Os12g07670	1	1	Gm12circRNA1113	ath_circ_001261;ath_circ_001262;ath_circ_001263	osa_circ_010664;osa_circ_010665;osa_circ_010666
GLYMA12G29120	AT1G10950	LOC_Os02g34690	1	1	Gm12circRNA1113	ath_circ_001261;ath_circ_001262;ath_circ_001263	osa_circ_014985;osa_circ_014986;osa_circ_014987
GLYMA12G28780	AT4G24290	LOC_Os07g07194	0	1	Gm12circRNA2073	ath_circ_021594;ath_circ_021595;ath_circ_021596;ath_circ_021597;ath_circ_021598;ath_circ_021599	osa_circ_032903
GLYMA12G28780	AT4G24290	LOC_Os01g72860	0	1	Gm12circRNA2073	ath_circ_021594;ath_circ_021595;ath_circ_021596;ath_circ_021597;ath_circ_021598;ath_circ_021599	osa_circ_005897;osa_circ_005904
GLYMA12G28490	AT5G49810	LOC_Os05g01470	1	1	Gm12circRNA2071	ath_circ_028449;ath_circ_028450;ath_circ_028451	osa_circ_026171;osa_circ_026172;osa_circ_026173;osa_circ_026174;osa_circ_026176;osa_circ_026177;osa_circ_026178
GLYMA12G27300	AT1G53165	LOC_Os07g32400	1	1	Gm12circRNA1109	ath_circ_004518;ath_circ_004519;ath_circ_004520;ath_circ_004521;ath_circ_004522;ath_circ_004523	osa_circ_033977;osa_circ_033978;osa_circ_033979;osa_circ_033980;osa_circ_033981;osa_circ_033982
GLYMA12G27300	AT3G15220	LOC_Os07g32400	1	1	Gm12circRNA1109	ath_circ_014282;ath_circ_014283;ath_circ_014284	osa_circ_033977;osa_circ_033978;osa_circ_033979;osa_circ_033980;osa_circ_033981;osa_circ_033982
GLYMA12G26454	AT3G15180	LOC_Os05g48340	1	1	Gm12circRNA292	ath_circ_014279;ath_circ_014280	osa_circ_028872;osa_circ_028874
GLYMA12G17560	AT5G18400	LOC_Os04g58564	0	1	Gm12circRNA1104	ath_circ_025656;ath_circ_025657;ath_circ_025658	osa_circ_025985;osa_circ_025986
GLYMA12G17560	AT5G18400	LOC_Os04g57810	0	1	Gm12circRNA1104	ath_circ_025656;ath_circ_025657;ath_circ_025658	NA
GLYMA12G16503	AT3G20720	LOC_Os04g53670	1	1	Gm12circRNA1103	ath_circ_014973;ath_circ_014974;ath_circ_014975;ath_circ_014976;ath_circ_014977;ath_circ_014978	osa_circ_025460;osa_circ_025461
GLYMA12G16503	AT3G20720	LOC_Os06g51524	1	0	Gm12circRNA1103	ath_circ_014973;ath_circ_014974;ath_circ_014975;ath_circ_014976;ath_circ_014977;ath_circ_014978	NA
GLYMA12G15370	AT2G31010	LOC_Os02g14530	1	1	Gm12circRNA1102	ath_circ_010485;ath_circ_010486;ath_circ_010487;ath_circ_010488;ath_circ_010489;ath_circ_010490;ath_circ_010491;ath_circ_010492;ath_circ_010493	osa_circ_014040;osa_circ_014041;osa_circ_014042;osa_circ_014043;osa_circ_014044
GLYMA12G15370	AT3G58640	LOC_Os02g14530	1	1	Gm12circRNA1102	ath_circ_018735;ath_circ_018736;ath_circ_018737;ath_circ_018738;ath_circ_018740;ath_circ_018741	osa_circ_014040;osa_circ_014041;osa_circ_014042;osa_circ_014043;osa_circ_014044
GLYMA12G14060	AT1G06290	LOC_Os06g24704	0	1	Gm12circRNA1100	ath_circ_000593;ath_circ_000594;ath_circ_000595	osa_circ_030792
GLYMA12G14060	AT1G06310	LOC_Os06g24704	0	1	Gm12circRNA1100	NA	osa_circ_030792
GLYMA12G13410	AT2G20580	LOC_Os06g48640	1	0	Gm12circRNA2070	ath_circ_009365;ath_circ_009366;ath_circ_009367;ath_circ_009368;ath_circ_009369;ath_circ_009370	NA
GLYMA12G13410	AT2G20580	LOC_Os09g15750	1	0	Gm12circRNA2070	ath_circ_009365;ath_circ_009366;ath_circ_009367;ath_circ_009368;ath_circ_009369;ath_circ_009370	NA
GLYMA12G13410	AT2G20580	LOC_Os02g05340	1	0	Gm12circRNA2070	ath_circ_009365;ath_circ_009366;ath_circ_009367;ath_circ_009368;ath_circ_009369;ath_circ_009370	osa_circ_013123;osa_circ_013124;osa_circ_013125;osa_circ_013126;osa_circ_013127
GLYMA12G13410	AT4G28470	LOC_Os06g48640	1	0	Gm12circRNA2070	ath_circ_022107;ath_circ_022108;ath_circ_022109	NA
GLYMA12G13410	AT4G28470	LOC_Os09g15750	1	0	Gm12circRNA2070	ath_circ_022107;ath_circ_022108;ath_circ_022109	NA
GLYMA12G13410	AT4G28470	LOC_Os02g05340	1	0	Gm12circRNA2070	ath_circ_022107;ath_circ_022108;ath_circ_022109	osa_circ_013123;osa_circ_013124;osa_circ_013125;osa_circ_013126;osa_circ_013127
GLYMA12G12180	AT1G03590	LOC_Os07g37890	0	1	Gm12circRNA1099	ath_circ_000265	osa_circ_034342;osa_circ_034343
GLYMA12G12180	AT4G03415	LOC_Os07g37890	0	1	Gm12circRNA1099	NA	osa_circ_034342;osa_circ_034343
GLYMA12G10520	AT2G32430	LOC_Os03g38050	0	1	Gm12circRNA2068	ath_circ_010691;ath_circ_010692;ath_circ_010693	osa_circ_020530;osa_circ_020531
GLYMA12G10520	AT2G32430	LOC_Os02g06840	0	1	Gm12circRNA2068	ath_circ_010691;ath_circ_010692;ath_circ_010693	osa_circ_013307;osa_circ_013308;osa_circ_013311;osa_circ_013313;osa_circ_013314
GLYMA12G10520	AT2G32430	LOC_Os06g46570	0	1	Gm12circRNA2068	ath_circ_010691;ath_circ_010692;ath_circ_010693	osa_circ_032013;osa_circ_032014
GLYMA12G10520	AT1G05170	LOC_Os03g38050	0	1	Gm12circRNA2068	ath_circ_000471;ath_circ_000472;ath_circ_000473;ath_circ_000474;ath_circ_000475	osa_circ_020530;osa_circ_020531
GLYMA12G10520	AT1G05170	LOC_Os02g06840	0	1	Gm12circRNA2068	ath_circ_000471;ath_circ_000472;ath_circ_000473;ath_circ_000474;ath_circ_000475	osa_circ_013307;osa_circ_013308;osa_circ_013311;osa_circ_013313;osa_circ_013314
GLYMA12G10520	AT1G05170	LOC_Os06g46570	0	1	Gm12circRNA2068	ath_circ_000471;ath_circ_000472;ath_circ_000473;ath_circ_000474;ath_circ_000475	osa_circ_032013;osa_circ_032014
GLYMA12G10120	AT2G27210	LOC_Os12g42310	1	0	Gm12circRNA2067	ath_circ_010080;ath_circ_010081;ath_circ_010082	osa_circ_012337;osa_circ_012338;osa_circ_012341;osa_circ_012343;osa_circ_012344
GLYMA12G10120	AT2G27210	LOC_Os03g44500	1	0	Gm12circRNA2067	ath_circ_010080;ath_circ_010081;ath_circ_010082	osa_circ_020784;osa_circ_020785;osa_circ_020786;osa_circ_020787;osa_circ_020788;osa_circ_020789;osa_circ_020790;osa_circ_020793;osa_circ_020795
GLYMA12G10120	AT1G08420	LOC_Os12g42310	1	0	Gm12circRNA2067	ath_circ_000845;ath_circ_000846;ath_circ_000847;ath_circ_000848;ath_circ_000849	osa_circ_012337;osa_circ_012338;osa_circ_012341;osa_circ_012343;osa_circ_012344
GLYMA12G10120	AT1G08420	LOC_Os03g44500	1	0	Gm12circRNA2067	ath_circ_000845;ath_circ_000846;ath_circ_000847;ath_circ_000848;ath_circ_000849	osa_circ_020784;osa_circ_020785;osa_circ_020786;osa_circ_020787;osa_circ_020788;osa_circ_020789;osa_circ_020790;osa_circ_020793;osa_circ_020795
GLYMA12G08990	AT5G22740	LOC_Os06g42020	0	1	Gm12circRNA1098	ath_circ_026205;ath_circ_026206;ath_circ_026207	NA
GLYMA12G08990	AT5G22740	LOC_Os02g09930	0	1	Gm12circRNA1098	ath_circ_026205;ath_circ_026206;ath_circ_026207	osa_circ_013597;osa_circ_013598
GLYMA12G08610	AT2G28150	LOC_Os08g44760	0	1	Gm12circRNA1097	ath_circ_010158	osa_circ_038103
GLYMA12G08610	AT2G28150	LOC_Os03g48600	0	1	Gm12circRNA1097	ath_circ_010158	osa_circ_021069
GLYMA12G07970	AT5G59710	LOC_Os03g52594	1	1	Gm12circRNA2063	ath_circ_029429;ath_circ_029430;ath_circ_029431;ath_circ_029432;ath_circ_029433	osa_circ_021690;osa_circ_021691;osa_circ_021692;osa_circ_021693
GLYMA12G07970	AT5G59710	LOC_Os05g40790	1	0	Gm12circRNA2063	ath_circ_029429;ath_circ_029430;ath_circ_029431;ath_circ_029432;ath_circ_029433	osa_circ_028283
GLYMA12G07970	AT5G59710	LOC_Os02g54120	1	1	Gm12circRNA2063	ath_circ_029429;ath_circ_029430;ath_circ_029431;ath_circ_029432;ath_circ_029433	osa_circ_016810;osa_circ_016811;osa_circ_016812;osa_circ_016813;osa_circ_016814;osa_circ_016815
GLYMA12G07970	AT1G07705	LOC_Os03g52594	1	1	Gm12circRNA2063	ath_circ_000734	osa_circ_021690;osa_circ_021691;osa_circ_021692;osa_circ_021693
GLYMA12G07970	AT1G07705	LOC_Os05g40790	1	0	Gm12circRNA2063	ath_circ_000734	osa_circ_028283
GLYMA12G07970	AT1G07705	LOC_Os02g54120	1	1	Gm12circRNA2063	ath_circ_000734	osa_circ_016810;osa_circ_016811;osa_circ_016812;osa_circ_016813;osa_circ_016814;osa_circ_016815
GLYMA12G07910	AT2G28620	LOC_Os05g02670	0	1	Gm12circRNA2061;Gm12circRNA2062	ath_circ_010225;ath_circ_010226;ath_circ_010227;ath_circ_010228;ath_circ_010229;ath_circ_010230;ath_circ_010231;ath_circ_010232;ath_circ_010233;ath_circ_010234;ath_circ_010235	osa_circ_026302;osa_circ_026303;osa_circ_026304;osa_circ_026305;osa_circ_026306;osa_circ_026307
GLYMA12G07910	AT3G45850	LOC_Os05g02670	0	1	Gm12circRNA2061;Gm12circRNA2062	ath_circ_017519;ath_circ_017520;ath_circ_017521;ath_circ_017522;ath_circ_017523;ath_circ_017524;ath_circ_017525;ath_circ_017526;ath_circ_017527;ath_circ_017528;ath_circ_017529;ath_circ_017530	osa_circ_026302;osa_circ_026303;osa_circ_026304;osa_circ_026305;osa_circ_026306;osa_circ_026307
GLYMA12G07740	AT2G28520	LOC_Os01g61780	0	1	Gm12circRNA1094;Gm12circRNA1095	ath_circ_010210;ath_circ_010211;ath_circ_010212;ath_circ_010213;ath_circ_010214	osa_circ_004720;osa_circ_004722;osa_circ_004723;osa_circ_004724;osa_circ_004725;osa_circ_004726;osa_circ_004729
GLYMA12G07720	AT3G07630	LOC_Os07g49390	0	1	Gm12circRNA2060	ath_circ_013309	osa_circ_035473
GLYMA12G07720	AT3G07630	LOC_Os03g17730	0	1	Gm12circRNA2060	ath_circ_013309	NA
GLYMA12G07590	AT5G60410	LOC_Os03g50980	1	1	Gm12circRNA2059	ath_circ_029494;ath_circ_029495;ath_circ_029496;ath_circ_029497;ath_circ_029498;ath_circ_029499;ath_circ_029500;ath_circ_029501;ath_circ_029502;ath_circ_029503;ath_circ_029504;ath_circ_029505;ath_circ_029506;ath_circ_029507;ath_circ_029508;ath_circ_029509;ath_circ_029510;ath_circ_029511;ath_circ_029512;ath_circ_029513;ath_circ_029514;ath_circ_029515	osa_circ_021313;osa_circ_021314;osa_circ_021315;osa_circ_021318;osa_circ_021319
GLYMA12G07590	AT5G60410	LOC_Os05g03430	1	1	Gm12circRNA2059	ath_circ_029494;ath_circ_029495;ath_circ_029496;ath_circ_029497;ath_circ_029498;ath_circ_029499;ath_circ_029500;ath_circ_029501;ath_circ_029502;ath_circ_029503;ath_circ_029504;ath_circ_029505;ath_circ_029506;ath_circ_029507;ath_circ_029508;ath_circ_029509;ath_circ_029510;ath_circ_029511;ath_circ_029512;ath_circ_029513;ath_circ_029514;ath_circ_029515	osa_circ_026385;osa_circ_026386;osa_circ_026387;osa_circ_026388;osa_circ_026389;osa_circ_026390;osa_circ_026391;osa_circ_026392;osa_circ_026394;osa_circ_026395
GLYMA12G06760	AT1G07570	LOC_Os05g02020	0	1	Gm12circRNA1093	ath_circ_000721	osa_circ_026232;osa_circ_026233
GLYMA12G06760	AT1G07570	LOC_Os01g74200	0	1	Gm12circRNA1093	ath_circ_000721	NA
GLYMA12G06760	AT1G07570	LOC_Os03g60710	0	1	Gm12circRNA1093	ath_circ_000721	NA
GLYMA12G06760	AT1G07570	LOC_Os03g16740	0	1	Gm12circRNA1093	ath_circ_000721	NA
GLYMA12G06760	AT2G39660	LOC_Os05g02020	0	1	Gm12circRNA1093	NA	osa_circ_026232;osa_circ_026233
GLYMA12G06760	AT3G55450	LOC_Os05g02020	0	1	Gm12circRNA1093	ath_circ_018444;ath_circ_018445	osa_circ_026232;osa_circ_026233
GLYMA12G06760	AT3G55450	LOC_Os01g74200	0	1	Gm12circRNA1093	ath_circ_018444;ath_circ_018445	NA
GLYMA12G06760	AT3G55450	LOC_Os03g60710	0	1	Gm12circRNA1093	ath_circ_018444;ath_circ_018445	NA
GLYMA12G06760	AT3G55450	LOC_Os03g16740	0	1	Gm12circRNA1093	ath_circ_018444;ath_circ_018445	NA
GLYMA12G06760	AT2G28930	LOC_Os05g02020	0	1	Gm12circRNA1093	ath_circ_010262	osa_circ_026232;osa_circ_026233
GLYMA12G06760	AT2G28930	LOC_Os01g74200	0	1	Gm12circRNA1093	ath_circ_010262	NA
GLYMA12G06760	AT2G28930	LOC_Os03g60710	0	1	Gm12circRNA1093	ath_circ_010262	NA
GLYMA12G06760	AT2G28930	LOC_Os03g16740	0	1	Gm12circRNA1093	ath_circ_010262	NA
GLYMA12G06760	AT5G02290	LOC_Os05g02020	0	1	Gm12circRNA1093	NA	osa_circ_026232;osa_circ_026233
GLYMA12G05930	AT1G51140	LOC_Os08g39630	1	1	Gm12circRNA1092	NA	osa_circ_037638;osa_circ_037640;osa_circ_037644
GLYMA12G05140	AT1G49430	LOC_Os11g35400	1	1	Gm12circRNA286	ath_circ_004116;ath_circ_004117;ath_circ_004118;ath_circ_004119;ath_circ_004120;ath_circ_004121	osa_circ_009613
GLYMA12G04990	AT3G18860	LOC_Os07g03160	0	1	Gm12circRNA1088	ath_circ_014741;ath_circ_014742;ath_circ_014743;ath_circ_014744;ath_circ_014745;ath_circ_014746;ath_circ_014747;ath_circ_014748	osa_circ_032660;osa_circ_032661;osa_circ_032663;osa_circ_032664;osa_circ_032665;osa_circ_032666;osa_circ_032667;osa_circ_032669;osa_circ_032670;osa_circ_032671;osa_circ_032672;osa_circ_032674
GLYMA12G04790	AT4G34490	LOC_Os08g34780	1	1	Gm12circRNA284	ath_circ_022948;ath_circ_022949;ath_circ_022950;ath_circ_022951;ath_circ_022952	NA
GLYMA12G04790	AT4G34490	LOC_Os03g51250	1	1	Gm12circRNA284	ath_circ_022948;ath_circ_022949;ath_circ_022950;ath_circ_022951;ath_circ_022952	osa_circ_021370
GLYMA12G04260	AT2G21380	LOC_Os10g36880	1	1	Gm12circRNA2056	ath_circ_009469;ath_circ_009470;ath_circ_009471;ath_circ_009472;ath_circ_009473;ath_circ_009474;ath_circ_009475;ath_circ_009477;ath_circ_009479	osa_circ_007652;osa_circ_007653;osa_circ_007654;osa_circ_007655;osa_circ_007656;osa_circ_007657;osa_circ_007658;osa_circ_007660
GLYMA12G04260	AT4G39050	LOC_Os10g36880	1	1	Gm12circRNA2056	ath_circ_023533;ath_circ_023534;ath_circ_023535;ath_circ_023536;ath_circ_023538;ath_circ_023539;ath_circ_023540;ath_circ_023541;ath_circ_023542;ath_circ_023543	osa_circ_007652;osa_circ_007653;osa_circ_007654;osa_circ_007655;osa_circ_007656;osa_circ_007657;osa_circ_007658;osa_circ_007660
GLYMA12G04120	AT4G38950	LOC_Os02g43130	0	1	Gm12circRNA1087;Gm12circRNA2055	ath_circ_023512;ath_circ_023513;ath_circ_023514;ath_circ_023515	NA
GLYMA12G04120	AT4G38950	LOC_Os09g35890	0	1	Gm12circRNA1087;Gm12circRNA2055	ath_circ_023512;ath_circ_023513;ath_circ_023514;ath_circ_023515	NA
GLYMA12G04120	AT4G38950	LOC_Os04g45580	0	1	Gm12circRNA1087;Gm12circRNA2055	ath_circ_023512;ath_circ_023513;ath_circ_023514;ath_circ_023515	osa_circ_024693;osa_circ_024694;osa_circ_024695
GLYMA12G04120	AT4G38950	LOC_Os08g43400	0	1	Gm12circRNA1087;Gm12circRNA2055	ath_circ_023512;ath_circ_023513;ath_circ_023514;ath_circ_023515	osa_circ_037949;osa_circ_037950;osa_circ_037951;osa_circ_037953
GLYMA12G04120	AT4G38950	LOC_Os02g43130	0	1	Gm12circRNA1087;Gm12circRNA2055	ath_circ_023512;ath_circ_023513;ath_circ_023514;ath_circ_023515	NA
GLYMA12G04120	AT2G21300	LOC_Os02g43130	0	1	Gm12circRNA1087;Gm12circRNA2055	ath_circ_009452;ath_circ_009453;ath_circ_009454;ath_circ_009455	NA
GLYMA12G04120	AT2G21300	LOC_Os09g35890	0	1	Gm12circRNA1087;Gm12circRNA2055	ath_circ_009452;ath_circ_009453;ath_circ_009454;ath_circ_009455	NA
GLYMA12G04120	AT2G21300	LOC_Os04g45580	0	1	Gm12circRNA1087;Gm12circRNA2055	ath_circ_009452;ath_circ_009453;ath_circ_009454;ath_circ_009455	osa_circ_024693;osa_circ_024694;osa_circ_024695
GLYMA12G04120	AT2G21300	LOC_Os08g43400	0	1	Gm12circRNA1087;Gm12circRNA2055	ath_circ_009452;ath_circ_009453;ath_circ_009454;ath_circ_009455	osa_circ_037949;osa_circ_037950;osa_circ_037951;osa_circ_037953
GLYMA12G04120	AT2G21300	LOC_Os02g43130	0	1	Gm12circRNA1087;Gm12circRNA2055	ath_circ_009452;ath_circ_009453;ath_circ_009454;ath_circ_009455	NA
GLYMA12G03250	AT3G07200	LOC_Os01g69040	1	1	Gm12circRNA1083	ath_circ_013280;ath_circ_013281;ath_circ_013282	osa_circ_005504
GLYMA12G03250	AT3G07200	LOC_Os09g32690	1	1	Gm12circRNA1083	ath_circ_013280;ath_circ_013281;ath_circ_013282	osa_circ_039727;osa_circ_039728;osa_circ_039730;osa_circ_039731
GLYMA12G03250	AT5G48655	LOC_Os01g69040	1	1	Gm12circRNA1083	ath_circ_028345	osa_circ_005504
GLYMA12G03250	AT5G48655	LOC_Os09g32690	1	1	Gm12circRNA1083	ath_circ_028345	osa_circ_039727;osa_circ_039728;osa_circ_039730;osa_circ_039731
GLYMA12G03090	AT3G13530	LOC_Os04g56530	0	1	Gm12circRNA1081	ath_circ_014015;ath_circ_014016;ath_circ_014017;ath_circ_014018;ath_circ_014019;ath_circ_014020;ath_circ_014021	NA
GLYMA12G03090	AT3G07980	LOC_Os04g56530	0	1	Gm12circRNA1081	ath_circ_013350;ath_circ_013351	NA
GLYMA12G02451	AT3G20040	LOC_Os05g31110	1	1	Gm12circRNA1078	ath_circ_014899;ath_circ_014900	NA
GLYMA12G02451	AT3G20040	LOC_Os01g71320	1	1	Gm12circRNA1078	ath_circ_014899;ath_circ_014900	osa_circ_005760;osa_circ_005762;osa_circ_005763
GLYMA12G02451	AT1G50460	LOC_Os05g31110	1	1	Gm12circRNA1078	ath_circ_004235;ath_circ_004236;ath_circ_004237	NA
GLYMA12G02451	AT1G50460	LOC_Os01g71320	1	1	Gm12circRNA1078	ath_circ_004235;ath_circ_004236;ath_circ_004237	osa_circ_005760;osa_circ_005762;osa_circ_005763
GLYMA12G02330	AT4G10320	LOC_Os06g43760	1	1	Gm12circRNA1077	ath_circ_020045;ath_circ_020046;ath_circ_020047;ath_circ_020048;ath_circ_020049;ath_circ_020050;ath_circ_020051;ath_circ_020052;ath_circ_020053;ath_circ_020054;ath_circ_020055;ath_circ_020056;ath_circ_020057	osa_circ_031727;osa_circ_031731;osa_circ_031732;osa_circ_031733;osa_circ_031734;osa_circ_031735;osa_circ_031736;osa_circ_031737;osa_circ_031738
GLYMA12G02330	AT4G10320	LOC_Os02g09100	1	0	Gm12circRNA1077	ath_circ_020045;ath_circ_020046;ath_circ_020047;ath_circ_020048;ath_circ_020049;ath_circ_020050;ath_circ_020051;ath_circ_020052;ath_circ_020053;ath_circ_020054;ath_circ_020055;ath_circ_020056;ath_circ_020057	osa_circ_013520;osa_circ_013522
GLYMA12G01040	AT3G52100	LOC_Os12g34330	1	0	Gm12circRNA283	NA	osa_circ_011839;osa_circ_011840;osa_circ_011841;osa_circ_011842
GLYMA12G01040	AT3G08020	LOC_Os12g34330	1	0	Gm12circRNA283	ath_circ_013353;ath_circ_013354	osa_circ_011839;osa_circ_011840;osa_circ_011841;osa_circ_011842
GLYMA12G00600	AT5G61670	LOC_Os02g43500	0	1	Gm12circRNA282	NA	osa_circ_015790;osa_circ_015794
GLYMA11G38160	AT4G39850	LOC_Os05g01700	0	1	Gm11circRNA1190	ath_circ_023659;ath_circ_023660;ath_circ_023661;ath_circ_023662;ath_circ_023663;ath_circ_023664	osa_circ_026193;osa_circ_026194;osa_circ_026195
GLYMA11G38020	AT5G10320	LOC_Os04g37810	0	1	Gm11circRNA2146	ath_circ_024685	osa_circ_024020
GLYMA11G38000	AT4G40000	LOC_Os08g37780	1	1	Gm11circRNA2145	NA	osa_circ_037406
GLYMA11G38000	AT4G40000	LOC_Os09g29630	1	1	Gm11circRNA2145	NA	osa_circ_039533
GLYMA11G38000	AT2G22400	LOC_Os08g37780	1	1	Gm11circRNA2145	NA	osa_circ_037406
GLYMA11G38000	AT2G22400	LOC_Os09g29630	1	1	Gm11circRNA2145	NA	osa_circ_039533
GLYMA11G37920	AT5G65310	LOC_Os08g37580	0	1	Gm11circRNA2144	ath_circ_030073;ath_circ_030074;ath_circ_030076	NA
GLYMA11G37920	AT5G65310	LOC_Os10g23090	0	1	Gm11circRNA2144	ath_circ_030073;ath_circ_030074;ath_circ_030076	osa_circ_006670;osa_circ_006671
GLYMA11G37920	AT5G65310	LOC_Os03g08960	0	1	Gm11circRNA2144	ath_circ_030073;ath_circ_030074;ath_circ_030076	NA
GLYMA11G37920	AT5G65310	LOC_Os09g29460	0	1	Gm11circRNA2144	ath_circ_030073;ath_circ_030074;ath_circ_030076	NA
GLYMA11G37920	AT2G22430	LOC_Os08g37580	0	1	Gm11circRNA2144	ath_circ_009574;ath_circ_009575	NA
GLYMA11G37920	AT2G22430	LOC_Os10g23090	0	1	Gm11circRNA2144	ath_circ_009574;ath_circ_009575	osa_circ_006670;osa_circ_006671
GLYMA11G37920	AT2G22430	LOC_Os03g08960	0	1	Gm11circRNA2144	ath_circ_009574;ath_circ_009575	NA
GLYMA11G37920	AT2G22430	LOC_Os09g29460	0	1	Gm11circRNA2144	ath_circ_009574;ath_circ_009575	NA
GLYMA11G37920	AT4G40060	LOC_Os08g37580	0	1	Gm11circRNA2144	ath_circ_023685	NA
GLYMA11G37920	AT4G40060	LOC_Os10g23090	0	1	Gm11circRNA2144	ath_circ_023685	osa_circ_006670;osa_circ_006671
GLYMA11G37920	AT4G40060	LOC_Os03g08960	0	1	Gm11circRNA2144	ath_circ_023685	NA
GLYMA11G37920	AT4G40060	LOC_Os09g29460	0	1	Gm11circRNA2144	ath_circ_023685	NA
GLYMA11G37280	AT1G24340	LOC_Os01g67550	1	1	Gm11circRNA1188	NA	osa_circ_005288
GLYMA11G37150	AT1G67400	LOC_Os11g29350	1	1	Gm11circRNA1187	NA	osa_circ_009362;osa_circ_009363
GLYMA11G37150	AT3G43400	LOC_Os11g29350	1	1	Gm11circRNA1187	NA	osa_circ_009362;osa_circ_009363
GLYMA11G37100	AT5G11860	LOC_Os07g10690	0	1	Gm11circRNA1186	ath_circ_024867	NA
GLYMA11G37100	AT5G11860	LOC_Os03g63300	0	1	Gm11circRNA1186	ath_circ_024867	osa_circ_022727;osa_circ_022728;osa_circ_022729
GLYMA11G36790	AT3G23670	LOC_Os02g28850	1	0	Gm11circRNA1185;Gm11circRNA2142	ath_circ_015268;ath_circ_015269;ath_circ_015270;ath_circ_015271;ath_circ_015272;ath_circ_015273;ath_circ_015274;ath_circ_015275;ath_circ_015276	osa_circ_014698
GLYMA11G36790	AT3G23670	LOC_Os04g28260	1	1	Gm11circRNA1185;Gm11circRNA2142	ath_circ_015268;ath_circ_015269;ath_circ_015270;ath_circ_015271;ath_circ_015272;ath_circ_015273;ath_circ_015274;ath_circ_015275;ath_circ_015276	NA
GLYMA11G36790	AT4G14150	LOC_Os02g28850	1	0	Gm11circRNA1185;Gm11circRNA2142	ath_circ_020497	osa_circ_014698
GLYMA11G36790	AT4G14150	LOC_Os04g28260	1	1	Gm11circRNA1185;Gm11circRNA2142	ath_circ_020497	NA
GLYMA11G36690	AT4G14070	LOC_Os03g62850	0	1	Gm11circRNA321	ath_circ_020485;ath_circ_020486;ath_circ_020487;ath_circ_020488;ath_circ_020489;ath_circ_020490;ath_circ_020491	osa_circ_022681;osa_circ_022682;osa_circ_022683;osa_circ_022687;osa_circ_022688
GLYMA11G36690	AT3G23790	LOC_Os03g62850	0	1	Gm11circRNA321	NA	osa_circ_022681;osa_circ_022682;osa_circ_022683;osa_circ_022687;osa_circ_022688
GLYMA11G36520	AT1G04830	LOC_Os01g68010	1	1	Gm11circRNA2141	ath_circ_000431	osa_circ_005350;osa_circ_005351
GLYMA11G36331	AT1G55325	LOC_Os05g37500	1	0	Gm11circRNA1183;Gm11circRNA1184;Gm11circRNA2140	ath_circ_004772;ath_circ_004773;ath_circ_004774	osa_circ_028085;osa_circ_028086;osa_circ_028087
GLYMA11G36331	AT1G55325	LOC_Os05g37500	1	0	Gm11circRNA1183;Gm11circRNA1184;Gm11circRNA2140	ath_circ_004772;ath_circ_004773;ath_circ_004774	osa_circ_028085;osa_circ_028086;osa_circ_028087
GLYMA11G35850	AT3G56220	LOC_Os05g27090	1	1	Gm11circRNA320	ath_circ_018547	NA
GLYMA11G35850	AT3G56220	LOC_Os03g21970	1	1	Gm11circRNA320	ath_circ_018547	osa_circ_019715
GLYMA11G35850	AT3G56220	LOC_Os07g47960	1	1	Gm11circRNA320	ath_circ_018547	NA
GLYMA11G35850	AT2G40435	LOC_Os05g27090	1	1	Gm11circRNA320	ath_circ_011635	NA
GLYMA11G35850	AT2G40435	LOC_Os03g21970	1	1	Gm11circRNA320	ath_circ_011635	osa_circ_019715
GLYMA11G35850	AT2G40435	LOC_Os07g47960	1	1	Gm11circRNA320	ath_circ_011635	NA
GLYMA11G35570	AT3G56050	LOC_Os07g49240	1	1	Gm11circRNA2138	ath_circ_018517;ath_circ_018518	NA
GLYMA11G35570	AT3G56050	LOC_Os12g01510	1	0	Gm11circRNA2138	ath_circ_018517;ath_circ_018518	osa_circ_010274;osa_circ_010275;osa_circ_010276;osa_circ_010278
GLYMA11G35570	AT3G56050	LOC_Os03g18370	1	1	Gm11circRNA2138	ath_circ_018517;ath_circ_018518	NA
GLYMA11G35570	AT3G56050	LOC_Os05g39410	1	1	Gm11circRNA2138	ath_circ_018517;ath_circ_018518	NA
GLYMA11G35570	AT3G56050	LOC_Os05g28520	1	1	Gm11circRNA2138	ath_circ_018517;ath_circ_018518	NA
GLYMA11G35570	AT2G40270	LOC_Os07g49240	1	1	Gm11circRNA2138	ath_circ_011613;ath_circ_011614	NA
GLYMA11G35570	AT2G40270	LOC_Os12g01510	1	0	Gm11circRNA2138	ath_circ_011613;ath_circ_011614	osa_circ_010274;osa_circ_010275;osa_circ_010276;osa_circ_010278
GLYMA11G35570	AT2G40270	LOC_Os03g18370	1	1	Gm11circRNA2138	ath_circ_011613;ath_circ_011614	NA
GLYMA11G35570	AT2G40270	LOC_Os05g39410	1	1	Gm11circRNA2138	ath_circ_011613;ath_circ_011614	NA
GLYMA11G35570	AT2G40270	LOC_Os05g28520	1	1	Gm11circRNA2138	ath_circ_011613;ath_circ_011614	NA
GLYMA11G34900	AT3G55800	LOC_Os04g16680	0	1	Gm11circRNA319	ath_circ_018483;ath_circ_018484;ath_circ_018485;ath_circ_018486;ath_circ_018487;ath_circ_018488;ath_circ_018489;ath_circ_018490;ath_circ_018491;ath_circ_018492;ath_circ_018493;ath_circ_018495;ath_circ_018496;ath_circ_018497	osa_circ_023135;osa_circ_023136;osa_circ_023137
GLYMA11G34060	AT5G13840	LOC_Os01g74146	1	1	Gm11circRNA2135;Gm11circRNA2136	ath_circ_025117	osa_circ_006022;osa_circ_006023
GLYMA11G31440	AT5G58300	LOC_Os07g48310	0	1	Gm11circRNA2132	NA	osa_circ_035339;osa_circ_035340
GLYMA11G31440	AT5G58300	LOC_Os05g40200	0	1	Gm11circRNA2132	NA	osa_circ_028246
GLYMA11G29320	AT5G58510	LOC_Os03g18440	0	1	Gm11circRNA1179	ath_circ_029381;ath_circ_029382;ath_circ_029383;ath_circ_029384	osa_circ_019346;osa_circ_019351;osa_circ_019352
GLYMA11G26663	AT2G44950	LOC_Os04g46450	1	0	Gm11circRNA1178;Gm11circRNA317	ath_circ_012126;ath_circ_012127;ath_circ_012128;ath_circ_012129	osa_circ_024772;osa_circ_024773;osa_circ_024774;osa_circ_024775;osa_circ_024777;osa_circ_024778;osa_circ_024779;osa_circ_024780;osa_circ_024781;osa_circ_024782;osa_circ_024783;osa_circ_024784
GLYMA11G21580	AT3G54500	LOC_Os01g31360	1	0	Gm11circRNA1177;Gm11circRNA2131	ath_circ_018329;ath_circ_018330;ath_circ_018331;ath_circ_018332;ath_circ_018333;ath_circ_018334	osa_circ_001805;osa_circ_001808;osa_circ_001809;osa_circ_001810
GLYMA11G20940	AT4G14270	LOC_Os03g23010	1	1	Gm11circRNA2130	ath_circ_020519;ath_circ_020520	osa_circ_019854;osa_circ_019855;osa_circ_019856;osa_circ_019857;osa_circ_019858
GLYMA11G20940	AT4G14270	LOC_Os07g46670	1	1	Gm11circRNA2130	ath_circ_020519;ath_circ_020520	osa_circ_035173
GLYMA11G20970	AT4G30870	LOC_Os01g71960	0	1	Gm11circRNA1175;Gm11circRNA1176	NA	osa_circ_005810;osa_circ_005811
GLYMA11G20970	AT5G39770	LOC_Os01g71960	0	1	Gm11circRNA1175;Gm11circRNA1176	NA	osa_circ_005810;osa_circ_005811
GLYMA11G20930	AT3G08550	LOC_Os01g13200	1	0	Gm11circRNA1174	ath_circ_013388;ath_circ_013389;ath_circ_013390	osa_circ_000966;osa_circ_000967
GLYMA11G20080	AT3G45050	LOC_Os06g51470	1	1	Gm11circRNA316	ath_circ_017472	NA
GLYMA11G19680	AT2G27920	LOC_Os03g27480	0	1	Gm11circRNA315	ath_circ_010132;ath_circ_010133	NA
GLYMA11G19680	AT2G27920	LOC_Os03g27590	0	1	Gm11circRNA315	ath_circ_010132;ath_circ_010133	osa_circ_020166
GLYMA11G19650	AT2G27880	LOC_Os07g09020	0	1	Gm11circRNA1172;Gm11circRNA2129	NA	osa_circ_033065
GLYMA11G19650	AT2G27880	LOC_Os03g47830	0	1	Gm11circRNA1172;Gm11circRNA2129	NA	osa_circ_020989;osa_circ_020990;osa_circ_020991;osa_circ_020992;osa_circ_020993;osa_circ_020994;osa_circ_020995;osa_circ_020996;osa_circ_020997
GLYMA11G19490	AT5G22740	LOC_Os06g42020	0	1	Gm11circRNA1171	ath_circ_026205;ath_circ_026206;ath_circ_026207	NA
GLYMA11G19490	AT5G22740	LOC_Os02g09930	0	1	Gm11circRNA1171	ath_circ_026205;ath_circ_026206;ath_circ_026207	osa_circ_013597;osa_circ_013598
GLYMA11G19040	AT5G22450	LOC_Os01g73620	1	1	Gm11circRNA1170	ath_circ_026178;ath_circ_026179;ath_circ_026180;ath_circ_026181;ath_circ_026182;ath_circ_026183	osa_circ_005972
GLYMA11G19040	AT5G22450	LOC_Os05g01690	1	1	Gm11circRNA1170	ath_circ_026178;ath_circ_026179;ath_circ_026180;ath_circ_026181;ath_circ_026182;ath_circ_026183	NA
GLYMA11G16220	AT5G36890	LOC_Os01g67220	0	1	Gm11circRNA1169;Gm11circRNA2127	ath_circ_027158;ath_circ_027159;ath_circ_027160	osa_circ_005229;osa_circ_005230;osa_circ_005240;osa_circ_005242;osa_circ_005246;osa_circ_005247;osa_circ_005249;osa_circ_005251
GLYMA11G15880	AT5G60410	LOC_Os03g50980	1	1	Gm11circRNA2125	ath_circ_029494;ath_circ_029495;ath_circ_029496;ath_circ_029497;ath_circ_029498;ath_circ_029499;ath_circ_029500;ath_circ_029501;ath_circ_029502;ath_circ_029503;ath_circ_029504;ath_circ_029505;ath_circ_029506;ath_circ_029507;ath_circ_029508;ath_circ_029509;ath_circ_029510;ath_circ_029511;ath_circ_029512;ath_circ_029513;ath_circ_029514;ath_circ_029515	osa_circ_021313;osa_circ_021314;osa_circ_021315;osa_circ_021318;osa_circ_021319
GLYMA11G15880	AT5G60410	LOC_Os05g03430	1	1	Gm11circRNA2125	ath_circ_029494;ath_circ_029495;ath_circ_029496;ath_circ_029497;ath_circ_029498;ath_circ_029499;ath_circ_029500;ath_circ_029501;ath_circ_029502;ath_circ_029503;ath_circ_029504;ath_circ_029505;ath_circ_029506;ath_circ_029507;ath_circ_029508;ath_circ_029509;ath_circ_029510;ath_circ_029511;ath_circ_029512;ath_circ_029513;ath_circ_029514;ath_circ_029515	osa_circ_026385;osa_circ_026386;osa_circ_026387;osa_circ_026388;osa_circ_026389;osa_circ_026390;osa_circ_026391;osa_circ_026392;osa_circ_026394;osa_circ_026395
GLYMA11G15730	AT2G28520	LOC_Os01g61780	0	1	Gm11circRNA1168	ath_circ_010210;ath_circ_010211;ath_circ_010212;ath_circ_010213;ath_circ_010214	osa_circ_004720;osa_circ_004722;osa_circ_004723;osa_circ_004724;osa_circ_004725;osa_circ_004726;osa_circ_004729
GLYMA11G15520	AT2G28620	LOC_Os05g02670	0	1	Gm11circRNA2122	ath_circ_010225;ath_circ_010226;ath_circ_010227;ath_circ_010228;ath_circ_010229;ath_circ_010230;ath_circ_010231;ath_circ_010232;ath_circ_010233;ath_circ_010234;ath_circ_010235	osa_circ_026302;osa_circ_026303;osa_circ_026304;osa_circ_026305;osa_circ_026306;osa_circ_026307
GLYMA11G15520	AT3G45850	LOC_Os05g02670	0	1	Gm11circRNA2122	ath_circ_017519;ath_circ_017520;ath_circ_017521;ath_circ_017522;ath_circ_017523;ath_circ_017524;ath_circ_017525;ath_circ_017526;ath_circ_017527;ath_circ_017528;ath_circ_017529;ath_circ_017530	osa_circ_026302;osa_circ_026303;osa_circ_026304;osa_circ_026305;osa_circ_026306;osa_circ_026307
GLYMA11G15530	AT5G60040	LOC_Os04g41490	0	1	Gm11circRNA1166;Gm11circRNA2123;Gm11circRNA314	ath_circ_029455;ath_circ_029456;ath_circ_029457;ath_circ_029458	osa_circ_024357;osa_circ_024358;osa_circ_024360;osa_circ_024362
GLYMA11G14820	AT1G07570	LOC_Os05g02020	0	1	Gm11circRNA2119;Gm11circRNA2120	ath_circ_000721	osa_circ_026232;osa_circ_026233
GLYMA11G14820	AT1G07570	LOC_Os01g74200	0	1	Gm11circRNA2119;Gm11circRNA2120	ath_circ_000721	NA
GLYMA11G14820	AT1G07570	LOC_Os03g60710	0	1	Gm11circRNA2119;Gm11circRNA2120	ath_circ_000721	NA
GLYMA11G14820	AT1G07570	LOC_Os03g16740	0	1	Gm11circRNA2119;Gm11circRNA2120	ath_circ_000721	NA
GLYMA11G14820	AT2G39660	LOC_Os05g02020	0	1	Gm11circRNA2119;Gm11circRNA2120	NA	osa_circ_026232;osa_circ_026233
GLYMA11G14820	AT3G55450	LOC_Os05g02020	0	1	Gm11circRNA2119;Gm11circRNA2120	ath_circ_018444;ath_circ_018445	osa_circ_026232;osa_circ_026233
GLYMA11G14820	AT3G55450	LOC_Os01g74200	0	1	Gm11circRNA2119;Gm11circRNA2120	ath_circ_018444;ath_circ_018445	NA
GLYMA11G14820	AT3G55450	LOC_Os03g60710	0	1	Gm11circRNA2119;Gm11circRNA2120	ath_circ_018444;ath_circ_018445	NA
GLYMA11G14820	AT3G55450	LOC_Os03g16740	0	1	Gm11circRNA2119;Gm11circRNA2120	ath_circ_018444;ath_circ_018445	NA
GLYMA11G14820	AT2G28930	LOC_Os05g02020	0	1	Gm11circRNA2119;Gm11circRNA2120	ath_circ_010262	osa_circ_026232;osa_circ_026233
GLYMA11G14820	AT2G28930	LOC_Os01g74200	0	1	Gm11circRNA2119;Gm11circRNA2120	ath_circ_010262	NA
GLYMA11G14820	AT2G28930	LOC_Os03g60710	0	1	Gm11circRNA2119;Gm11circRNA2120	ath_circ_010262	NA
GLYMA11G14820	AT2G28930	LOC_Os03g16740	0	1	Gm11circRNA2119;Gm11circRNA2120	ath_circ_010262	NA
GLYMA11G14820	AT5G02290	LOC_Os05g02020	0	1	Gm11circRNA2119;Gm11circRNA2120	NA	osa_circ_026232;osa_circ_026233
GLYMA11G14360	AT3G46830	LOC_Os01g62950	0	1	Gm11circRNA2117	ath_circ_017604	NA
GLYMA11G14360	AT3G46830	LOC_Os03g60870	0	1	Gm11circRNA2117	ath_circ_017604	NA
GLYMA11G14360	AT5G59150	LOC_Os01g62950	0	1	Gm11circRNA2117	ath_circ_029405	NA
GLYMA11G14360	AT5G59150	LOC_Os03g60870	0	1	Gm11circRNA2117	ath_circ_029405	NA
GLYMA11G13960	AT1G51140	LOC_Os08g39630	1	1	Gm11circRNA1165	NA	osa_circ_037638;osa_circ_037640;osa_circ_037644
GLYMA11G13670	AT1G05960	LOC_Os01g67290	0	1	Gm11circRNA1162	ath_circ_000562;ath_circ_000563;ath_circ_000564;ath_circ_000565;ath_circ_000566;ath_circ_000567;ath_circ_000568	osa_circ_005259;osa_circ_005260;osa_circ_005261;osa_circ_005262
GLYMA11G13490	AT2G43410	LOC_Os09g34070	0	1	Gm11circRNA1161	ath_circ_011947;ath_circ_011948;ath_circ_011949;ath_circ_011950;ath_circ_011952;ath_circ_011953	osa_circ_039846;osa_circ_039847
GLYMA11G13330	AT2G30710	LOC_Os09g34040	1	1	Gm11circRNA2116	ath_circ_010434	osa_circ_039836;osa_circ_039837;osa_circ_039840;osa_circ_039841;osa_circ_039842;osa_circ_039843;osa_circ_039844
GLYMA11G12200	AT5G27120	LOC_Os03g22730	1	0	Gm11circRNA2115	ath_circ_026784;ath_circ_026786;ath_circ_026788	NA
GLYMA11G12200	AT5G27120	LOC_Os03g22740	1	0	Gm11circRNA2115	ath_circ_026784;ath_circ_026786;ath_circ_026788	osa_circ_019807;osa_circ_019808;osa_circ_019809;osa_circ_019811
GLYMA11G12200	AT3G05060	LOC_Os03g22730	1	0	Gm11circRNA2115	ath_circ_012985;ath_circ_012986;ath_circ_012987;ath_circ_012988	NA
GLYMA11G12200	AT3G05060	LOC_Os03g22740	1	0	Gm11circRNA2115	ath_circ_012985;ath_circ_012986;ath_circ_012987;ath_circ_012988	osa_circ_019807;osa_circ_019808;osa_circ_019809;osa_circ_019811
GLYMA11G12200	AT5G27140	LOC_Os03g22740	1	0	Gm11circRNA2115	NA	osa_circ_019807;osa_circ_019808;osa_circ_019809;osa_circ_019811
GLYMA11G11750	AT2G21280	LOC_Os02g58790	0	1	Gm11circRNA1157	ath_circ_009450;ath_circ_009451	osa_circ_017400
GLYMA11G11310	AT2G21050	LOC_Os10g05690	1	1	Gm11circRNA1155	NA	osa_circ_006213;osa_circ_006214
GLYMA11G11070	AT3G19895	LOC_Os02g58280	0	1	Gm11circRNA311	ath_circ_014872	NA
GLYMA11G10810	AT3G13530	LOC_Os04g56530	0	1	Gm11circRNA1153	ath_circ_014015;ath_circ_014016;ath_circ_014017;ath_circ_014018;ath_circ_014019;ath_circ_014020;ath_circ_014021	NA
GLYMA11G10810	AT3G07980	LOC_Os04g56530	0	1	Gm11circRNA1153	ath_circ_013350;ath_circ_013351	NA
GLYMA11G09610	AT5G45360	LOC_Os06g49530	0	1	Gm11circRNA309	ath_circ_027970;ath_circ_027971	osa_circ_032291;osa_circ_032293
GLYMA11G09120	AT4G35560	LOC_Os04g47700	1	1	Gm11circRNA2111	ath_circ_023053;ath_circ_023054;ath_circ_023055;ath_circ_023056;ath_circ_023057	NA
GLYMA11G08960	AT2G17620	LOC_Os04g47580	1	1	Gm11circRNA2108;Gm11circRNA2109	ath_circ_009092;ath_circ_009093;ath_circ_009094;ath_circ_009095;ath_circ_009096;ath_circ_009097	osa_circ_024870;osa_circ_024871;osa_circ_024872;osa_circ_024873;osa_circ_024874;osa_circ_024875
GLYMA11G08960	AT4G35620	LOC_Os04g47580	1	1	Gm11circRNA2108;Gm11circRNA2109	ath_circ_023064;ath_circ_023065;ath_circ_023066;ath_circ_023067;ath_circ_023068;ath_circ_023069;ath_circ_023070	osa_circ_024870;osa_circ_024871;osa_circ_024872;osa_circ_024873;osa_circ_024874;osa_circ_024875
GLYMA11G08610	AT4G35800	LOC_Os12g01710	1	1	Gm11circRNA1150	ath_circ_023103;ath_circ_023104;ath_circ_023105;ath_circ_023106;ath_circ_023107;ath_circ_023108;ath_circ_023109;ath_circ_023110	NA
GLYMA11G08550	AT4G35830	LOC_Os03g04410	0	1	Gm11circRNA2107	ath_circ_023111;ath_circ_023112;ath_circ_023113;ath_circ_023114;ath_circ_023115;ath_circ_023116;ath_circ_023117;ath_circ_023120;ath_circ_023121	osa_circ_017814;osa_circ_017815;osa_circ_017818;osa_circ_017819;osa_circ_017820;osa_circ_017823;osa_circ_017825
GLYMA11G08430	AT4G35920	LOC_Os03g06120	0	1	Gm11circRNA1149;Gm11circRNA2105	ath_circ_023131;ath_circ_023132;ath_circ_023133	osa_circ_018008;osa_circ_018009
GLYMA11G08430	AT2G17780	LOC_Os03g06120	0	1	Gm11circRNA1149;Gm11circRNA2105	NA	osa_circ_018008;osa_circ_018009
GLYMA11G08180	AT4G36070	LOC_Os02g03410	0	1	Gm11circRNA1148	NA	osa_circ_012908;osa_circ_012909;osa_circ_012910;osa_circ_012911;osa_circ_012912
GLYMA11G08180	AT4G36070	LOC_Os07g22710	0	1	Gm11circRNA1148	NA	osa_circ_033482;osa_circ_033483;osa_circ_033484;osa_circ_033486;osa_circ_033487
GLYMA11G08180	AT5G66210	LOC_Os02g03410	0	1	Gm11circRNA1148	ath_circ_030179;ath_circ_030180	osa_circ_012908;osa_circ_012909;osa_circ_012910;osa_circ_012911;osa_circ_012912
GLYMA11G08180	AT5G66210	LOC_Os07g22710	0	1	Gm11circRNA1148	ath_circ_030179;ath_circ_030180	osa_circ_033482;osa_circ_033483;osa_circ_033484;osa_circ_033486;osa_circ_033487
GLYMA11G08180	AT2G17890	LOC_Os02g03410	0	1	Gm11circRNA1148	NA	osa_circ_012908;osa_circ_012909;osa_circ_012910;osa_circ_012911;osa_circ_012912
GLYMA11G08180	AT2G17890	LOC_Os07g22710	0	1	Gm11circRNA1148	NA	osa_circ_033482;osa_circ_033483;osa_circ_033484;osa_circ_033486;osa_circ_033487
GLYMA11G07720	AT3G51050	LOC_Os02g01070	1	1	Gm11circRNA2104	ath_circ_017979;ath_circ_017980;ath_circ_017981;ath_circ_017982	osa_circ_012584;osa_circ_012591
GLYMA11G07450	AT5G66530	LOC_Os09g15820	1	1	Gm11circRNA308	ath_circ_030195	osa_circ_038870
GLYMA11G06565	AT5G15680	LOC_Os02g58410	1	0	Gm11circRNA1144;Gm11circRNA307	ath_circ_025336;ath_circ_025337	osa_circ_017364;osa_circ_017365;osa_circ_017366;osa_circ_017368;osa_circ_017369
GLYMA11G06565	AT5G15680	LOC_Os02g58410	1	1	Gm11circRNA1144;Gm11circRNA307	ath_circ_025336;ath_circ_025337	osa_circ_017364;osa_circ_017365;osa_circ_017366;osa_circ_017368;osa_circ_017369
GLYMA11G06410	AT2G23460	LOC_Os12g40190	1	1	Gm11circRNA1143	NA	osa_circ_012148;osa_circ_012149;osa_circ_012150;osa_circ_012151
GLYMA11G06350	AT4G37130	LOC_Os09g28019	0	1	Gm11circRNA2102	NA	osa_circ_039452
GLYMA11G05490	AT3G50050	LOC_Os07g40260	0	1	Gm11circRNA1142	NA	osa_circ_034613;osa_circ_034614;osa_circ_034615;osa_circ_034616;osa_circ_034617
GLYMA11G05490	AT5G43100	LOC_Os07g40260	0	1	Gm11circRNA1142	ath_circ_027726;ath_circ_027727	osa_circ_034613;osa_circ_034614;osa_circ_034615;osa_circ_034616;osa_circ_034617
GLYMA11G05030	AT4G37680	LOC_Os03g13040	0	1	Gm11circRNA2099;Gm11circRNA306	ath_circ_023327	NA
GLYMA11G04430	AT5G46560	LOC_Os03g01016	1	0	Gm11circRNA1141	ath_circ_028087	NA
GLYMA11G03641	AT4G16650	LOC_Os04g46570	0	1	Gm11circRNA1133	ath_circ_020762	NA
GLYMA11G03560	AT5G47500	LOC_Os04g46740	0	1	Gm11circRNA1132	ath_circ_028204;ath_circ_028205;ath_circ_028206	osa_circ_024801;osa_circ_024802;osa_circ_024803
GLYMA11G01680	AT4G10180	LOC_Os01g01484	0	1	Gm11circRNA1129	ath_circ_020043	osa_circ_000043;osa_circ_000044
GLYMA11G01595	AT4G10070	LOC_Os08g01930	1	0	Gm11circRNA1128	ath_circ_020031;ath_circ_020033;ath_circ_020034;ath_circ_020035	osa_circ_035602;osa_circ_035603;osa_circ_035604;osa_circ_035605
GLYMA11G01595	AT1G33680	LOC_Os08g01930	1	0	Gm11circRNA1128	ath_circ_003573;ath_circ_003574;ath_circ_003576;ath_circ_003577;ath_circ_003578	osa_circ_035602;osa_circ_035603;osa_circ_035604;osa_circ_035605
GLYMA11G01340	AT2G03780	LOC_Os01g16100	0	1	Gm11circRNA301	ath_circ_008477	NA
GLYMA11G00830	AT1G05410	LOC_Os03g53590	1	1	Gm11circRNA2090	NA	osa_circ_021852;osa_circ_021853;osa_circ_021854
GLYMA11G00410	AT1G49980	LOC_Os03g42010	1	1	Gm11circRNA2086	ath_circ_004153	osa_circ_020648;osa_circ_020649
GLYMA10G44560	AT5G13120	LOC_Os05g01270	1	0	Gm10circRNA358	ath_circ_024995	osa_circ_026155
GLYMA10G44351	AT3G59290	LOC_Os02g56270	1	1	Gm10circRNA1267	ath_circ_018803;ath_circ_018804;ath_circ_018805	osa_circ_017047;osa_circ_017048;osa_circ_017049;osa_circ_017050;osa_circ_017051;osa_circ_017053
GLYMA10G44351	AT2G43160	LOC_Os02g56270	1	1	Gm10circRNA1267	ath_circ_011923;ath_circ_011924;ath_circ_011925;ath_circ_011926;ath_circ_011927;ath_circ_011928;ath_circ_011929;ath_circ_011930	osa_circ_017047;osa_circ_017048;osa_circ_017049;osa_circ_017050;osa_circ_017051;osa_circ_017053
GLYMA10G43360	AT5G08580	LOC_Os02g12880	0	1	Gm10circRNA1262	ath_circ_024480	NA
GLYMA10G43230	AT3G19960	LOC_Os10g34710	0	1	Gm10circRNA2202	ath_circ_014879;ath_circ_014880;ath_circ_014881;ath_circ_014882;ath_circ_014883;ath_circ_014884;ath_circ_014885;ath_circ_014886;ath_circ_014887	osa_circ_007212;osa_circ_007213;osa_circ_007214;osa_circ_007217;osa_circ_007218;osa_circ_007219;osa_circ_007221
GLYMA10G43230	AT1G50360	LOC_Os10g34710	0	1	Gm10circRNA2202	ath_circ_004210;ath_circ_004211;ath_circ_004212;ath_circ_004213;ath_circ_004214;ath_circ_004215;ath_circ_004216	osa_circ_007212;osa_circ_007213;osa_circ_007214;osa_circ_007217;osa_circ_007218;osa_circ_007219;osa_circ_007221
GLYMA10G43230	AT1G42680	LOC_Os10g34710	0	1	Gm10circRNA2202	NA	osa_circ_007212;osa_circ_007213;osa_circ_007214;osa_circ_007217;osa_circ_007218;osa_circ_007219;osa_circ_007221
GLYMA10G43060	AT4G38470	LOC_Os09g37230	1	1	Gm10circRNA1260;Gm10circRNA1261	ath_circ_023405;ath_circ_023406;ath_circ_023409;ath_circ_023410;ath_circ_023411;ath_circ_023412;ath_circ_023413;ath_circ_023416;ath_circ_023417;ath_circ_023418;ath_circ_023419;ath_circ_023422	osa_circ_040091;osa_circ_040092
GLYMA10G43060	AT4G38470	LOC_Os02g02780	1	1	Gm10circRNA1260;Gm10circRNA1261	ath_circ_023405;ath_circ_023406;ath_circ_023409;ath_circ_023410;ath_circ_023411;ath_circ_023412;ath_circ_023413;ath_circ_023416;ath_circ_023417;ath_circ_023418;ath_circ_023419;ath_circ_023422	osa_circ_012805;osa_circ_012806;osa_circ_012807;osa_circ_012810;osa_circ_012811;osa_circ_012812;osa_circ_012813;osa_circ_012814;osa_circ_012815;osa_circ_012816;osa_circ_012817;osa_circ_012818;osa_circ_012819;osa_circ_012820;osa_circ_012822;osa_circ_012823;osa_circ_012826;osa_circ_012827
GLYMA10G43020	AT4G38480	LOC_Os10g39760	0	1	Gm10circRNA1258;Gm10circRNA1259;Gm10circRNA354	NA	osa_circ_007872;osa_circ_007874;osa_circ_007875;osa_circ_007876;osa_circ_007877
GLYMA10G43020	AT4G35140	LOC_Os10g39760	0	1	Gm10circRNA1258;Gm10circRNA1259;Gm10circRNA354	NA	osa_circ_007872;osa_circ_007874;osa_circ_007875;osa_circ_007876;osa_circ_007877
GLYMA10G42960	AT2G16950	LOC_Os04g59494	0	1	Gm10circRNA1257	ath_circ_009016;ath_circ_009017;ath_circ_009018;ath_circ_009019;ath_circ_009020;ath_circ_009021;ath_circ_009022;ath_circ_009023;ath_circ_009024;ath_circ_009025;ath_circ_009026;ath_circ_009028;ath_circ_009030;ath_circ_009031;ath_circ_009033;ath_circ_009034	osa_circ_026089;osa_circ_026091;osa_circ_026092;osa_circ_026093;osa_circ_026094;osa_circ_026096;osa_circ_026097
GLYMA10G42940	AT1G76030	LOC_Os01g51380	0	1	Gm10circRNA1255;Gm10circRNA1256	ath_circ_006654;ath_circ_006655;ath_circ_006656;ath_circ_006658	osa_circ_003596;osa_circ_003597
GLYMA10G42940	AT1G76030	LOC_Os06g37180	0	1	Gm10circRNA1255;Gm10circRNA1256	ath_circ_006654;ath_circ_006655;ath_circ_006656;ath_circ_006658	osa_circ_031202;osa_circ_031203;osa_circ_031205;osa_circ_031206;osa_circ_031207;osa_circ_031208;osa_circ_031209;osa_circ_031211;osa_circ_031212;osa_circ_031213;osa_circ_031215
GLYMA10G42940	AT4G38510	LOC_Os01g51380	0	1	Gm10circRNA1255;Gm10circRNA1256	ath_circ_023424;ath_circ_023425;ath_circ_023426;ath_circ_023427;ath_circ_023430;ath_circ_023431;ath_circ_023432;ath_circ_023433;ath_circ_023434	osa_circ_003596;osa_circ_003597
GLYMA10G42940	AT4G38510	LOC_Os06g37180	0	1	Gm10circRNA1255;Gm10circRNA1256	ath_circ_023424;ath_circ_023425;ath_circ_023426;ath_circ_023427;ath_circ_023430;ath_circ_023431;ath_circ_023432;ath_circ_023433;ath_circ_023434	osa_circ_031202;osa_circ_031203;osa_circ_031205;osa_circ_031206;osa_circ_031207;osa_circ_031208;osa_circ_031209;osa_circ_031211;osa_circ_031212;osa_circ_031213;osa_circ_031215
GLYMA10G42940	AT1G20260	LOC_Os01g51380	0	1	Gm10circRNA1255;Gm10circRNA1256	ath_circ_002204;ath_circ_002206;ath_circ_002207	osa_circ_003596;osa_circ_003597
GLYMA10G42940	AT1G20260	LOC_Os06g37180	0	1	Gm10circRNA1255;Gm10circRNA1256	ath_circ_002204;ath_circ_002206;ath_circ_002207	osa_circ_031202;osa_circ_031203;osa_circ_031205;osa_circ_031206;osa_circ_031207;osa_circ_031208;osa_circ_031209;osa_circ_031211;osa_circ_031212;osa_circ_031213;osa_circ_031215
GLYMA10G42720	AT3G44340	LOC_Os11g29200	0	1	Gm10circRNA1254	ath_circ_017400;ath_circ_017401;ath_circ_017402;ath_circ_017403;ath_circ_017404;ath_circ_017405;ath_circ_017406;ath_circ_017407;ath_circ_017408;ath_circ_017409;ath_circ_017410;ath_circ_017411;ath_circ_017412;ath_circ_017413;ath_circ_017414;ath_circ_017415;ath_circ_017416	osa_circ_009354;osa_circ_009355;osa_circ_009356;osa_circ_009357
GLYMA10G42720	AT3G44340	LOC_Os11g29200	0	1	Gm10circRNA1254	ath_circ_017400;ath_circ_017401;ath_circ_017402;ath_circ_017403;ath_circ_017404;ath_circ_017405;ath_circ_017406;ath_circ_017407;ath_circ_017408;ath_circ_017409;ath_circ_017410;ath_circ_017411;ath_circ_017412;ath_circ_017413;ath_circ_017414;ath_circ_017415;ath_circ_017416	osa_circ_009354;osa_circ_009355;osa_circ_009356;osa_circ_009357
GLYMA10G42720	AT4G32640	LOC_Os11g29200	0	1	Gm10circRNA1254	ath_circ_022636;ath_circ_022638;ath_circ_022639;ath_circ_022642;ath_circ_022644;ath_circ_022645;ath_circ_022646;ath_circ_022647;ath_circ_022648;ath_circ_022649	osa_circ_009354;osa_circ_009355;osa_circ_009356;osa_circ_009357
GLYMA10G42720	AT4G32640	LOC_Os11g29200	0	1	Gm10circRNA1254	ath_circ_022636;ath_circ_022638;ath_circ_022639;ath_circ_022642;ath_circ_022644;ath_circ_022645;ath_circ_022646;ath_circ_022647;ath_circ_022648;ath_circ_022649	osa_circ_009354;osa_circ_009355;osa_circ_009356;osa_circ_009357
GLYMA10G42630	AT2G38700	LOC_Os02g01920	1	0	Gm10circRNA1253	ath_circ_011422;ath_circ_011423;ath_circ_011424;ath_circ_011425	osa_circ_012684;osa_circ_012685
GLYMA10G42630	AT2G38700	LOC_Os02g01760	1	0	Gm10circRNA1253	ath_circ_011422;ath_circ_011423;ath_circ_011424;ath_circ_011425	osa_circ_012682
GLYMA10G42630	AT3G54250	LOC_Os02g01920	1	0	Gm10circRNA1253	ath_circ_018307;ath_circ_018308	osa_circ_012684;osa_circ_012685
GLYMA10G42630	AT3G54250	LOC_Os02g01760	1	0	Gm10circRNA1253	ath_circ_018307;ath_circ_018308	osa_circ_012682
GLYMA10G42180	AT5G38470	LOC_Os06g15360	0	1	Gm10circRNA1252	ath_circ_027295;ath_circ_027296;ath_circ_027297;ath_circ_027298;ath_circ_027299	osa_circ_030476;osa_circ_030477;osa_circ_030478;osa_circ_030479;osa_circ_030480;osa_circ_030481;osa_circ_030482;osa_circ_030486
GLYMA10G42180	AT5G38470	LOC_Os08g33340	0	1	Gm10circRNA1252	ath_circ_027295;ath_circ_027296;ath_circ_027297;ath_circ_027298;ath_circ_027299	osa_circ_037130
GLYMA10G42180	AT5G38470	LOC_Os09g24200	0	1	Gm10circRNA1252	ath_circ_027295;ath_circ_027296;ath_circ_027297;ath_circ_027298;ath_circ_027299	osa_circ_039128;osa_circ_039129
GLYMA10G42180	AT3G02540	LOC_Os06g15360	0	1	Gm10circRNA1252	ath_circ_012705;ath_circ_012706;ath_circ_012707;ath_circ_012708;ath_circ_012709;ath_circ_012710;ath_circ_012711;ath_circ_012712;ath_circ_012713;ath_circ_012714;ath_circ_012715;ath_circ_012716;ath_circ_012717;ath_circ_012718	osa_circ_030476;osa_circ_030477;osa_circ_030478;osa_circ_030479;osa_circ_030480;osa_circ_030481;osa_circ_030482;osa_circ_030486
GLYMA10G42180	AT3G02540	LOC_Os08g33340	0	1	Gm10circRNA1252	ath_circ_012705;ath_circ_012706;ath_circ_012707;ath_circ_012708;ath_circ_012709;ath_circ_012710;ath_circ_012711;ath_circ_012712;ath_circ_012713;ath_circ_012714;ath_circ_012715;ath_circ_012716;ath_circ_012717;ath_circ_012718	osa_circ_037130
GLYMA10G42180	AT3G02540	LOC_Os09g24200	0	1	Gm10circRNA1252	ath_circ_012705;ath_circ_012706;ath_circ_012707;ath_circ_012708;ath_circ_012709;ath_circ_012710;ath_circ_012711;ath_circ_012712;ath_circ_012713;ath_circ_012714;ath_circ_012715;ath_circ_012716;ath_circ_012717;ath_circ_012718	osa_circ_039128;osa_circ_039129
GLYMA10G42010	AT1G25420	LOC_Os01g49350	0	1	Gm10circRNA1251	NA	osa_circ_003347;osa_circ_003348
GLYMA10G41940	AT1G57600	LOC_Os05g05200	1	1	Gm10circRNA2199	NA	osa_circ_026532
GLYMA10G41000	AT3G19420	LOC_Os12g21890	1	0	Gm10circRNA1249;Gm10circRNA2198	ath_circ_014805	osa_circ_011286;osa_circ_011288;osa_circ_011289
GLYMA10G41000	AT3G19420	LOC_Os12g21890	1	0	Gm10circRNA1249;Gm10circRNA2198	ath_circ_014805	osa_circ_011286;osa_circ_011288;osa_circ_011289
GLYMA10G40840	AT3G19460	LOC_Os04g57420	1	1	Gm10circRNA2197	ath_circ_014807	NA
GLYMA10G40840	AT2G15280	LOC_Os04g57420	1	1	Gm10circRNA2197	ath_circ_008951	NA
GLYMA10G39451	AT2G32150	LOC_Os03g49440	0	1	Gm10circRNA1248	ath_circ_010658;ath_circ_010659	osa_circ_021128
GLYMA10G38070	AT4G25570	LOC_Os08g01140	0	1	Gm10circRNA1247	ath_circ_021740	osa_circ_035523
GLYMA10G38070	AT4G25570	LOC_Os02g42890	0	1	Gm10circRNA1247	ath_circ_021740	NA
GLYMA10G38070	AT4G25570	LOC_Os10g36030	0	1	Gm10circRNA1247	ath_circ_021740	NA
GLYMA10G38070	AT4G25570	LOC_Os04g45090	0	1	Gm10circRNA1247	ath_circ_021740	NA
GLYMA10G38060	AT5G52280	LOC_Os10g36060	1	0	Gm10circRNA351	ath_circ_028722;ath_circ_028723	NA
GLYMA10G37210	AT5G52920	LOC_Os01g47080	1	1	Gm10circRNA1246	ath_circ_028776;ath_circ_028777;ath_circ_028778;ath_circ_028779;ath_circ_028780;ath_circ_028781;ath_circ_028782	osa_circ_003094;osa_circ_003096;osa_circ_003097;osa_circ_003098
GLYMA10G36990	AT1G43670	LOC_Os01g64660	0	1	Gm10circRNA350	ath_circ_003797;ath_circ_003798;ath_circ_003799	NA
GLYMA10G36600	AT1G22770	LOC_Os01g08700	1	1	Gm10circRNA2192	ath_circ_002481;ath_circ_002482;ath_circ_002483	osa_circ_000551;osa_circ_000552;osa_circ_000553;osa_circ_000554;osa_circ_000555;osa_circ_000556;osa_circ_000557;osa_circ_000558;osa_circ_000559;osa_circ_000560;osa_circ_000561;osa_circ_000562;osa_circ_000563;osa_circ_000565;osa_circ_000566;osa_circ_000567
GLYMA10G36350	AT1G71800	LOC_Os11g07490	1	1	Gm10circRNA2191	ath_circ_006186	NA
GLYMA10G36260	AT1G71840	LOC_Os03g48090	1	1	Gm10circRNA349	ath_circ_006201;ath_circ_006202	NA
GLYMA10G35730	AT2G35800	LOC_Os11g01270	1	0	Gm10circRNA2190	ath_circ_011070;ath_circ_011071;ath_circ_011072	NA
GLYMA10G35730	AT2G35800	LOC_Os12g01240	1	0	Gm10circRNA2190	ath_circ_011070;ath_circ_011071;ath_circ_011072	NA
GLYMA10G35210	AT3G54860	LOC_Os04g14654	0	1	Gm10circRNA1243;Gm10circRNA2188;Gm10circRNA2189	ath_circ_018374	osa_circ_023110;osa_circ_023112;osa_circ_023113;osa_circ_023114;osa_circ_023115
GLYMA10G35190	AT3G10380	LOC_Os08g22864	1	1	Gm10circRNA1242	ath_circ_013623;ath_circ_013624;ath_circ_013625;ath_circ_013626;ath_circ_013627;ath_circ_013628;ath_circ_013629;ath_circ_013630;ath_circ_013631;ath_circ_013632;ath_circ_013633;ath_circ_013635;ath_circ_013636;ath_circ_013637;ath_circ_013638;ath_circ_013639;ath_circ_013640	osa_circ_036671;osa_circ_036672;osa_circ_036673;osa_circ_036674;osa_circ_036675;osa_circ_036677;osa_circ_036678;osa_circ_036681;osa_circ_036682;osa_circ_036683;osa_circ_036684;osa_circ_036685;osa_circ_036686;osa_circ_036687;osa_circ_036689;osa_circ_036690;osa_circ_036691;osa_circ_036696;osa_circ_036697;osa_circ_036698
GLYMA10G34510	AT3G10550	LOC_Os08g44260	1	0	Gm10circRNA2187	ath_circ_013654;ath_circ_013655	osa_circ_038022;osa_circ_038023;osa_circ_038024
GLYMA10G34510	AT5G04540	LOC_Os08g44260	1	0	Gm10circRNA2187	ath_circ_024059;ath_circ_024060;ath_circ_024061;ath_circ_024062;ath_circ_024063	osa_circ_038022;osa_circ_038023;osa_circ_038024
GLYMA10G34390	AT3G10530	LOC_Os01g08770	0	1	Gm10circRNA2186	ath_circ_013652	osa_circ_000581;osa_circ_000584
GLYMA10G32670	AT3G23430	LOC_Os02g56510	1	1	Gm10circRNA1239	ath_circ_015196;ath_circ_015197;ath_circ_015198;ath_circ_015199	osa_circ_017075;osa_circ_017076;osa_circ_017077;osa_circ_017078;osa_circ_017079;osa_circ_017080;osa_circ_017081;osa_circ_017082;osa_circ_017083;osa_circ_017084;osa_circ_017090
GLYMA10G32390	AT1G04400	LOC_Os02g41550	0	1	Gm10circRNA2181;Gm10circRNA346	ath_circ_000377	osa_circ_015567;osa_circ_015568;osa_circ_015569
GLYMA10G32160	AT5G62250	LOC_Os01g49200	0	1	Gm10circRNA1238	NA	osa_circ_003336;osa_circ_003337;osa_circ_003338
GLYMA10G32160	AT5G62250	LOC_Os05g47970	0	1	Gm10circRNA1238	NA	osa_circ_028817
GLYMA10G32160	AT5G51600	LOC_Os01g49200	0	1	Gm10circRNA1238	NA	osa_circ_003336;osa_circ_003337;osa_circ_003338
GLYMA10G32160	AT5G51600	LOC_Os05g47970	0	1	Gm10circRNA1238	NA	osa_circ_028817
GLYMA10G31600	AT5G41950	LOC_Os03g02270	1	1	Gm10circRNA2180	ath_circ_027572;ath_circ_027573;ath_circ_027574;ath_circ_027575;ath_circ_027576;ath_circ_027577;ath_circ_027578	osa_circ_017575;osa_circ_017576;osa_circ_017577
GLYMA10G31600	AT5G41950	LOC_Os10g37430	1	1	Gm10circRNA2180	ath_circ_027572;ath_circ_027573;ath_circ_027574;ath_circ_027575;ath_circ_027576;ath_circ_027577;ath_circ_027578	osa_circ_007692;osa_circ_007693
GLYMA10G31560	AT1G32850	LOC_Os10g07270	1	0	Gm10circRNA1236;Gm10circRNA2179	NA	osa_circ_006254;osa_circ_006255;osa_circ_006257;osa_circ_006258;osa_circ_006260
GLYMA10G31560	AT4G10570	LOC_Os10g07270	1	0	Gm10circRNA1236;Gm10circRNA2179	ath_circ_020091;ath_circ_020094;ath_circ_020096;ath_circ_020100;ath_circ_020102;ath_circ_020103;ath_circ_020105	osa_circ_006254;osa_circ_006255;osa_circ_006257;osa_circ_006258;osa_circ_006260
GLYMA10G31560	AT4G10590	LOC_Os10g07270	1	0	Gm10circRNA1236;Gm10circRNA2179	ath_circ_020109;ath_circ_020110;ath_circ_020111;ath_circ_020112	osa_circ_006254;osa_circ_006255;osa_circ_006257;osa_circ_006258;osa_circ_006260
GLYMA10G31480	AT1G65580	LOC_Os09g32440	0	1	Gm10circRNA1235	ath_circ_005650;ath_circ_005652	NA
GLYMA10G31480	AT1G65580	LOC_Os08g41270	0	1	Gm10circRNA1235	ath_circ_005650;ath_circ_005652	osa_circ_037749
GLYMA10G31370	AT3G02830	LOC_Os01g68860	1	1	Gm10circRNA1234	ath_circ_012739;ath_circ_012740;ath_circ_012741;ath_circ_012742;ath_circ_012743	NA
GLYMA10G31370	AT3G02830	LOC_Os12g21700	1	1	Gm10circRNA1234	ath_circ_012739;ath_circ_012740;ath_circ_012741;ath_circ_012742;ath_circ_012743	osa_circ_011273;osa_circ_011274
GLYMA10G31370	AT3G02830	LOC_Os11g28270	1	1	Gm10circRNA1234	ath_circ_012739;ath_circ_012740;ath_circ_012741;ath_circ_012742;ath_circ_012743	osa_circ_009325;osa_circ_009326
GLYMA10G31370	AT5G16540	LOC_Os01g68860	1	1	Gm10circRNA1234	ath_circ_025423	NA
GLYMA10G31370	AT5G16540	LOC_Os12g21700	1	1	Gm10circRNA1234	ath_circ_025423	osa_circ_011273;osa_circ_011274
GLYMA10G31370	AT5G16540	LOC_Os11g28270	1	1	Gm10circRNA1234	ath_circ_025423	osa_circ_009325;osa_circ_009326
GLYMA10G31010	AT3G04560	LOC_Os02g57500	0	1	Gm10circRNA1233	ath_circ_012915	osa_circ_017234
GLYMA10G30930	AT1G54450	LOC_Os10g33680	1	1	Gm10circRNA1232	ath_circ_004710	osa_circ_007096;osa_circ_007097;osa_circ_007098;osa_circ_007099;osa_circ_007100;osa_circ_007101;osa_circ_007102;osa_circ_007103;osa_circ_007104;osa_circ_007105;osa_circ_007107;osa_circ_007108;osa_circ_007109;osa_circ_007110;osa_circ_007111
GLYMA10G30930	AT5G28900	LOC_Os10g33680	1	1	Gm10circRNA1232	ath_circ_026921;ath_circ_026922;ath_circ_026923	osa_circ_007096;osa_circ_007097;osa_circ_007098;osa_circ_007099;osa_circ_007100;osa_circ_007101;osa_circ_007102;osa_circ_007103;osa_circ_007104;osa_circ_007105;osa_circ_007107;osa_circ_007108;osa_circ_007109;osa_circ_007110;osa_circ_007111
GLYMA10G30930	AT5G28850	LOC_Os10g33680	1	1	Gm10circRNA1232	NA	osa_circ_007096;osa_circ_007097;osa_circ_007098;osa_circ_007099;osa_circ_007100;osa_circ_007101;osa_circ_007102;osa_circ_007103;osa_circ_007104;osa_circ_007105;osa_circ_007107;osa_circ_007108;osa_circ_007109;osa_circ_007110;osa_circ_007111
GLYMA10G30400	AT5G28840	LOC_Os11g37890	1	0	Gm10circRNA1230	ath_circ_026916;ath_circ_026917;ath_circ_026918;ath_circ_026919;ath_circ_026920	osa_circ_009709;osa_circ_009710
GLYMA10G30400	AT5G28840	LOC_Os10g28200	1	0	Gm10circRNA1230	ath_circ_026916;ath_circ_026917;ath_circ_026918;ath_circ_026919;ath_circ_026920	osa_circ_006823;osa_circ_006824;osa_circ_006825;osa_circ_006826;osa_circ_006827
GLYMA10G30060	AT5G27950	LOC_Os11g42800	1	0	Gm10circRNA1228	ath_circ_026870;ath_circ_026871;ath_circ_026872	osa_circ_009891;osa_circ_009892
GLYMA10G29870	AT1G54710	LOC_Os05g33610	1	1	Gm10circRNA2176	ath_circ_004738	osa_circ_027846;osa_circ_027847;osa_circ_027848
GLYMA10G29580	AT3G05310	LOC_Os03g59590	1	1	Gm10circRNA2174	NA	osa_circ_022389;osa_circ_022390
GLYMA10G29580	AT5G27540	LOC_Os01g62570	1	1	Gm10circRNA2174	ath_circ_026831;ath_circ_026832;ath_circ_026833;ath_circ_026834;ath_circ_026835	NA
GLYMA10G29580	AT5G27540	LOC_Os03g59600	1	0	Gm10circRNA2174	ath_circ_026831;ath_circ_026832;ath_circ_026833;ath_circ_026834;ath_circ_026835	NA
GLYMA10G29580	AT5G27540	LOC_Os03g59590	1	1	Gm10circRNA2174	ath_circ_026831;ath_circ_026832;ath_circ_026833;ath_circ_026834;ath_circ_026835	osa_circ_022389;osa_circ_022390
GLYMA10G29371	AT1G09060	LOC_Os03g22540	1	1	Gm10circRNA1227	ath_circ_000951;ath_circ_000952;ath_circ_000953;ath_circ_000954;ath_circ_000955	osa_circ_019770;osa_circ_019771
GLYMA10G28110	AT3G05940	LOC_Os03g61210	0	1	Gm10circRNA1225;Gm10circRNA1226	NA	osa_circ_022532;osa_circ_022534
GLYMA10G28110	AT5G26740	LOC_Os03g61210	0	1	Gm10circRNA1225;Gm10circRNA1226	NA	osa_circ_022532;osa_circ_022534
GLYMA10G23810	AT5G03540	LOC_Os04g58880	0	1	Gm10circRNA1223;Gm10circRNA343	ath_circ_023922;ath_circ_023923;ath_circ_023924	osa_circ_026044;osa_circ_026045;osa_circ_026046;osa_circ_026047;osa_circ_026048;osa_circ_026050;osa_circ_026051
GLYMA10G23810	AT5G03540	LOC_Os11g05880	0	1	Gm10circRNA1223;Gm10circRNA343	ath_circ_023922;ath_circ_023923;ath_circ_023924	osa_circ_008516;osa_circ_008517
GLYMA10G23810	AT5G03540	LOC_Os04g58870	0	1	Gm10circRNA1223;Gm10circRNA343	ath_circ_023922;ath_circ_023923;ath_circ_023924	NA
GLYMA10G23810	AT5G03540	LOC_Os11g05880	0	1	Gm10circRNA1223;Gm10circRNA343	ath_circ_023922;ath_circ_023923;ath_circ_023924	osa_circ_008516;osa_circ_008517
GLYMA10G18620	AT2G32700	LOC_Os04g43130	1	0	Gm10circRNA1221	ath_circ_010724;ath_circ_010725;ath_circ_010726;ath_circ_010727;ath_circ_010728;ath_circ_010729;ath_circ_010730;ath_circ_010731;ath_circ_010732;ath_circ_010733;ath_circ_010734	osa_circ_024544;osa_circ_024545;osa_circ_024546
GLYMA10G18620	AT2G32700	LOC_Os03g64300	1	0	Gm10circRNA1221	ath_circ_010724;ath_circ_010725;ath_circ_010726;ath_circ_010727;ath_circ_010728;ath_circ_010729;ath_circ_010730;ath_circ_010731;ath_circ_010732;ath_circ_010733;ath_circ_010734	osa_circ_022830;osa_circ_022831
GLYMA10G18620	AT2G32700	LOC_Os02g56880	1	0	Gm10circRNA1221	ath_circ_010724;ath_circ_010725;ath_circ_010726;ath_circ_010727;ath_circ_010728;ath_circ_010729;ath_circ_010730;ath_circ_010731;ath_circ_010732;ath_circ_010733;ath_circ_010734	osa_circ_017123;osa_circ_017124;osa_circ_017125;osa_circ_017126
GLYMA10G18620	AT2G32700	LOC_Os04g43130	1	0	Gm10circRNA1221	ath_circ_010724;ath_circ_010725;ath_circ_010726;ath_circ_010727;ath_circ_010728;ath_circ_010729;ath_circ_010730;ath_circ_010731;ath_circ_010732;ath_circ_010733;ath_circ_010734	osa_circ_024544;osa_circ_024545;osa_circ_024546
GLYMA10G17370	AT3G47930	LOC_Os11g04740	1	1	Gm10circRNA337	NA	osa_circ_008418
GLYMA10G16320	AT2G41490	LOC_Os07g46640	0	1	Gm10circRNA2166	NA	osa_circ_035165;osa_circ_035166;osa_circ_035167;osa_circ_035168;osa_circ_035169;osa_circ_035170
GLYMA10G16320	AT3G57220	LOC_Os07g46640	0	1	Gm10circRNA2166	ath_circ_018608;ath_circ_018609	osa_circ_035165;osa_circ_035166;osa_circ_035167;osa_circ_035168;osa_circ_035169;osa_circ_035170
GLYMA10G11572	AT3G63510	LOC_Os04g20990	1	1	Gm10circRNA335	NA	osa_circ_023279;osa_circ_023280;osa_circ_023281
GLYMA10G11572	AT5G47970	LOC_Os04g20990	1	1	Gm10circRNA335	NA	osa_circ_023279;osa_circ_023280;osa_circ_023281
GLYMA10G11000	AT5G06530	LOC_Os03g06139	1	1	Gm10circRNA334	ath_circ_024246;ath_circ_024247;ath_circ_024248;ath_circ_024249;ath_circ_024251	osa_circ_018013
GLYMA10G10501	AT2G35890	LOC_Os12g30150	0	1	Gm10circRNA2163	ath_circ_011088;ath_circ_011089	NA
GLYMA10G10501	AT2G35890	LOC_Os03g57450	0	1	Gm10circRNA2163	ath_circ_011088;ath_circ_011089	NA
GLYMA10G10450	AT3G11720	LOC_Os11g36070	1	1	Gm10circRNA1216;Gm10circRNA1217;Gm10circRNA2162	ath_circ_013758;ath_circ_013759	osa_circ_009637;osa_circ_009639
GLYMA10G10450	AT5G06440	LOC_Os11g36070	1	1	Gm10circRNA1216;Gm10circRNA1217;Gm10circRNA2162	ath_circ_024240;ath_circ_024241;ath_circ_024242;ath_circ_024243	osa_circ_009637;osa_circ_009639
GLYMA10G08801	AT3G11560	LOC_Os08g37610	0	1	Gm10circRNA1214;Gm10circRNA1215	ath_circ_013740;ath_circ_013741	osa_circ_037395;osa_circ_037397
GLYMA10G08801	AT5G06220	LOC_Os08g37610	0	1	Gm10circRNA1214;Gm10circRNA1215	ath_circ_024222;ath_circ_024223;ath_circ_024224;ath_circ_024225;ath_circ_024226;ath_circ_024227;ath_circ_024228	osa_circ_037395;osa_circ_037397
GLYMA10G07850	AT3G44590	LOC_Os05g37330	0	1	Gm10circRNA1213	ath_circ_017426	osa_circ_028057;osa_circ_028059;osa_circ_028060
GLYMA10G07850	AT2G27710	LOC_Os05g37330	0	1	Gm10circRNA1213	NA	osa_circ_028057;osa_circ_028059;osa_circ_028060
GLYMA10G07850	AT2G27720	LOC_Os05g37330	0	1	Gm10circRNA1213	NA	osa_circ_028057;osa_circ_028059;osa_circ_028060
GLYMA10G07680	AT2G36620	LOC_Os05g40820	0	1	Gm10circRNA1212	ath_circ_011174	osa_circ_028284
GLYMA10G07680	AT2G36620	LOC_Os01g59990	0	1	Gm10circRNA1212	ath_circ_011174	osa_circ_004575
GLYMA10G07680	AT3G53020	LOC_Os05g40820	0	1	Gm10circRNA1212	NA	osa_circ_028284
GLYMA10G07680	AT3G53020	LOC_Os01g59990	0	1	Gm10circRNA1212	NA	osa_circ_004575
GLYMA10G07610	AT5G03730	LOC_Os09g39320	0	1	Gm10circRNA2161	ath_circ_023946;ath_circ_023947;ath_circ_023948;ath_circ_023949;ath_circ_023950;ath_circ_023951;ath_circ_023952	osa_circ_040218;osa_circ_040220;osa_circ_040222;osa_circ_040223;osa_circ_040224
GLYMA10G07610	AT5G03730	LOC_Os02g32610	0	1	Gm10circRNA2161	ath_circ_023946;ath_circ_023947;ath_circ_023948;ath_circ_023949;ath_circ_023950;ath_circ_023951;ath_circ_023952	osa_circ_014881;osa_circ_014882;osa_circ_014883;osa_circ_014884;osa_circ_014885;osa_circ_014886
GLYMA10G06800	AT3G09920	LOC_Os02g57660	1	1	Gm10circRNA2159	ath_circ_013568	osa_circ_017262;osa_circ_017263
GLYMA10G06780	AT3G09910	LOC_Os10g31830	1	1	Gm10circRNA1211	NA	osa_circ_006978
GLYMA10G06780	AT5G03530	LOC_Os10g31830	1	1	Gm10circRNA1211	ath_circ_023920;ath_circ_023921	osa_circ_006978
GLYMA10G06780	AT5G03530	LOC_Os03g05280	1	1	Gm10circRNA1211	ath_circ_023920;ath_circ_023921	NA
GLYMA10G06250	AT5G03380	LOC_Os03g05750	1	1	Gm10circRNA2158	ath_circ_023901;ath_circ_023902;ath_circ_023903	NA
GLYMA10G06250	AT5G03380	LOC_Os02g57360	1	0	Gm10circRNA2158	ath_circ_023901;ath_circ_023902;ath_circ_023903	NA
GLYMA10G05690	AT3G09690	LOC_Os03g17900	1	1	Gm10circRNA2157	ath_circ_013535;ath_circ_013536	NA
GLYMA10G05690	AT5G02970	LOC_Os03g17900	1	1	Gm10circRNA2157	ath_circ_023868	NA
GLYMA10G05490	AT2G37290	LOC_Os01g61860	1	1	Gm10circRNA2156;Gm10circRNA332	ath_circ_011281	osa_circ_004740;osa_circ_004741;osa_circ_004743;osa_circ_004744;osa_circ_004745;osa_circ_004747
GLYMA10G05490	AT2G37290	LOC_Os05g38950	1	1	Gm10circRNA2156;Gm10circRNA332	ath_circ_011281	osa_circ_028179;osa_circ_028180;osa_circ_028182;osa_circ_028183;osa_circ_028184
GLYMA10G05490	AT2G37290	LOC_Os03g17540	1	0	Gm10circRNA2156;Gm10circRNA332	ath_circ_011281	osa_circ_019207;osa_circ_019208;osa_circ_019211;osa_circ_019214
GLYMA10G04850	AT2G20190	LOC_Os02g40430	1	0	Gm10circRNA329	ath_circ_009316;ath_circ_009317;ath_circ_009318;ath_circ_009319;ath_circ_009320	osa_circ_015523;osa_circ_015524;osa_circ_015526;osa_circ_015528;osa_circ_015529;osa_circ_015530;osa_circ_015531
GLYMA10G04850	AT2G20190	LOC_Os04g42840	1	0	Gm10circRNA329	ath_circ_009316;ath_circ_009317;ath_circ_009318;ath_circ_009319;ath_circ_009320	osa_circ_024510;osa_circ_024511;osa_circ_024512;osa_circ_024514;osa_circ_024515;osa_circ_024516;osa_circ_024517;osa_circ_024518;osa_circ_024519
GLYMA10G04440	AT4G28550	LOC_Os02g56570	1	1	Gm10circRNA1204;Gm10circRNA1205	NA	osa_circ_017111;osa_circ_017112;osa_circ_017113;osa_circ_017114
GLYMA10G04440	AT2G20440	LOC_Os02g56570	1	1	Gm10circRNA1204;Gm10circRNA1205	ath_circ_009342;ath_circ_009344;ath_circ_009345;ath_circ_009346;ath_circ_009347;ath_circ_009348	osa_circ_017111;osa_circ_017112;osa_circ_017113;osa_circ_017114
GLYMA10G04300	AT3G54670	LOC_Os12g44390	1	1	Gm10circRNA328	ath_circ_018353;ath_circ_018354;ath_circ_018355;ath_circ_018356;ath_circ_018357	osa_circ_012564
GLYMA10G03450	AT1G03080	LOC_Os12g41200	1	0	Gm10circRNA1202	ath_circ_000225	osa_circ_012224;osa_circ_012225;osa_circ_012226;osa_circ_012227;osa_circ_012228;osa_circ_012229;osa_circ_012230
GLYMA10G03450	AT1G03080	LOC_Os12g41200	1	0	Gm10circRNA1202	ath_circ_000225	osa_circ_012224;osa_circ_012225;osa_circ_012226;osa_circ_012227;osa_circ_012228;osa_circ_012229;osa_circ_012230
GLYMA10G03450	AT1G03080	LOC_Os03g43684	1	0	Gm10circRNA1202	ath_circ_000225	osa_circ_020729;osa_circ_020730
GLYMA10G02950	AT2G48120	LOC_Os05g32680	0	1	Gm10circRNA1200	ath_circ_012494;ath_circ_012495	NA
GLYMA10G02920	AT1G63900	LOC_Os07g45350	1	0	Gm10circRNA2153	ath_circ_005488	osa_circ_035034;osa_circ_035035
GLYMA10G02920	AT1G59560	LOC_Os07g45350	1	0	Gm10circRNA2153	NA	osa_circ_035034;osa_circ_035035
GLYMA10G02875	AT2G48060	LOC_Os01g29230	1	0	Gm10circRNA1199	NA	osa_circ_001785;osa_circ_001786;osa_circ_001787;osa_circ_001788
GLYMA10G02760	AT4G03080	LOC_Os05g05240	0	1	Gm10circRNA2152	ath_circ_019617;ath_circ_019618;ath_circ_019619;ath_circ_019620;ath_circ_019621;ath_circ_019622;ath_circ_019623;ath_circ_019624;ath_circ_019625	osa_circ_026545;osa_circ_026550
GLYMA10G02680	AT4G03120	LOC_Os02g16640	0	1	Gm10circRNA327	ath_circ_019628	osa_circ_014195
GLYMA10G02400	AT4G02480	LOC_Os03g22420	0	1	Gm10circRNA2151	ath_circ_019528;ath_circ_019529;ath_circ_019530;ath_circ_019531;ath_circ_019532;ath_circ_019533;ath_circ_019534;ath_circ_019535;ath_circ_019536;ath_circ_019537	osa_circ_019745;osa_circ_019746;osa_circ_019747;osa_circ_019749;osa_circ_019751;osa_circ_019752;osa_circ_019753;osa_circ_019754;osa_circ_019755;osa_circ_019756
GLYMA10G02400	AT4G02480	LOC_Os07g47530	0	1	Gm10circRNA2151	ath_circ_019528;ath_circ_019529;ath_circ_019530;ath_circ_019531;ath_circ_019532;ath_circ_019533;ath_circ_019534;ath_circ_019535;ath_circ_019536;ath_circ_019537	osa_circ_035240;osa_circ_035241;osa_circ_035242;osa_circ_035243;osa_circ_035245;osa_circ_035246;osa_circ_035247;osa_circ_035248;osa_circ_035250;osa_circ_035251;osa_circ_035253;osa_circ_035257
GLYMA10G02400	AT1G02890	LOC_Os03g22420	0	1	Gm10circRNA2151	ath_circ_000204;ath_circ_000205;ath_circ_000206;ath_circ_000207;ath_circ_000208;ath_circ_000209	osa_circ_019745;osa_circ_019746;osa_circ_019747;osa_circ_019749;osa_circ_019751;osa_circ_019752;osa_circ_019753;osa_circ_019754;osa_circ_019755;osa_circ_019756
GLYMA10G02400	AT1G02890	LOC_Os07g47530	0	1	Gm10circRNA2151	ath_circ_000204;ath_circ_000205;ath_circ_000206;ath_circ_000207;ath_circ_000208;ath_circ_000209	osa_circ_035240;osa_circ_035241;osa_circ_035242;osa_circ_035243;osa_circ_035245;osa_circ_035246;osa_circ_035247;osa_circ_035248;osa_circ_035250;osa_circ_035251;osa_circ_035253;osa_circ_035257
GLYMA10G02410	AT4G02480	LOC_Os03g22420	0	1	Gm10circRNA326	ath_circ_019528;ath_circ_019529;ath_circ_019530;ath_circ_019531;ath_circ_019532;ath_circ_019533;ath_circ_019534;ath_circ_019535;ath_circ_019536;ath_circ_019537	osa_circ_019745;osa_circ_019746;osa_circ_019747;osa_circ_019749;osa_circ_019751;osa_circ_019752;osa_circ_019753;osa_circ_019754;osa_circ_019755;osa_circ_019756
GLYMA10G02410	AT4G02480	LOC_Os07g47530	0	1	Gm10circRNA326	ath_circ_019528;ath_circ_019529;ath_circ_019530;ath_circ_019531;ath_circ_019532;ath_circ_019533;ath_circ_019534;ath_circ_019535;ath_circ_019536;ath_circ_019537	osa_circ_035240;osa_circ_035241;osa_circ_035242;osa_circ_035243;osa_circ_035245;osa_circ_035246;osa_circ_035247;osa_circ_035248;osa_circ_035250;osa_circ_035251;osa_circ_035253;osa_circ_035257
GLYMA10G02410	AT1G02890	LOC_Os03g22420	0	1	Gm10circRNA326	ath_circ_000204;ath_circ_000205;ath_circ_000206;ath_circ_000207;ath_circ_000208;ath_circ_000209	osa_circ_019745;osa_circ_019746;osa_circ_019747;osa_circ_019749;osa_circ_019751;osa_circ_019752;osa_circ_019753;osa_circ_019754;osa_circ_019755;osa_circ_019756
GLYMA10G02410	AT1G02890	LOC_Os07g47530	0	1	Gm10circRNA326	ath_circ_000204;ath_circ_000205;ath_circ_000206;ath_circ_000207;ath_circ_000208;ath_circ_000209	osa_circ_035240;osa_circ_035241;osa_circ_035242;osa_circ_035243;osa_circ_035245;osa_circ_035246;osa_circ_035247;osa_circ_035248;osa_circ_035250;osa_circ_035251;osa_circ_035253;osa_circ_035257
GLYMA10G01400	AT2G47240	LOC_Os05g04170	0	1	Gm10circRNA325	ath_circ_012390;ath_circ_012391;ath_circ_012392;ath_circ_012393;ath_circ_012394;ath_circ_012395;ath_circ_012396;ath_circ_012397	osa_circ_026436;osa_circ_026439;osa_circ_026440;osa_circ_026441;osa_circ_026442
GLYMA10G01200	AT2G47060	LOC_Os05g04520	1	1	Gm10circRNA1198	ath_circ_012372	osa_circ_026491;osa_circ_026492
GLYMA10G01200	AT2G47060	LOC_Os01g21970	1	1	Gm10circRNA1198	ath_circ_012372	NA
GLYMA10G01200	AT3G62220	LOC_Os05g04520	1	1	Gm10circRNA1198	NA	osa_circ_026491;osa_circ_026492
GLYMA10G00830	AT4G14350	LOC_Os10g33640	1	1	Gm10circRNA323	ath_circ_020530;ath_circ_020531;ath_circ_020532;ath_circ_020533	NA
GLYMA10G00830	AT3G23310	LOC_Os10g33640	1	1	Gm10circRNA323	ath_circ_015191;ath_circ_015192	NA
GLYMA10G00720	AT3G23430	LOC_Os02g56510	1	1	Gm10circRNA1194	ath_circ_015196;ath_circ_015197;ath_circ_015198;ath_circ_015199	osa_circ_017075;osa_circ_017076;osa_circ_017077;osa_circ_017078;osa_circ_017079;osa_circ_017080;osa_circ_017081;osa_circ_017082;osa_circ_017083;osa_circ_017084;osa_circ_017090
GLYMA10G00610	AT5G18420	LOC_Os11g13694	1	0	Gm10circRNA1193	ath_circ_025664	osa_circ_008921;osa_circ_008922;osa_circ_008923;osa_circ_008924
GLYMA10G00610	AT5G18420	LOC_Os12g09610	1	0	Gm10circRNA1193	ath_circ_025664	NA
GLYMA09G42210	AT2G01910	LOC_Os09g27700	1	1	Gm09circRNA1932;Gm09circRNA1933;Gm09circRNA931	ath_circ_008361;ath_circ_008362;ath_circ_008363;ath_circ_008364;ath_circ_008365;ath_circ_008366	osa_circ_039377;osa_circ_039378;osa_circ_039379;osa_circ_039380;osa_circ_039381;osa_circ_039382;osa_circ_039385
GLYMA09G42210	AT2G01910	LOC_Os03g13460	1	1	Gm09circRNA1932;Gm09circRNA1933;Gm09circRNA931	ath_circ_008361;ath_circ_008362;ath_circ_008363;ath_circ_008364;ath_circ_008365;ath_circ_008366	osa_circ_018770;osa_circ_018771
GLYMA09G42210	AT1G14690	LOC_Os09g27700	1	1	Gm09circRNA1932;Gm09circRNA1933;Gm09circRNA931	ath_circ_001599;ath_circ_001600	osa_circ_039377;osa_circ_039378;osa_circ_039379;osa_circ_039380;osa_circ_039381;osa_circ_039382;osa_circ_039385
GLYMA09G42210	AT1G14690	LOC_Os03g13460	1	1	Gm09circRNA1932;Gm09circRNA1933;Gm09circRNA931	ath_circ_001599;ath_circ_001600	osa_circ_018770;osa_circ_018771
GLYMA09G40650	AT5G01020	LOC_Os11g02830	1	1	Gm09circRNA927	ath_circ_023694;ath_circ_023695;ath_circ_023696;ath_circ_023697	osa_circ_008332
GLYMA09G40650	AT5G01020	LOC_Os12g02810	1	1	Gm09circRNA927	ath_circ_023694;ath_circ_023695;ath_circ_023696;ath_circ_023697	NA
GLYMA09G40410	AT2G45500	LOC_Os06g03940	1	1	Gm09circRNA926	ath_circ_012195	osa_circ_029514
GLYMA09G40353	AT3G60920	LOC_Os04g46892	1	0	Gm09circRNA211	NA	osa_circ_024810
GLYMA09G40353	AT3G60920	LOC_Os04g46894	1	0	Gm09circRNA211	NA	osa_circ_024811;osa_circ_024812;osa_circ_024813;osa_circ_024814;osa_circ_024815;osa_circ_024816;osa_circ_024817
GLYMA09G40353	AT2G45540	LOC_Os04g46892	1	0	Gm09circRNA211	ath_circ_012198;ath_circ_012199;ath_circ_012200;ath_circ_012201;ath_circ_012202;ath_circ_012203;ath_circ_012204;ath_circ_012205;ath_circ_012206;ath_circ_012207;ath_circ_012208;ath_circ_012209;ath_circ_012210;ath_circ_012211;ath_circ_012212	osa_circ_024810
GLYMA09G40353	AT2G45540	LOC_Os02g44380	1	0	Gm09circRNA211	ath_circ_012198;ath_circ_012199;ath_circ_012200;ath_circ_012201;ath_circ_012202;ath_circ_012203;ath_circ_012204;ath_circ_012205;ath_circ_012206;ath_circ_012207;ath_circ_012208;ath_circ_012209;ath_circ_012210;ath_circ_012211;ath_circ_012212	NA
GLYMA09G40353	AT2G45540	LOC_Os04g46894	1	0	Gm09circRNA211	ath_circ_012198;ath_circ_012199;ath_circ_012200;ath_circ_012201;ath_circ_012202;ath_circ_012203;ath_circ_012204;ath_circ_012205;ath_circ_012206;ath_circ_012207;ath_circ_012208;ath_circ_012209;ath_circ_012210;ath_circ_012211;ath_circ_012212	osa_circ_024811;osa_circ_024812;osa_circ_024813;osa_circ_024814;osa_circ_024815;osa_circ_024816;osa_circ_024817
GLYMA09G40336	AT3G60920	LOC_Os04g46892	1	0	Gm09circRNA925	NA	osa_circ_024810
GLYMA09G40336	AT3G60920	LOC_Os04g46894	1	0	Gm09circRNA925	NA	osa_circ_024811;osa_circ_024812;osa_circ_024813;osa_circ_024814;osa_circ_024815;osa_circ_024816;osa_circ_024817
GLYMA09G40336	AT2G45540	LOC_Os04g46892	1	0	Gm09circRNA925	ath_circ_012198;ath_circ_012199;ath_circ_012200;ath_circ_012201;ath_circ_012202;ath_circ_012203;ath_circ_012204;ath_circ_012205;ath_circ_012206;ath_circ_012207;ath_circ_012208;ath_circ_012209;ath_circ_012210;ath_circ_012211;ath_circ_012212	osa_circ_024810
GLYMA09G40336	AT2G45540	LOC_Os02g44380	1	0	Gm09circRNA925	ath_circ_012198;ath_circ_012199;ath_circ_012200;ath_circ_012201;ath_circ_012202;ath_circ_012203;ath_circ_012204;ath_circ_012205;ath_circ_012206;ath_circ_012207;ath_circ_012208;ath_circ_012209;ath_circ_012210;ath_circ_012211;ath_circ_012212	NA
GLYMA09G40336	AT2G45540	LOC_Os04g46894	1	0	Gm09circRNA925	ath_circ_012198;ath_circ_012199;ath_circ_012200;ath_circ_012201;ath_circ_012202;ath_circ_012203;ath_circ_012204;ath_circ_012205;ath_circ_012206;ath_circ_012207;ath_circ_012208;ath_circ_012209;ath_circ_012210;ath_circ_012211;ath_circ_012212	osa_circ_024811;osa_circ_024812;osa_circ_024813;osa_circ_024814;osa_circ_024815;osa_circ_024816;osa_circ_024817
GLYMA09G39990	AT1G01880	LOC_Os09g35000	1	1	Gm09circRNA210	ath_circ_000085;ath_circ_000086;ath_circ_000087;ath_circ_000088	osa_circ_039896
GLYMA09G39750	AT5G37350	LOC_Os07g06820	0	1	Gm09circRNA1931	ath_circ_027196	osa_circ_032854
GLYMA09G39750	AT2G24990	LOC_Os07g06820	0	1	Gm09circRNA1931	NA	osa_circ_032854
GLYMA09G39150	AT4G01320	LOC_Os02g45650	0	1	Gm09circRNA922	ath_circ_019410;ath_circ_019411	osa_circ_015970;osa_circ_015971
GLYMA09G39090	AT1G01510	LOC_Os03g03460	0	1	Gm09circRNA1930	NA	osa_circ_017704
GLYMA09G39090	AT1G01510	LOC_Os10g38900	0	1	Gm09circRNA1930	NA	osa_circ_007807
GLYMA09G38650	AT3G02830	LOC_Os01g68860	1	1	Gm09circRNA1929	ath_circ_012739;ath_circ_012740;ath_circ_012741;ath_circ_012742;ath_circ_012743	NA
GLYMA09G38650	AT3G02830	LOC_Os12g21700	1	1	Gm09circRNA1929	ath_circ_012739;ath_circ_012740;ath_circ_012741;ath_circ_012742;ath_circ_012743	osa_circ_011273;osa_circ_011274
GLYMA09G38650	AT3G02830	LOC_Os11g28270	1	1	Gm09circRNA1929	ath_circ_012739;ath_circ_012740;ath_circ_012741;ath_circ_012742;ath_circ_012743	osa_circ_009325;osa_circ_009326
GLYMA09G38650	AT5G16540	LOC_Os01g68860	1	1	Gm09circRNA1929	ath_circ_025423	NA
GLYMA09G38650	AT5G16540	LOC_Os12g21700	1	1	Gm09circRNA1929	ath_circ_025423	osa_circ_011273;osa_circ_011274
GLYMA09G38650	AT5G16540	LOC_Os11g28270	1	1	Gm09circRNA1929	ath_circ_025423	osa_circ_009325;osa_circ_009326
GLYMA09G38160	AT3G25493	LOC_Os09g34180	0	1	Gm09circRNA1928	NA	osa_circ_039868
GLYMA09G37850	AT4G17520	LOC_Os01g52390	0	1	Gm09circRNA1927;Gm09circRNA208	ath_circ_020907;ath_circ_020908	osa_circ_003717;osa_circ_003718
GLYMA09G37850	AT4G17520	LOC_Os05g51180	0	1	Gm09circRNA1927;Gm09circRNA208	ath_circ_020907;ath_circ_020908	osa_circ_029154;osa_circ_029155;osa_circ_029156
GLYMA09G37850	AT4G17520	LOC_Os01g41880	0	1	Gm09circRNA1927;Gm09circRNA208	ath_circ_020907;ath_circ_020908	osa_circ_002513
GLYMA09G37850	AT4G17520	LOC_Os05g45660	0	1	Gm09circRNA1927;Gm09circRNA208	ath_circ_020907;ath_circ_020908	osa_circ_028630;osa_circ_028631;osa_circ_028632;osa_circ_028633;osa_circ_028634;osa_circ_028637;osa_circ_028638
GLYMA09G37850	AT5G47210	LOC_Os01g52390	0	1	Gm09circRNA1927;Gm09circRNA208	ath_circ_028160;ath_circ_028161;ath_circ_028162;ath_circ_028163;ath_circ_028164;ath_circ_028165;ath_circ_028166;ath_circ_028167;ath_circ_028168;ath_circ_028169;ath_circ_028170;ath_circ_028171;ath_circ_028172	osa_circ_003717;osa_circ_003718
GLYMA09G37850	AT5G47210	LOC_Os05g51180	0	1	Gm09circRNA1927;Gm09circRNA208	ath_circ_028160;ath_circ_028161;ath_circ_028162;ath_circ_028163;ath_circ_028164;ath_circ_028165;ath_circ_028166;ath_circ_028167;ath_circ_028168;ath_circ_028169;ath_circ_028170;ath_circ_028171;ath_circ_028172	osa_circ_029154;osa_circ_029155;osa_circ_029156
GLYMA09G37850	AT5G47210	LOC_Os01g41880	0	1	Gm09circRNA1927;Gm09circRNA208	ath_circ_028160;ath_circ_028161;ath_circ_028162;ath_circ_028163;ath_circ_028164;ath_circ_028165;ath_circ_028166;ath_circ_028167;ath_circ_028168;ath_circ_028169;ath_circ_028170;ath_circ_028171;ath_circ_028172	osa_circ_002513
GLYMA09G37850	AT5G47210	LOC_Os05g45660	0	1	Gm09circRNA1927;Gm09circRNA208	ath_circ_028160;ath_circ_028161;ath_circ_028162;ath_circ_028163;ath_circ_028164;ath_circ_028165;ath_circ_028166;ath_circ_028167;ath_circ_028168;ath_circ_028169;ath_circ_028170;ath_circ_028171;ath_circ_028172	osa_circ_028630;osa_circ_028631;osa_circ_028632;osa_circ_028633;osa_circ_028634;osa_circ_028637;osa_circ_028638
GLYMA09G37850	AT4G16830	LOC_Os01g52390	0	1	Gm09circRNA1927;Gm09circRNA208	ath_circ_020787;ath_circ_020788	osa_circ_003717;osa_circ_003718
GLYMA09G37850	AT4G16830	LOC_Os05g51180	0	1	Gm09circRNA1927;Gm09circRNA208	ath_circ_020787;ath_circ_020788	osa_circ_029154;osa_circ_029155;osa_circ_029156
GLYMA09G37850	AT4G16830	LOC_Os01g41880	0	1	Gm09circRNA1927;Gm09circRNA208	ath_circ_020787;ath_circ_020788	osa_circ_002513
GLYMA09G37850	AT4G16830	LOC_Os05g45660	0	1	Gm09circRNA1927;Gm09circRNA208	ath_circ_020787;ath_circ_020788	osa_circ_028630;osa_circ_028631;osa_circ_028632;osa_circ_028633;osa_circ_028634;osa_circ_028637;osa_circ_028638
GLYMA09G37470	AT5G15130	LOC_Os01g09080	1	0	Gm09circRNA921	NA	osa_circ_000614
GLYMA09G37470	AT5G15130	LOC_Os06g05380	1	0	Gm09circRNA921	NA	osa_circ_029668;osa_circ_029671
GLYMA09G36290	AT3G52100	LOC_Os12g34330	1	0	Gm09circRNA919	NA	osa_circ_011839;osa_circ_011840;osa_circ_011841;osa_circ_011842
GLYMA09G36290	AT3G08020	LOC_Os12g34330	1	0	Gm09circRNA919	ath_circ_013353;ath_circ_013354	osa_circ_011839;osa_circ_011840;osa_circ_011841;osa_circ_011842
GLYMA09G36250	AT3G21640	LOC_Os12g05090	0	1	Gm09circRNA918	ath_circ_015051	NA
GLYMA09G36250	AT3G21640	LOC_Os11g05090	0	1	Gm09circRNA918	ath_circ_015051	NA
GLYMA09G35250	AT4G19230	LOC_Os02g47470	0	1	Gm09circRNA915	NA	osa_circ_016142;osa_circ_016143
GLYMA09G35250	AT5G45340	LOC_Os02g47470	0	1	Gm09circRNA915	NA	osa_circ_016142;osa_circ_016143
GLYMA09G34110	AT1G32200	LOC_Os10g42720	1	1	Gm09circRNA1923;Gm09circRNA206	ath_circ_003443;ath_circ_003444;ath_circ_003445	osa_circ_008183
GLYMA09G33650	AT5G65690	LOC_Os03g15050	1	0	Gm09circRNA1922	NA	osa_circ_018934;osa_circ_018935;osa_circ_018936;osa_circ_018937;osa_circ_018938;osa_circ_018939;osa_circ_018940;osa_circ_018941;osa_circ_018942;osa_circ_018944;osa_circ_018945;osa_circ_018947
GLYMA09G33650	AT4G37870	LOC_Os03g15050	1	0	Gm09circRNA1922	ath_circ_023335;ath_circ_023336;ath_circ_023337;ath_circ_023338	osa_circ_018934;osa_circ_018935;osa_circ_018936;osa_circ_018937;osa_circ_018938;osa_circ_018939;osa_circ_018940;osa_circ_018941;osa_circ_018942;osa_circ_018944;osa_circ_018945;osa_circ_018947
GLYMA09G32860	AT5G65950	LOC_Os02g48380	1	1	Gm09circRNA913	ath_circ_030144;ath_circ_030145;ath_circ_030146	osa_circ_016254;osa_circ_016255;osa_circ_016256
GLYMA09G32870	AT2G39240	LOC_Os06g47350	1	1	Gm09circRNA1920	NA	osa_circ_032116;osa_circ_032117;osa_circ_032120;osa_circ_032121;osa_circ_032123;osa_circ_032124;osa_circ_032125
GLYMA09G32870	AT1G30590	LOC_Os06g47350	1	1	Gm09circRNA1920	ath_circ_003251;ath_circ_003252	osa_circ_032116;osa_circ_032117;osa_circ_032120;osa_circ_032121;osa_circ_032123;osa_circ_032124;osa_circ_032125
GLYMA09G32870	AT2G34750	LOC_Os06g47350	1	1	Gm09circRNA1920	ath_circ_010953;ath_circ_010954;ath_circ_010955	osa_circ_032116;osa_circ_032117;osa_circ_032120;osa_circ_032121;osa_circ_032123;osa_circ_032124;osa_circ_032125
GLYMA09G32740	AT5G65930	LOC_Os04g57140	1	1	Gm09circRNA1919	ath_circ_030140;ath_circ_030141	osa_circ_025840;osa_circ_025841;osa_circ_025842;osa_circ_025843;osa_circ_025844
GLYMA09G31780	AT1G49050	LOC_Os02g49800	0	1	Gm09circRNA910	NA	osa_circ_016401;osa_circ_016402;osa_circ_016404
GLYMA09G31780	AT1G49050	LOC_Os06g15760	0	1	Gm09circRNA910	NA	osa_circ_030509;osa_circ_030510
GLYMA09G31590	AT1G48840	LOC_Os10g03830	0	1	Gm09circRNA1916	NA	osa_circ_006149;osa_circ_006151
GLYMA09G31590	AT3G18350	LOC_Os10g03830	0	1	Gm09circRNA1916	ath_circ_014705	osa_circ_006149;osa_circ_006151
GLYMA09G31590	AT3G18350	LOC_Os05g17990	0	1	Gm09circRNA1916	ath_circ_014705	NA
GLYMA09G30780	AT3G22190	LOC_Os03g44610	1	1	Gm09circRNA905	ath_circ_015083;ath_circ_015084	osa_circ_020799;osa_circ_020800;osa_circ_020801;osa_circ_020802
GLYMA09G30780	AT3G22190	LOC_Os03g57330	1	1	Gm09circRNA905	ath_circ_015083;ath_circ_015084	NA
GLYMA09G30780	AT3G22190	LOC_Os12g42430	1	1	Gm09circRNA905	ath_circ_015083;ath_circ_015084	osa_circ_012354
GLYMA09G30700	AT1G73590	LOC_Os06g12610	1	1	Gm09circRNA1914	ath_circ_006413	NA
GLYMA09G30700	AT1G73590	LOC_Os02g50960	1	1	Gm09circRNA1914	ath_circ_006413	osa_circ_016529
GLYMA09G29860	AT3G17690	LOC_Os06g10580	1	1	Gm09circRNA1913	NA	osa_circ_030143;osa_circ_030144
GLYMA09G29860	AT3G17690	LOC_Os02g53340	1	1	Gm09circRNA1913	NA	osa_circ_016725;osa_circ_016726
GLYMA09G29860	AT3G17700	LOC_Os06g10580	1	1	Gm09circRNA1913	ath_circ_014634;ath_circ_014635;ath_circ_014636	osa_circ_030143;osa_circ_030144
GLYMA09G29860	AT3G17700	LOC_Os02g53340	1	1	Gm09circRNA1913	ath_circ_014634;ath_circ_014635;ath_circ_014636	osa_circ_016725;osa_circ_016726
GLYMA09G28070	AT5G62250	LOC_Os01g49200	0	1	Gm09circRNA1911	NA	osa_circ_003336;osa_circ_003337;osa_circ_003338
GLYMA09G28070	AT5G62250	LOC_Os05g47970	0	1	Gm09circRNA1911	NA	osa_circ_028817
GLYMA09G28070	AT5G51600	LOC_Os01g49200	0	1	Gm09circRNA1911	NA	osa_circ_003336;osa_circ_003337;osa_circ_003338
GLYMA09G28070	AT5G51600	LOC_Os05g47970	0	1	Gm09circRNA1911	NA	osa_circ_028817
GLYMA09G26560	AT5G07270	LOC_Os10g37730	1	1	Gm09circRNA900	ath_circ_024325	NA
GLYMA09G24820	AT4G25640	LOC_Os02g57570	0	1	Gm09circRNA899	ath_circ_021744;ath_circ_021745;ath_circ_021746;ath_circ_021747;ath_circ_021748;ath_circ_021749;ath_circ_021750	NA
GLYMA09G24820	AT4G25640	LOC_Os08g44870	0	1	Gm09circRNA899	ath_circ_021744;ath_circ_021745;ath_circ_021746;ath_circ_021747;ath_circ_021748;ath_circ_021749;ath_circ_021750	osa_circ_038132
GLYMA09G24630	AT4G25680	LOC_Os10g38970	1	1	Gm09circRNA203	ath_circ_021754	NA
GLYMA09G23181	AT4G27970	LOC_Os01g43460	1	1	Gm09circRNA202	NA	osa_circ_002745;osa_circ_002746;osa_circ_002747;osa_circ_002748
GLYMA09G21150	AT5G60620	LOC_Os07g34730	0	1	Gm09circRNA1910	ath_circ_029530;ath_circ_029531;ath_circ_029532	osa_circ_034144;osa_circ_034145;osa_circ_034146
GLYMA09G21050	AT2G01350	LOC_Os09g38060	1	1	Gm09circRNA1908;Gm09circRNA1909	ath_circ_008302;ath_circ_008303	osa_circ_040153;osa_circ_040154
GLYMA09G18840	AT1G47560	LOC_Os11g17600	0	1	Gm09circRNA1907	NA	osa_circ_009068
GLYMA09G18840	AT1G47560	LOC_Os03g42750	0	1	Gm09circRNA1907	NA	osa_circ_020678;osa_circ_020679;osa_circ_020680;osa_circ_020681;osa_circ_020682;osa_circ_020683;osa_circ_020685;osa_circ_020686;osa_circ_020687;osa_circ_020688;osa_circ_020689;osa_circ_020690
GLYMA09G18840	AT1G47550	LOC_Os11g17600	0	1	Gm09circRNA1907	ath_circ_003929;ath_circ_003935;ath_circ_003937;ath_circ_003949;ath_circ_003952	osa_circ_009068
GLYMA09G18840	AT1G47550	LOC_Os03g42750	0	1	Gm09circRNA1907	ath_circ_003929;ath_circ_003935;ath_circ_003937;ath_circ_003949;ath_circ_003952	osa_circ_020678;osa_circ_020679;osa_circ_020680;osa_circ_020681;osa_circ_020682;osa_circ_020683;osa_circ_020685;osa_circ_020686;osa_circ_020687;osa_circ_020688;osa_circ_020689;osa_circ_020690
GLYMA09G17250	AT3G12140	LOC_Os08g39970	1	1	Gm09circRNA200	ath_circ_013847;ath_circ_013848;ath_circ_013849;ath_circ_013850;ath_circ_013851;ath_circ_013852	osa_circ_037651
GLYMA09G17250	AT3G12140	LOC_Os04g56440	1	1	Gm09circRNA200	ath_circ_013847;ath_circ_013848;ath_circ_013849;ath_circ_013850;ath_circ_013851;ath_circ_013852	osa_circ_025780;osa_circ_025781
GLYMA09G17250	AT3G12140	LOC_Os09g10710	1	1	Gm09circRNA200	ath_circ_013847;ath_circ_013848;ath_circ_013849;ath_circ_013850;ath_circ_013851;ath_circ_013852	osa_circ_038687;osa_circ_038688;osa_circ_038689
GLYMA09G17250	AT3G12140	LOC_Os08g23930	1	1	Gm09circRNA200	ath_circ_013847;ath_circ_013848;ath_circ_013849;ath_circ_013850;ath_circ_013851;ath_circ_013852	osa_circ_036749;osa_circ_036750;osa_circ_036751;osa_circ_036752
GLYMA09G17250	AT5G06780	LOC_Os08g39970	1	1	Gm09circRNA200	NA	osa_circ_037651
GLYMA09G17250	AT5G06780	LOC_Os04g56440	1	1	Gm09circRNA200	NA	osa_circ_025780;osa_circ_025781
GLYMA09G17250	AT5G06780	LOC_Os09g10710	1	1	Gm09circRNA200	NA	osa_circ_038687;osa_circ_038688;osa_circ_038689
GLYMA09G17250	AT5G06780	LOC_Os08g23930	1	1	Gm09circRNA200	NA	osa_circ_036749;osa_circ_036750;osa_circ_036751;osa_circ_036752
GLYMA09G15310	AT1G06470	LOC_Os06g05980	1	1	Gm09circRNA897	ath_circ_000612	osa_circ_029715;osa_circ_029716
GLYMA09G15310	AT1G06470	LOC_Os01g54580	1	1	Gm09circRNA897	ath_circ_000612	osa_circ_003889;osa_circ_003891
GLYMA09G12330	AT2G12646	LOC_Os02g09070	1	1	Gm09circRNA896	ath_circ_008838	NA
GLYMA09G10196	AT2G34680	LOC_Os07g05470	1	0	Gm09circRNA1902;Gm09circRNA1903;Gm09circRNA1904;Gm09circRNA198;Gm09circRNA199	ath_circ_010936;ath_circ_010937;ath_circ_010938;ath_circ_010939;ath_circ_010940;ath_circ_010941	osa_circ_032774;osa_circ_032775
GLYMA09G09070	AT4G33140	LOC_Os06g09320	1	0	Gm09circRNA1900	ath_circ_022756;ath_circ_022757	osa_circ_030005;osa_circ_030006
GLYMA09G08830	AT4G21180	LOC_Os04g24180	1	1	Gm09circRNA1899	NA	osa_circ_023373
GLYMA09G08830	AT1G79940	LOC_Os04g24180	1	1	Gm09circRNA1899	ath_circ_007143;ath_circ_007144;ath_circ_007145	osa_circ_023373
GLYMA09G08650	AT2G26460	LOC_Os11g04950	1	1	Gm09circRNA890	ath_circ_009964	NA
GLYMA09G08650	AT2G26460	LOC_Os12g04940	1	1	Gm09circRNA890	ath_circ_009964	osa_circ_010459
GLYMA09G08550	AT5G20830	LOC_Os03g28330	0	1	Gm09circRNA889	ath_circ_026030	osa_circ_020219;osa_circ_020220;osa_circ_020221;osa_circ_020222;osa_circ_020223;osa_circ_020224;osa_circ_020225;osa_circ_020226;osa_circ_020227;osa_circ_020228;osa_circ_020229;osa_circ_020230;osa_circ_020231;osa_circ_020232;osa_circ_020233;osa_circ_020234;osa_circ_020235;osa_circ_020236;osa_circ_020237;osa_circ_020238;osa_circ_020239;osa_circ_020240;osa_circ_020241;osa_circ_020242;osa_circ_020243…
GLYMA09G08550	AT5G20830	LOC_Os07g42490	0	1	Gm09circRNA889	ath_circ_026030	osa_circ_034775;osa_circ_034776;osa_circ_034777;osa_circ_034778;osa_circ_034779;osa_circ_034780
GLYMA09G08550	AT5G20830	LOC_Os06g09450	0	1	Gm09circRNA889	ath_circ_026030	osa_circ_030033;osa_circ_030034;osa_circ_030035;osa_circ_030036;osa_circ_030037;osa_circ_030038;osa_circ_030039;osa_circ_030040;osa_circ_030041;osa_circ_030042;osa_circ_030044;osa_circ_030045;osa_circ_030046;osa_circ_030047;osa_circ_030048;osa_circ_030049;osa_circ_030050;osa_circ_030051;osa_circ_030052;osa_circ_030053;osa_circ_030054;osa_circ_030055;osa_circ_030060
GLYMA09G08550	AT3G43190	LOC_Os03g28330	0	1	Gm09circRNA889	NA	osa_circ_020219;osa_circ_020220;osa_circ_020221;osa_circ_020222;osa_circ_020223;osa_circ_020224;osa_circ_020225;osa_circ_020226;osa_circ_020227;osa_circ_020228;osa_circ_020229;osa_circ_020230;osa_circ_020231;osa_circ_020232;osa_circ_020233;osa_circ_020234;osa_circ_020235;osa_circ_020236;osa_circ_020237;osa_circ_020238;osa_circ_020239;osa_circ_020240;osa_circ_020241;osa_circ_020242;osa_circ_020243…
GLYMA09G08550	AT3G43190	LOC_Os07g42490	0	1	Gm09circRNA889	NA	osa_circ_034775;osa_circ_034776;osa_circ_034777;osa_circ_034778;osa_circ_034779;osa_circ_034780
GLYMA09G08550	AT3G43190	LOC_Os06g09450	0	1	Gm09circRNA889	NA	osa_circ_030033;osa_circ_030034;osa_circ_030035;osa_circ_030036;osa_circ_030037;osa_circ_030038;osa_circ_030039;osa_circ_030040;osa_circ_030041;osa_circ_030042;osa_circ_030044;osa_circ_030045;osa_circ_030046;osa_circ_030047;osa_circ_030048;osa_circ_030049;osa_circ_030050;osa_circ_030051;osa_circ_030052;osa_circ_030053;osa_circ_030054;osa_circ_030055;osa_circ_030060
GLYMA09G08350	AT1G19220	LOC_Os06g09660	1	0	Gm09circRNA1898;Gm09circRNA194;Gm09circRNA888	ath_circ_002121	osa_circ_030075;osa_circ_030078
GLYMA09G08350	AT5G20730	LOC_Os06g09660	1	0	Gm09circRNA1898;Gm09circRNA194;Gm09circRNA888	ath_circ_026029	osa_circ_030075;osa_circ_030078
GLYMA09G07640	AT2G19390	LOC_Os05g28300	0	1	Gm09circRNA887	ath_circ_009218	osa_circ_027506;osa_circ_027507;osa_circ_027508;osa_circ_027509;osa_circ_027512;osa_circ_027513;osa_circ_027514;osa_circ_027515;osa_circ_027517;osa_circ_027518;osa_circ_027519
GLYMA09G07640	AT4G29790	LOC_Os05g28300	0	1	Gm09circRNA887	ath_circ_022243;ath_circ_022244;ath_circ_022245;ath_circ_022246	osa_circ_027506;osa_circ_027507;osa_circ_027508;osa_circ_027509;osa_circ_027512;osa_circ_027513;osa_circ_027514;osa_circ_027515;osa_circ_027517;osa_circ_027518;osa_circ_027519
GLYMA09G07141	AT5G56890	LOC_Os01g51290	0	1	Gm09circRNA1897	ath_circ_029188	osa_circ_003582;osa_circ_003583;osa_circ_003584
GLYMA09G07100	AT4G26140	LOC_Os06g37560	0	1	Gm09circRNA1896;Gm09circRNA193;Gm09circRNA886	NA	osa_circ_031236;osa_circ_031238;osa_circ_031239
GLYMA09G07100	AT4G26140	LOC_Os01g39830	0	1	Gm09circRNA1896;Gm09circRNA193;Gm09circRNA886	NA	osa_circ_002328
GLYMA09G07100	AT3G52840	LOC_Os02g12730	0	1	Gm09circRNA1896;Gm09circRNA193;Gm09circRNA886	ath_circ_018179;ath_circ_018180;ath_circ_018181	NA
GLYMA09G07100	AT3G52840	LOC_Os06g37560	0	1	Gm09circRNA1896;Gm09circRNA193;Gm09circRNA886	ath_circ_018179;ath_circ_018180;ath_circ_018181	osa_circ_031236;osa_circ_031238;osa_circ_031239
GLYMA09G07100	AT3G52840	LOC_Os01g39830	0	1	Gm09circRNA1896;Gm09circRNA193;Gm09circRNA886	ath_circ_018179;ath_circ_018180;ath_circ_018181	osa_circ_002328
GLYMA09G07100	AT5G56870	LOC_Os02g12730	0	1	Gm09circRNA1896;Gm09circRNA193;Gm09circRNA886	ath_circ_029183;ath_circ_029184;ath_circ_029185;ath_circ_029186;ath_circ_029187	NA
GLYMA09G07100	AT5G56870	LOC_Os06g37560	0	1	Gm09circRNA1896;Gm09circRNA193;Gm09circRNA886	ath_circ_029183;ath_circ_029184;ath_circ_029185;ath_circ_029186;ath_circ_029187	osa_circ_031236;osa_circ_031238;osa_circ_031239
GLYMA09G07100	AT5G56870	LOC_Os01g39830	0	1	Gm09circRNA1896;Gm09circRNA193;Gm09circRNA886	ath_circ_029183;ath_circ_029184;ath_circ_029185;ath_circ_029186;ath_circ_029187	osa_circ_002328
GLYMA09G06890	AT4G29900	LOC_Os04g51610	0	1	Gm09circRNA884;Gm09circRNA885	ath_circ_022250;ath_circ_022251;ath_circ_022252;ath_circ_022253;ath_circ_022254;ath_circ_022255;ath_circ_022256;ath_circ_022257;ath_circ_022258;ath_circ_022259;ath_circ_022260	osa_circ_025105;osa_circ_025106;osa_circ_025107;osa_circ_025108;osa_circ_025110;osa_circ_025111;osa_circ_025112;osa_circ_025113;osa_circ_025114
GLYMA09G06890	AT4G29900	LOC_Os08g40530	0	1	Gm09circRNA884;Gm09circRNA885	ath_circ_022250;ath_circ_022251;ath_circ_022252;ath_circ_022253;ath_circ_022254;ath_circ_022255;ath_circ_022256;ath_circ_022257;ath_circ_022258;ath_circ_022259;ath_circ_022260	osa_circ_037685;osa_circ_037686;osa_circ_037688;osa_circ_037689;osa_circ_037691;osa_circ_037692;osa_circ_037695;osa_circ_037696
GLYMA09G06890	AT4G29900	LOC_Os02g08010	0	1	Gm09circRNA884;Gm09circRNA885	ath_circ_022250;ath_circ_022251;ath_circ_022252;ath_circ_022253;ath_circ_022254;ath_circ_022255;ath_circ_022256;ath_circ_022257;ath_circ_022258;ath_circ_022259;ath_circ_022260	osa_circ_013433;osa_circ_013434;osa_circ_013435;osa_circ_013436;osa_circ_013438;osa_circ_013439
GLYMA09G06890	AT5G57110	LOC_Os04g51610	0	1	Gm09circRNA884;Gm09circRNA885	ath_circ_029212;ath_circ_029213;ath_circ_029214;ath_circ_029215;ath_circ_029216;ath_circ_029217;ath_circ_029218;ath_circ_029219;ath_circ_029220;ath_circ_029221;ath_circ_029222;ath_circ_029223;ath_circ_029224;ath_circ_029225;ath_circ_029226	osa_circ_025105;osa_circ_025106;osa_circ_025107;osa_circ_025108;osa_circ_025110;osa_circ_025111;osa_circ_025112;osa_circ_025113;osa_circ_025114
GLYMA09G06890	AT5G57110	LOC_Os08g40530	0	1	Gm09circRNA884;Gm09circRNA885	ath_circ_029212;ath_circ_029213;ath_circ_029214;ath_circ_029215;ath_circ_029216;ath_circ_029217;ath_circ_029218;ath_circ_029219;ath_circ_029220;ath_circ_029221;ath_circ_029222;ath_circ_029223;ath_circ_029224;ath_circ_029225;ath_circ_029226	osa_circ_037685;osa_circ_037686;osa_circ_037688;osa_circ_037689;osa_circ_037691;osa_circ_037692;osa_circ_037695;osa_circ_037696
GLYMA09G06890	AT5G57110	LOC_Os02g08010	0	1	Gm09circRNA884;Gm09circRNA885	ath_circ_029212;ath_circ_029213;ath_circ_029214;ath_circ_029215;ath_circ_029216;ath_circ_029217;ath_circ_029218;ath_circ_029219;ath_circ_029220;ath_circ_029221;ath_circ_029222;ath_circ_029223;ath_circ_029224;ath_circ_029225;ath_circ_029226	osa_circ_013433;osa_circ_013434;osa_circ_013435;osa_circ_013436;osa_circ_013438;osa_circ_013439
GLYMA09G06450	AT1G17690	LOC_Os05g22920	0	1	Gm09circRNA191	ath_circ_001955;ath_circ_001956;ath_circ_001957;ath_circ_001958;ath_circ_001959;ath_circ_001960;ath_circ_001961;ath_circ_001962;ath_circ_001963;ath_circ_001964;ath_circ_001965	osa_circ_027263;osa_circ_027264;osa_circ_027265;osa_circ_027266;osa_circ_027267
GLYMA09G06390	AT4G30160	LOC_Os08g14230	0	1	Gm09circRNA1895;Gm09circRNA190;Gm09circRNA883	ath_circ_022285;ath_circ_022286;ath_circ_022287;ath_circ_022288;ath_circ_022289;ath_circ_022290;ath_circ_022291;ath_circ_022292;ath_circ_022293	osa_circ_036442
GLYMA09G06390	AT4G30160	LOC_Os06g44890	0	1	Gm09circRNA1895;Gm09circRNA190;Gm09circRNA883	ath_circ_022285;ath_circ_022286;ath_circ_022287;ath_circ_022288;ath_circ_022289;ath_circ_022290;ath_circ_022291;ath_circ_022292;ath_circ_022293	osa_circ_031832;osa_circ_031835;osa_circ_031836;osa_circ_031839;osa_circ_031840;osa_circ_031841;osa_circ_031842;osa_circ_031843
GLYMA09G06390	AT4G30160	LOC_Os04g51440	0	1	Gm09circRNA1895;Gm09circRNA190;Gm09circRNA883	ath_circ_022285;ath_circ_022286;ath_circ_022287;ath_circ_022288;ath_circ_022289;ath_circ_022290;ath_circ_022291;ath_circ_022292;ath_circ_022293	NA
GLYMA09G06390	AT5G57320	LOC_Os08g14230	0	1	Gm09circRNA1895;Gm09circRNA190;Gm09circRNA883	NA	osa_circ_036442
GLYMA09G06390	AT5G57320	LOC_Os06g44890	0	1	Gm09circRNA1895;Gm09circRNA190;Gm09circRNA883	NA	osa_circ_031832;osa_circ_031835;osa_circ_031836;osa_circ_031839;osa_circ_031840;osa_circ_031841;osa_circ_031842;osa_circ_031843
GLYMA09G05630	AT5G44030	LOC_Os10g32980	0	1	Gm09circRNA1894	NA	osa_circ_007062;osa_circ_007063
GLYMA09G04960	AT3G16630	LOC_Os05g06280	1	0	Gm09circRNA1893	ath_circ_014524;ath_circ_014525;ath_circ_014526;ath_circ_014527	osa_circ_026623;osa_circ_026624;osa_circ_026625;osa_circ_026627;osa_circ_026628;osa_circ_026629
GLYMA09G04710	AT3G06810	LOC_Os07g47820	0	1	Gm09circRNA187;Gm09circRNA1891	ath_circ_013215;ath_circ_013216;ath_circ_013217;ath_circ_013218;ath_circ_013219;ath_circ_013220	osa_circ_035287;osa_circ_035289;osa_circ_035290;osa_circ_035291
GLYMA09G03390	AT1G49950	LOC_Os12g41920	1	1	Gm09circRNA881	ath_circ_004148;ath_circ_004149;ath_circ_004150	osa_circ_012295;osa_circ_012296
GLYMA09G03390	AT1G49950	LOC_Os01g40670	1	1	Gm09circRNA881	ath_circ_004148;ath_circ_004149;ath_circ_004150	osa_circ_002398
GLYMA09G02731	AT5G04885	LOC_Os03g53860	0	1	Gm09circRNA1889	NA	osa_circ_021903;osa_circ_021904;osa_circ_021905;osa_circ_021906;osa_circ_021907;osa_circ_021908;osa_circ_021909;osa_circ_021910;osa_circ_021911;osa_circ_021912;osa_circ_021914
GLYMA09G02731	AT5G04885	LOC_Os01g56510	0	1	Gm09circRNA1889	NA	osa_circ_004096;osa_circ_004097;osa_circ_004098
GLYMA09G02705	AT1G30470	LOC_Os01g40370	1	0	Gm09circRNA880	ath_circ_003218;ath_circ_003219;ath_circ_003220;ath_circ_003221	NA
GLYMA09G02705	AT1G30470	LOC_Os01g40340	1	0	Gm09circRNA880	ath_circ_003218;ath_circ_003219;ath_circ_003220;ath_circ_003221	osa_circ_002355;osa_circ_002356;osa_circ_002357;osa_circ_002358;osa_circ_002359;osa_circ_002361;osa_circ_002362;osa_circ_002363
GLYMA09G02705	AT1G30470	LOC_Os05g51490	1	1	Gm09circRNA880	ath_circ_003218;ath_circ_003219;ath_circ_003220;ath_circ_003221	osa_circ_029176;osa_circ_029177;osa_circ_029178;osa_circ_029180;osa_circ_029181
GLYMA09G02705	AT1G30470	LOC_Os04g52940	1	1	Gm09circRNA880	ath_circ_003218;ath_circ_003219;ath_circ_003220;ath_circ_003221	osa_circ_025339;osa_circ_025340
GLYMA09G02140	AT1G50500	LOC_Os01g67880	1	1	Gm09circRNA185	ath_circ_004239;ath_circ_004241;ath_circ_004242;ath_circ_004243;ath_circ_004244	NA
GLYMA09G02130	AT1G79610	LOC_Os09g11450	1	1	Gm09circRNA1888	ath_circ_007066;ath_circ_007067;ath_circ_007068;ath_circ_007069;ath_circ_007070;ath_circ_007071;ath_circ_007072;ath_circ_007073	osa_circ_038731;osa_circ_038732;osa_circ_038733;osa_circ_038734;osa_circ_038735;osa_circ_038736;osa_circ_038737;osa_circ_038738;osa_circ_038739;osa_circ_038740;osa_circ_038741
GLYMA09G02130	AT1G79610	LOC_Os09g30446	1	1	Gm09circRNA1888	ath_circ_007066;ath_circ_007067;ath_circ_007068;ath_circ_007069;ath_circ_007070;ath_circ_007071;ath_circ_007072;ath_circ_007073	NA
GLYMA09G02130	AT1G54370	LOC_Os09g11450	1	1	Gm09circRNA1888	ath_circ_004663;ath_circ_004664;ath_circ_004665;ath_circ_004666;ath_circ_004667;ath_circ_004668;ath_circ_004669;ath_circ_004670	osa_circ_038731;osa_circ_038732;osa_circ_038733;osa_circ_038734;osa_circ_038735;osa_circ_038736;osa_circ_038737;osa_circ_038738;osa_circ_038739;osa_circ_038740;osa_circ_038741
GLYMA09G02130	AT1G54370	LOC_Os09g30446	1	1	Gm09circRNA1888	ath_circ_004663;ath_circ_004664;ath_circ_004665;ath_circ_004666;ath_circ_004667;ath_circ_004668;ath_circ_004669;ath_circ_004670	NA
GLYMA09G01370	AT5G47540	LOC_Os07g39630	0	1	Gm09circRNA1887	NA	osa_circ_034569;osa_circ_034572;osa_circ_034576
GLYMA09G01370	AT4G17270	LOC_Os07g39630	0	1	Gm09circRNA1887	ath_circ_020889;ath_circ_020891	osa_circ_034569;osa_circ_034572;osa_circ_034576
GLYMA09G01370	AT4G17270	LOC_Os03g07600	0	1	Gm09circRNA1887	ath_circ_020889;ath_circ_020891	NA
GLYMA09G00460	AT1G16540	LOC_Os06g45860	1	1	Gm09circRNA879	ath_circ_001801;ath_circ_001803;ath_circ_001804;ath_circ_001805	osa_circ_031933;osa_circ_031934;osa_circ_031936;osa_circ_031937;osa_circ_031938;osa_circ_031939
GLYMA08G47880	AT5G47900	LOC_Os11g34110	0	1	Gm08circRNA1993	ath_circ_028252	NA
GLYMA08G47880	AT5G47900	LOC_Os04g33200	0	1	Gm08circRNA1993	ath_circ_028252	NA
GLYMA08G47880	AT5G47900	LOC_Os02g32504	0	1	Gm08circRNA1993	ath_circ_028252	NA
GLYMA08G47790	AT5G13420	LOC_Os01g70170	1	1	Gm08circRNA1015	ath_circ_025026	osa_circ_005610;osa_circ_005611;osa_circ_005612;osa_circ_005613;osa_circ_005615;osa_circ_005616
GLYMA08G47670	AT5G13000	LOC_Os03g03610	0	1	Gm08circRNA1014;Gm08circRNA1991;Gm08circRNA1992;Gm08circRNA253	ath_circ_024960;ath_circ_024961;ath_circ_024962;ath_circ_024963;ath_circ_024964;ath_circ_024965;ath_circ_024966;ath_circ_024968;ath_circ_024969;ath_circ_024970;ath_circ_024972;ath_circ_024973	osa_circ_017723;osa_circ_017725;osa_circ_017726;osa_circ_017727;osa_circ_017728;osa_circ_017729;osa_circ_017731;osa_circ_017732;osa_circ_017734;osa_circ_017735;osa_circ_017736;osa_circ_017737;osa_circ_017738;osa_circ_017739;osa_circ_017740;osa_circ_017742
GLYMA08G47670	AT5G13000	LOC_Os02g58554	0	1	Gm08circRNA1014;Gm08circRNA1991;Gm08circRNA1992;Gm08circRNA253	ath_circ_024960;ath_circ_024961;ath_circ_024962;ath_circ_024963;ath_circ_024964;ath_circ_024965;ath_circ_024966;ath_circ_024968;ath_circ_024969;ath_circ_024970;ath_circ_024972;ath_circ_024973	osa_circ_017381;osa_circ_017382;osa_circ_017383;osa_circ_017386;osa_circ_017387;osa_circ_017388
GLYMA08G47480	AT5G58100	LOC_Os02g26984	1	1	Gm08circRNA1990;Gm08circRNA252	ath_circ_029320;ath_circ_029321;ath_circ_029322;ath_circ_029323;ath_circ_029324;ath_circ_029325	osa_circ_014623;osa_circ_014624;osa_circ_014625;osa_circ_014626;osa_circ_014628;osa_circ_014629;osa_circ_014630
GLYMA08G47480	AT5G58100	LOC_Os03g37320	1	0	Gm08circRNA1990;Gm08circRNA252	ath_circ_029320;ath_circ_029321;ath_circ_029322;ath_circ_029323;ath_circ_029324;ath_circ_029325	osa_circ_020501;osa_circ_020502;osa_circ_020503
GLYMA08G45800	AT5G48460	LOC_Os01g33080	0	1	Gm08circRNA1008	ath_circ_028320;ath_circ_028321;ath_circ_028322;ath_circ_028323	osa_circ_001949;osa_circ_001952
GLYMA08G45230	AT2G29680	LOC_Os01g63710	0	1	Gm08circRNA1006	ath_circ_010350	osa_circ_004860;osa_circ_004861;osa_circ_004862;osa_circ_004863
GLYMA08G45230	AT1G07270	LOC_Os01g63710	0	1	Gm08circRNA1006	NA	osa_circ_004860;osa_circ_004861;osa_circ_004862;osa_circ_004863
GLYMA08G45210	AT3G46970	LOC_Os01g63270	1	1	Gm08circRNA249	ath_circ_017609;ath_circ_017610;ath_circ_017611;ath_circ_017612;ath_circ_017613;ath_circ_017614;ath_circ_017615;ath_circ_017616;ath_circ_017617;ath_circ_017618;ath_circ_017619;ath_circ_017620;ath_circ_017621;ath_circ_017622;ath_circ_017623;ath_circ_017624;ath_circ_017625;ath_circ_017626	osa_circ_004846;osa_circ_004847;osa_circ_004848
GLYMA08G44820	AT3G13235	LOC_Os02g10510	0	1	Gm08circRNA1988	ath_circ_013953;ath_circ_013955	osa_circ_013686;osa_circ_013687;osa_circ_013688;osa_circ_013689;osa_circ_013690
GLYMA08G44410	AT4G12590	LOC_Os09g32220	1	1	Gm08circRNA1987	ath_circ_020306;ath_circ_020307;ath_circ_020308	osa_circ_039693;osa_circ_039694
GLYMA08G43230	AT4G26860	LOC_Os01g72205	1	1	Gm08circRNA1005	ath_circ_021895;ath_circ_021896;ath_circ_021897;ath_circ_021898	NA
GLYMA08G42380	AT2G42810	LOC_Os05g11550	0	1	Gm08circRNA1986	ath_circ_011868;ath_circ_011870;ath_circ_011871	NA
GLYMA08G42110	AT3G59100	LOC_Os01g34890	1	0	Gm08circRNA1003	ath_circ_018793;ath_circ_018794;ath_circ_018795;ath_circ_018796;ath_circ_018797;ath_circ_018798;ath_circ_018799	NA
GLYMA08G42110	AT3G59100	LOC_Os01g34930	1	0	Gm08circRNA1003	ath_circ_018793;ath_circ_018794;ath_circ_018795;ath_circ_018796;ath_circ_018797;ath_circ_018798;ath_circ_018799	NA
GLYMA08G42110	AT3G59100	LOC_Os01g34880	1	0	Gm08circRNA1003	ath_circ_018793;ath_circ_018794;ath_circ_018795;ath_circ_018796;ath_circ_018797;ath_circ_018798;ath_circ_018799	NA
GLYMA08G42110	AT1G06490	LOC_Os01g34890	1	0	Gm08circRNA1003	ath_circ_000613;ath_circ_000614;ath_circ_000615	NA
GLYMA08G42110	AT1G06490	LOC_Os01g34930	1	0	Gm08circRNA1003	ath_circ_000613;ath_circ_000614;ath_circ_000615	NA
GLYMA08G42110	AT1G06490	LOC_Os01g34880	1	0	Gm08circRNA1003	ath_circ_000613;ath_circ_000614;ath_circ_000615	NA
GLYMA08G41220	AT1G26850	LOC_Os09g24900	0	1	Gm08circRNA247;Gm08circRNA248	ath_circ_002835;ath_circ_002836	osa_circ_039204;osa_circ_039205
GLYMA08G40950	AT2G02820	LOC_Os07g43420	0	1	Gm08circRNA1000	ath_circ_008429	osa_circ_034866;osa_circ_034867
GLYMA08G40950	AT1G14350	LOC_Os07g43420	0	1	Gm08circRNA1000	ath_circ_001555;ath_circ_001556;ath_circ_001557;ath_circ_001558	osa_circ_034866;osa_circ_034867
GLYMA08G40880	AT1G14380	LOC_Os01g51840	0	1	Gm08circRNA1984;Gm08circRNA1985	ath_circ_001561;ath_circ_001562;ath_circ_001563;ath_circ_001564;ath_circ_001565;ath_circ_001566	osa_circ_003642;osa_circ_003643;osa_circ_003645;osa_circ_003646;osa_circ_003647
GLYMA08G40880	AT1G14380	LOC_Os05g45930	0	1	Gm08circRNA1984;Gm08circRNA1985	ath_circ_001561;ath_circ_001562;ath_circ_001563;ath_circ_001564;ath_circ_001565;ath_circ_001566	osa_circ_028667;osa_circ_028668;osa_circ_028669;osa_circ_028670;osa_circ_028671;osa_circ_028673;osa_circ_028674;osa_circ_028675
GLYMA08G40880	AT2G02790	LOC_Os01g51840	0	1	Gm08circRNA1984;Gm08circRNA1985	NA	osa_circ_003642;osa_circ_003643;osa_circ_003645;osa_circ_003646;osa_circ_003647
GLYMA08G40880	AT2G02790	LOC_Os05g45930	0	1	Gm08circRNA1984;Gm08circRNA1985	NA	osa_circ_028667;osa_circ_028668;osa_circ_028669;osa_circ_028670;osa_circ_028671;osa_circ_028673;osa_circ_028674;osa_circ_028675
GLYMA08G40810	AT1G69830	LOC_Os01g51754	1	0	Gm08circRNA1983	ath_circ_006013;ath_circ_006014;ath_circ_006015;ath_circ_006016;ath_circ_006017;ath_circ_006018;ath_circ_006019;ath_circ_006020	osa_circ_003637;osa_circ_003638
GLYMA08G40760	AT3G17900	LOC_Os03g05812	0	1	Gm08circRNA999	ath_circ_014654;ath_circ_014655;ath_circ_014656	osa_circ_017981;osa_circ_017983;osa_circ_017984
GLYMA08G39930	AT1G23900	LOC_Os06g07090	1	1	Gm08circRNA998	ath_circ_002582;ath_circ_002587;ath_circ_002588;ath_circ_002589;ath_circ_002590	osa_circ_029799;osa_circ_029800;osa_circ_029801;osa_circ_029803;osa_circ_029806;osa_circ_029809;osa_circ_029810
GLYMA08G39930	AT1G23900	LOC_Os02g56110	1	1	Gm08circRNA998	ath_circ_002582;ath_circ_002587;ath_circ_002588;ath_circ_002589;ath_circ_002590	osa_circ_017030;osa_circ_017031;osa_circ_017032
GLYMA08G39930	AT1G60070	LOC_Os06g07090	1	1	Gm08circRNA998	ath_circ_005190;ath_circ_005191;ath_circ_005192;ath_circ_005193;ath_circ_005194;ath_circ_005195;ath_circ_005196;ath_circ_005197;ath_circ_005198;ath_circ_005199;ath_circ_005200;ath_circ_005201;ath_circ_005202;ath_circ_005203;ath_circ_005204	osa_circ_029799;osa_circ_029800;osa_circ_029801;osa_circ_029803;osa_circ_029806;osa_circ_029809;osa_circ_029810
GLYMA08G39930	AT1G60070	LOC_Os02g56110	1	1	Gm08circRNA998	ath_circ_005190;ath_circ_005191;ath_circ_005192;ath_circ_005193;ath_circ_005194;ath_circ_005195;ath_circ_005196;ath_circ_005197;ath_circ_005198;ath_circ_005199;ath_circ_005200;ath_circ_005201;ath_circ_005202;ath_circ_005203;ath_circ_005204	osa_circ_017030;osa_circ_017031;osa_circ_017032
GLYMA08G39860	AT1G70300	LOC_Os06g15910	1	1	Gm08circRNA996	NA	osa_circ_030512
GLYMA08G38301	AT5G10470	LOC_Os01g15540	1	0	Gm08circRNA245;Gm08circRNA246	ath_circ_024701;ath_circ_024702;ath_circ_024703;ath_circ_024704;ath_circ_024705;ath_circ_024706	osa_circ_001199;osa_circ_001200;osa_circ_001201;osa_circ_001202
GLYMA08G38301	AT5G65460	LOC_Os01g15540	1	0	Gm08circRNA245;Gm08circRNA246	ath_circ_030089;ath_circ_030090;ath_circ_030091;ath_circ_030092	osa_circ_001199;osa_circ_001200;osa_circ_001201;osa_circ_001202
GLYMA08G36700	AT2G35210	LOC_Os03g63710	1	1	Gm08circRNA994	NA	osa_circ_022763;osa_circ_022764;osa_circ_022765;osa_circ_022766;osa_circ_022767;osa_circ_022768;osa_circ_022769;osa_circ_022773
GLYMA08G36700	AT5G46750	LOC_Os03g63710	1	1	Gm08circRNA994	ath_circ_028103	osa_circ_022763;osa_circ_022764;osa_circ_022765;osa_circ_022766;osa_circ_022767;osa_circ_022768;osa_circ_022769;osa_circ_022773
GLYMA08G36700	AT5G46750	LOC_Os10g42420	1	1	Gm08circRNA994	ath_circ_028103	NA
GLYMA08G36700	AT4G17890	LOC_Os03g63710	1	1	Gm08circRNA994	ath_circ_020926	osa_circ_022763;osa_circ_022764;osa_circ_022765;osa_circ_022766;osa_circ_022767;osa_circ_022768;osa_circ_022769;osa_circ_022773
GLYMA08G36700	AT4G17890	LOC_Os10g42420	1	1	Gm08circRNA994	ath_circ_020926	NA
GLYMA08G36061	AT4G14250	LOC_Os04g57520	1	1	Gm08circRNA1981;Gm08circRNA244	NA	osa_circ_025887
GLYMA08G36061	AT3G23605	LOC_Os04g57520	0	1	Gm08circRNA1981;Gm08circRNA244	NA	osa_circ_025887
GLYMA08G36061	AT4G14245	LOC_Os04g57520	1	1	Gm08circRNA1981;Gm08circRNA244	NA	osa_circ_025887
GLYMA08G36061	AT1G14570	LOC_Os04g57520	1	1	Gm08circRNA1981;Gm08circRNA244	ath_circ_001578;ath_circ_001579	osa_circ_025887
GLYMA08G36061	AT1G59550	LOC_Os04g57520	0	1	Gm08circRNA1981;Gm08circRNA244	NA	osa_circ_025887
GLYMA08G35510	AT3G54230	LOC_Os02g07070	1	1	Gm08circRNA243;Gm08circRNA991;Gm08circRNA992;Gm08circRNA993	ath_circ_018306	osa_circ_013333;osa_circ_013334;osa_circ_013335;osa_circ_013336;osa_circ_013337;osa_circ_013339;osa_circ_013340
GLYMA08G35243	AT5G35980	LOC_Os04g51370	1	0	Gm08circRNA241;Gm08circRNA242;Gm08circRNA990	ath_circ_027107;ath_circ_027108;ath_circ_027110;ath_circ_027111;ath_circ_027112;ath_circ_027113	osa_circ_025079;osa_circ_025083;osa_circ_025084;osa_circ_025085;osa_circ_025086
GLYMA08G35243	AT5G35980	LOC_Os02g47410	1	0	Gm08circRNA241;Gm08circRNA242;Gm08circRNA990	ath_circ_027107;ath_circ_027108;ath_circ_027110;ath_circ_027111;ath_circ_027112;ath_circ_027113	osa_circ_016121;osa_circ_016122;osa_circ_016123;osa_circ_016127;osa_circ_016128
GLYMA08G33545	AT5G58140	LOC_Os04g23890	1	1	Gm08circRNA1978;Gm08circRNA1979;Gm08circRNA239;Gm08circRNA240	ath_circ_029326;ath_circ_029327;ath_circ_029328;ath_circ_029329;ath_circ_029330;ath_circ_029331;ath_circ_029332;ath_circ_029333;ath_circ_029334;ath_circ_029335;ath_circ_029336;ath_circ_029337;ath_circ_029338;ath_circ_029339;ath_circ_029340	osa_circ_023354;osa_circ_023355;osa_circ_023356;osa_circ_023358;osa_circ_023359;osa_circ_023361
GLYMA08G32790	AT1G30825	LOC_Os01g46580	1	0	Gm08circRNA989	ath_circ_003293;ath_circ_003294;ath_circ_003295	osa_circ_002957;osa_circ_002959
GLYMA08G32590	AT2G34900	LOC_Os06g04640	1	0	Gm08circRNA1977	ath_circ_010959;ath_circ_010960;ath_circ_010961	NA
GLYMA08G29040	AT1G05840	LOC_Os04g26834	1	1	Gm08circRNA238	ath_circ_000539	osa_circ_023423
GLYMA08G29040	AT1G05840	LOC_Os04g26790	1	1	Gm08circRNA238	ath_circ_000539	osa_circ_023422
GLYMA08G29040	AT1G05840	LOC_Os04g26790	1	1	Gm08circRNA238	ath_circ_000539	osa_circ_023422
GLYMA08G29040	AT1G05840	LOC_Os04g26790	1	1	Gm08circRNA238	ath_circ_000539	osa_circ_023422
GLYMA08G29040	AT1G05840	LOC_Os02g27360	1	1	Gm08circRNA238	ath_circ_000539	NA
GLYMA08G29010	AT1G05830	LOC_Os09g04890	1	1	Gm08circRNA986	ath_circ_000521;ath_circ_000522;ath_circ_000523;ath_circ_000524;ath_circ_000525;ath_circ_000526;ath_circ_000527;ath_circ_000528;ath_circ_000529;ath_circ_000530;ath_circ_000531;ath_circ_000532;ath_circ_000533;ath_circ_000534;ath_circ_000535;ath_circ_000536;ath_circ_000537	osa_circ_038507;osa_circ_038508
GLYMA08G29010	AT2G31650	LOC_Os09g04890	1	1	Gm08circRNA986	ath_circ_010569;ath_circ_010570	osa_circ_038507;osa_circ_038508
GLYMA08G28560	AT1G67170	LOC_Os02g09890	0	1	Gm08circRNA985	NA	osa_circ_013592
GLYMA08G28130	AT5G38840	LOC_Os06g16430	1	1	Gm08circRNA984	ath_circ_027330;ath_circ_027331	osa_circ_030545
GLYMA08G27520	AT5G15640	LOC_Os03g54760	1	1	Gm08circRNA983	ath_circ_025333	NA
GLYMA08G26480	AT5G15470	LOC_Os03g11330	0	1	Gm08circRNA982	ath_circ_025309	osa_circ_018473;osa_circ_018474
GLYMA08G26480	AT5G15470	LOC_Os12g38930	0	1	Gm08circRNA982	ath_circ_025309	osa_circ_012107
GLYMA08G26480	AT3G01040	LOC_Os03g11330	0	1	Gm08circRNA982	ath_circ_012500;ath_circ_012502;ath_circ_012503;ath_circ_012504	osa_circ_018473;osa_circ_018474
GLYMA08G26480	AT3G01040	LOC_Os12g38930	0	1	Gm08circRNA982	ath_circ_012500;ath_circ_012502;ath_circ_012503;ath_circ_012504	osa_circ_012107
GLYMA08G25600	AT1G56140	LOC_Os08g10250	1	0	Gm08circRNA980	ath_circ_004924;ath_circ_004925;ath_circ_004926;ath_circ_004927;ath_circ_004928	NA
GLYMA08G25600	AT1G56145	LOC_Os08g10250	1	0	Gm08circRNA980	ath_circ_004929;ath_circ_004930	NA
GLYMA08G25420	AT1G54310	LOC_Os02g07740	1	1	Gm08circRNA979	NA	osa_circ_013405
GLYMA08G24180	AT3G13062	LOC_Os02g26860	0	1	Gm08circRNA232	ath_circ_013925;ath_circ_013926	osa_circ_014614;osa_circ_014617
GLYMA08G24180	AT1G55960	LOC_Os02g26860	0	1	Gm08circRNA232	ath_circ_004881;ath_circ_004883;ath_circ_004884;ath_circ_004885	osa_circ_014614;osa_circ_014617
GLYMA08G24110	AT1G78915	LOC_Os07g18720	1	0	Gm08circRNA974	ath_circ_006957;ath_circ_006958;ath_circ_006959	NA
GLYMA08G24000	AT5G20000	LOC_Os02g11050	0	1	Gm08circRNA1974	ath_circ_025919	osa_circ_013737;osa_circ_013738;osa_circ_013739;osa_circ_013741
GLYMA08G24000	AT5G20000	LOC_Os06g39870	0	1	Gm08circRNA1974	ath_circ_025919	NA
GLYMA08G24000	AT5G19990	LOC_Os02g11050	0	1	Gm08circRNA1974	ath_circ_025910;ath_circ_025912	osa_circ_013737;osa_circ_013738;osa_circ_013739;osa_circ_013741
GLYMA08G24000	AT5G19990	LOC_Os06g39870	0	1	Gm08circRNA1974	ath_circ_025910;ath_circ_025912	NA
GLYMA08G23440	AT1G16880	LOC_Os08g14440	1	1	Gm08circRNA1973	ath_circ_001852;ath_circ_001853;ath_circ_001854;ath_circ_001855	osa_circ_036449;osa_circ_036450;osa_circ_036451;osa_circ_036452;osa_circ_036453;osa_circ_036458;osa_circ_036465;osa_circ_036466
GLYMA08G22910	AT1G80490	LOC_Os03g14980	1	0	Gm08circRNA1972	ath_circ_007228;ath_circ_007229;ath_circ_007230;ath_circ_007231;ath_circ_007232;ath_circ_007233;ath_circ_007234;ath_circ_007235;ath_circ_007236	osa_circ_018899;osa_circ_018900;osa_circ_018901;osa_circ_018903;osa_circ_018904;osa_circ_018905;osa_circ_018906;osa_circ_018907;osa_circ_018908;osa_circ_018909;osa_circ_018910;osa_circ_018911
GLYMA08G22910	AT1G15750	LOC_Os03g14980	1	0	Gm08circRNA1972	ath_circ_001726;ath_circ_001727;ath_circ_001728;ath_circ_001729;ath_circ_001730;ath_circ_001731;ath_circ_001732;ath_circ_001733;ath_circ_001734;ath_circ_001735;ath_circ_001736	osa_circ_018899;osa_circ_018900;osa_circ_018901;osa_circ_018903;osa_circ_018904;osa_circ_018905;osa_circ_018906;osa_circ_018907;osa_circ_018908;osa_circ_018909;osa_circ_018910;osa_circ_018911
GLYMA08G22390	AT3G20650	LOC_Os08g08200	1	1	Gm08circRNA972	ath_circ_014965;ath_circ_014966;ath_circ_014967;ath_circ_014968;ath_circ_014969;ath_circ_014970;ath_circ_014971;ath_circ_014972	NA
GLYMA08G22200	AT1G15570	LOC_Os12g31810	1	1	Gm08circRNA971	ath_circ_001700;ath_circ_001701;ath_circ_001702;ath_circ_001703;ath_circ_001704;ath_circ_001705	osa_circ_011524;osa_circ_011525;osa_circ_011526;osa_circ_011527
GLYMA08G22200	AT1G80370	LOC_Os12g31810	1	1	Gm08circRNA971	ath_circ_007203;ath_circ_007204;ath_circ_007205	osa_circ_011524;osa_circ_011525;osa_circ_011526;osa_circ_011527
GLYMA08G22180	AT1G80410	LOC_Os01g43030	0	1	Gm08circRNA1970	ath_circ_007210;ath_circ_007211;ath_circ_007212;ath_circ_007213;ath_circ_007214;ath_circ_007215;ath_circ_007216;ath_circ_007217;ath_circ_007218;ath_circ_007219;ath_circ_007220;ath_circ_007221;ath_circ_007222	osa_circ_002643;osa_circ_002644;osa_circ_002645;osa_circ_002646;osa_circ_002647;osa_circ_002648;osa_circ_002649;osa_circ_002650;osa_circ_002651;osa_circ_002653;osa_circ_002654
GLYMA08G21840	AT3G16170	LOC_Os01g55600	1	1	Gm08circRNA1969	ath_circ_014442	NA
GLYMA08G20900	AT3G21280	LOC_Os01g36930	0	1	Gm08circRNA1968	ath_circ_015020;ath_circ_015021;ath_circ_015022;ath_circ_015023;ath_circ_015024	osa_circ_002135;osa_circ_002136;osa_circ_002137;osa_circ_002139;osa_circ_002140;osa_circ_002141
GLYMA08G20900	AT1G51710	LOC_Os01g36930	0	1	Gm08circRNA1968	ath_circ_004316;ath_circ_004317;ath_circ_004318;ath_circ_004319;ath_circ_004320;ath_circ_004321;ath_circ_004322;ath_circ_004323	osa_circ_002135;osa_circ_002136;osa_circ_002137;osa_circ_002139;osa_circ_002140;osa_circ_002141
GLYMA08G20650	AT3G13750	LOC_Os02g12730	1	1	Gm08circRNA230	ath_circ_014039;ath_circ_014040;ath_circ_014041;ath_circ_014042;ath_circ_014043;ath_circ_014044;ath_circ_014045;ath_circ_014047;ath_circ_014048;ath_circ_014049;ath_circ_014050;ath_circ_014051	NA
GLYMA08G20650	AT3G13750	LOC_Os06g37560	1	1	Gm08circRNA230	ath_circ_014039;ath_circ_014040;ath_circ_014041;ath_circ_014042;ath_circ_014043;ath_circ_014044;ath_circ_014045;ath_circ_014047;ath_circ_014048;ath_circ_014049;ath_circ_014050;ath_circ_014051	osa_circ_031236;osa_circ_031238;osa_circ_031239
GLYMA08G20650	AT3G13750	LOC_Os01g39830	1	1	Gm08circRNA230	ath_circ_014039;ath_circ_014040;ath_circ_014041;ath_circ_014042;ath_circ_014043;ath_circ_014044;ath_circ_014045;ath_circ_014047;ath_circ_014048;ath_circ_014049;ath_circ_014050;ath_circ_014051	osa_circ_002328
GLYMA08G20540	AT1G29580	LOC_Os01g31629	1	1	Gm08circRNA1966;Gm08circRNA970	NA	osa_circ_001822
GLYMA08G20540	AT1G55080	LOC_Os01g31629	1	1	Gm08circRNA1966;Gm08circRNA970	NA	osa_circ_001822
GLYMA08G20100	AT1G10950	LOC_Os11g07910	1	1	Gm08circRNA1965	ath_circ_001261;ath_circ_001262;ath_circ_001263	osa_circ_008699;osa_circ_008700;osa_circ_008701;osa_circ_008702;osa_circ_008704
GLYMA08G20100	AT1G10950	LOC_Os12g07670	1	1	Gm08circRNA1965	ath_circ_001261;ath_circ_001262;ath_circ_001263	osa_circ_010664;osa_circ_010665;osa_circ_010666
GLYMA08G20100	AT1G10950	LOC_Os02g34690	1	1	Gm08circRNA1965	ath_circ_001261;ath_circ_001262;ath_circ_001263	osa_circ_014985;osa_circ_014986;osa_circ_014987
GLYMA08G19800	AT1G71240	LOC_Os01g64870	1	1	Gm08circRNA967	ath_circ_006152;ath_circ_006153	osa_circ_004986;osa_circ_004987
GLYMA08G18760	AT3G13470	LOC_Os02g01280	1	0	Gm08circRNA1963;Gm08circRNA228	ath_circ_013994;ath_circ_013995;ath_circ_013996;ath_circ_013997;ath_circ_013998;ath_circ_013999;ath_circ_014000;ath_circ_014001;ath_circ_014002;ath_circ_014003;ath_circ_014004;ath_circ_014005;ath_circ_014006;ath_circ_014007;ath_circ_014008	osa_circ_012625;osa_circ_012626;osa_circ_012627;osa_circ_012628;osa_circ_012629;osa_circ_012630;osa_circ_012631
GLYMA08G18760	AT3G13470	LOC_Os06g02380	1	0	Gm08circRNA1963;Gm08circRNA228	ath_circ_013994;ath_circ_013995;ath_circ_013996;ath_circ_013997;ath_circ_013998;ath_circ_013999;ath_circ_014000;ath_circ_014001;ath_circ_014002;ath_circ_014003;ath_circ_014004;ath_circ_014005;ath_circ_014006;ath_circ_014007;ath_circ_014008	osa_circ_029395;osa_circ_029396;osa_circ_029397;osa_circ_029398;osa_circ_029399;osa_circ_029400;osa_circ_029401;osa_circ_029402;osa_circ_029404;osa_circ_029405;osa_circ_029406;osa_circ_029407;osa_circ_029408;osa_circ_029409;osa_circ_029410;osa_circ_029411;osa_circ_029412;osa_circ_029413;osa_circ_029414;osa_circ_029415;osa_circ_029416;osa_circ_029417;osa_circ_029418;osa_circ_029419;osa_circ_029420…
GLYMA08G18760	AT5G56500	LOC_Os02g01280	1	0	Gm08circRNA1963;Gm08circRNA228	ath_circ_029150;ath_circ_029151;ath_circ_029152	osa_circ_012625;osa_circ_012626;osa_circ_012627;osa_circ_012628;osa_circ_012629;osa_circ_012630;osa_circ_012631
GLYMA08G18760	AT5G56500	LOC_Os06g02380	1	0	Gm08circRNA1963;Gm08circRNA228	ath_circ_029150;ath_circ_029151;ath_circ_029152	osa_circ_029395;osa_circ_029396;osa_circ_029397;osa_circ_029398;osa_circ_029399;osa_circ_029400;osa_circ_029401;osa_circ_029402;osa_circ_029404;osa_circ_029405;osa_circ_029406;osa_circ_029407;osa_circ_029408;osa_circ_029409;osa_circ_029410;osa_circ_029411;osa_circ_029412;osa_circ_029413;osa_circ_029414;osa_circ_029415;osa_circ_029416;osa_circ_029417;osa_circ_029418;osa_circ_029419;osa_circ_029420…
GLYMA08G18760	AT1G55490	LOC_Os02g01280	1	0	Gm08circRNA1963;Gm08circRNA228	ath_circ_004789;ath_circ_004790;ath_circ_004791;ath_circ_004792;ath_circ_004793;ath_circ_004794;ath_circ_004795;ath_circ_004796;ath_circ_004797;ath_circ_004798;ath_circ_004799;ath_circ_004800;ath_circ_004801;ath_circ_004802;ath_circ_004803;ath_circ_004804;ath_circ_004805	osa_circ_012625;osa_circ_012626;osa_circ_012627;osa_circ_012628;osa_circ_012629;osa_circ_012630;osa_circ_012631
GLYMA08G18760	AT1G55490	LOC_Os06g02380	1	0	Gm08circRNA1963;Gm08circRNA228	ath_circ_004789;ath_circ_004790;ath_circ_004791;ath_circ_004792;ath_circ_004793;ath_circ_004794;ath_circ_004795;ath_circ_004796;ath_circ_004797;ath_circ_004798;ath_circ_004799;ath_circ_004800;ath_circ_004801;ath_circ_004802;ath_circ_004803;ath_circ_004804;ath_circ_004805	osa_circ_029395;osa_circ_029396;osa_circ_029397;osa_circ_029398;osa_circ_029399;osa_circ_029400;osa_circ_029401;osa_circ_029402;osa_circ_029404;osa_circ_029405;osa_circ_029406;osa_circ_029407;osa_circ_029408;osa_circ_029409;osa_circ_029410;osa_circ_029411;osa_circ_029412;osa_circ_029413;osa_circ_029414;osa_circ_029415;osa_circ_029416;osa_circ_029417;osa_circ_029418;osa_circ_029419;osa_circ_029420…
GLYMA08G18580	AT1G17220	LOC_Os05g49970	0	1	Gm08circRNA227	ath_circ_001888;ath_circ_001889;ath_circ_001890;ath_circ_001891;ath_circ_001892;ath_circ_001893;ath_circ_001894;ath_circ_001895;ath_circ_001896;ath_circ_001897;ath_circ_001898;ath_circ_001899;ath_circ_001900;ath_circ_001901	osa_circ_029064;osa_circ_029065;osa_circ_029066
GLYMA08G18240	AT1G04170	LOC_Os12g41400	0	1	Gm08circRNA965	ath_circ_000352;ath_circ_000353;ath_circ_000354	NA
GLYMA08G18240	AT1G04170	LOC_Os12g07740	0	1	Gm08circRNA965	ath_circ_000352;ath_circ_000353;ath_circ_000354	NA
GLYMA08G17255	AT1G79280	LOC_Os02g50790	1	0	Gm08circRNA1962;Gm08circRNA225	ath_circ_007011;ath_circ_007012;ath_circ_007013;ath_circ_007014;ath_circ_007015;ath_circ_007016;ath_circ_007017;ath_circ_007018;ath_circ_007019;ath_circ_007020;ath_circ_007021;ath_circ_007022;ath_circ_007023;ath_circ_007024;ath_circ_007025;ath_circ_007026	osa_circ_016492;osa_circ_016493;osa_circ_016495;osa_circ_016496;osa_circ_016497;osa_circ_016498;osa_circ_016499;osa_circ_016500
GLYMA08G17255	AT1G79280	LOC_Os02g50799	1	0	Gm08circRNA1962;Gm08circRNA225	ath_circ_007011;ath_circ_007012;ath_circ_007013;ath_circ_007014;ath_circ_007015;ath_circ_007016;ath_circ_007017;ath_circ_007018;ath_circ_007019;ath_circ_007020;ath_circ_007021;ath_circ_007022;ath_circ_007023;ath_circ_007024;ath_circ_007025;ath_circ_007026	osa_circ_016501;osa_circ_016503;osa_circ_016504;osa_circ_016505;osa_circ_016506;osa_circ_016507;osa_circ_016508
GLYMA08G16180	AT3G52140	LOC_Os02g48620	1	0	Gm08circRNA1961	ath_circ_018104;ath_circ_018105;ath_circ_018106;ath_circ_018107;ath_circ_018108;ath_circ_018109;ath_circ_018110;ath_circ_018111;ath_circ_018112;ath_circ_018113;ath_circ_018114;ath_circ_018115;ath_circ_018116;ath_circ_018117;ath_circ_018119;ath_circ_018120;ath_circ_018121;ath_circ_018122;ath_circ_018123	osa_circ_016267;osa_circ_016268;osa_circ_016269;osa_circ_016270;osa_circ_016271;osa_circ_016272;osa_circ_016273;osa_circ_016274;osa_circ_016275;osa_circ_016276;osa_circ_016278;osa_circ_016280;osa_circ_016282;osa_circ_016283;osa_circ_016284
GLYMA08G16150	AT5G48030	LOC_Os06g02620	1	1	Gm08circRNA963	ath_circ_028268;ath_circ_028269;ath_circ_028270;ath_circ_028271;ath_circ_028272	osa_circ_029452;osa_circ_029453
GLYMA08G16150	AT5G48030	LOC_Os12g07060	1	1	Gm08circRNA963	ath_circ_028268;ath_circ_028269;ath_circ_028270;ath_circ_028271;ath_circ_028272	osa_circ_010610;osa_circ_010611
GLYMA08G15921	AT2G32850	LOC_Os02g37880	1	1	Gm08circRNA962	NA	osa_circ_015212;osa_circ_015213
GLYMA08G15921	AT2G32850	LOC_Os09g10720	1	1	Gm08circRNA962	NA	osa_circ_038691;osa_circ_038693;osa_circ_038694
GLYMA08G14940	AT5G10010	LOC_Os02g31960	0	1	Gm08circRNA958	ath_circ_024662;ath_circ_024663;ath_circ_024664;ath_circ_024665;ath_circ_024666;ath_circ_024667	osa_circ_014799
GLYMA08G14940	AT5G10010	LOC_Os04g56590	0	1	Gm08circRNA958	ath_circ_024662;ath_circ_024663;ath_circ_024664;ath_circ_024665;ath_circ_024666;ath_circ_024667	osa_circ_025799
GLYMA08G14940	AT5G64910	LOC_Os02g31960	0	1	Gm08circRNA958	NA	osa_circ_014799
GLYMA08G14940	AT5G64910	LOC_Os04g56590	0	1	Gm08circRNA958	NA	osa_circ_025799
GLYMA08G14850	AT4G39660	LOC_Os03g07570	0	1	Gm08circRNA957	ath_circ_023638;ath_circ_023639;ath_circ_023640	osa_circ_018144
GLYMA08G13370	AT1G10950	LOC_Os11g07910	1	1	Gm08circRNA221	ath_circ_001261;ath_circ_001262;ath_circ_001263	osa_circ_008699;osa_circ_008700;osa_circ_008701;osa_circ_008702;osa_circ_008704
GLYMA08G13370	AT1G10950	LOC_Os12g07670	1	1	Gm08circRNA221	ath_circ_001261;ath_circ_001262;ath_circ_001263	osa_circ_010664;osa_circ_010665;osa_circ_010666
GLYMA08G13370	AT1G10950	LOC_Os02g34690	1	1	Gm08circRNA221	ath_circ_001261;ath_circ_001262;ath_circ_001263	osa_circ_014985;osa_circ_014986;osa_circ_014987
GLYMA08G13280	AT2G31800	LOC_Os02g39560	1	1	Gm08circRNA1958	ath_circ_010590;ath_circ_010591	osa_circ_015430;osa_circ_015431;osa_circ_015436
GLYMA08G13280	AT2G31800	LOC_Os01g66860	1	1	Gm08circRNA1958	ath_circ_010590;ath_circ_010591	NA
GLYMA08G13280	AT3G59830	LOC_Os02g39560	1	1	Gm08circRNA1958	NA	osa_circ_015430;osa_circ_015431;osa_circ_015436
GLYMA08G13280	AT2G43850	LOC_Os02g39560	1	1	Gm08circRNA1958	ath_circ_011995	osa_circ_015430;osa_circ_015431;osa_circ_015436
GLYMA08G13280	AT2G43850	LOC_Os01g66860	1	1	Gm08circRNA1958	ath_circ_011995	NA
GLYMA08G13130	AT1G55500	LOC_Os07g07490	1	1	Gm08circRNA1957	ath_circ_004806	osa_circ_032927;osa_circ_032928;osa_circ_032929
GLYMA08G13130	AT1G55500	LOC_Os03g53670	1	1	Gm08circRNA1957	ath_circ_004806	osa_circ_021873;osa_circ_021874;osa_circ_021875;osa_circ_021876
GLYMA08G13130	AT1G55500	LOC_Os03g06240	1	1	Gm08circRNA1957	ath_circ_004806	osa_circ_018034;osa_circ_018035;osa_circ_018036
GLYMA08G13130	AT3G13460	LOC_Os07g07490	1	1	Gm08circRNA1957	ath_circ_013985;ath_circ_013986;ath_circ_013987;ath_circ_013988;ath_circ_013989;ath_circ_013990;ath_circ_013991;ath_circ_013992	osa_circ_032927;osa_circ_032928;osa_circ_032929
GLYMA08G13130	AT3G13460	LOC_Os03g53670	1	1	Gm08circRNA1957	ath_circ_013985;ath_circ_013986;ath_circ_013987;ath_circ_013988;ath_circ_013989;ath_circ_013990;ath_circ_013991;ath_circ_013992	osa_circ_021873;osa_circ_021874;osa_circ_021875;osa_circ_021876
GLYMA08G13130	AT3G13460	LOC_Os03g06240	1	1	Gm08circRNA1957	ath_circ_013985;ath_circ_013986;ath_circ_013987;ath_circ_013988;ath_circ_013989;ath_circ_013990;ath_circ_013991;ath_circ_013992	osa_circ_018034;osa_circ_018035;osa_circ_018036
GLYMA08G12970	AT3G20050	LOC_Os04g46620	0	1	Gm08circRNA1956	ath_circ_014901;ath_circ_014902;ath_circ_014903;ath_circ_014904;ath_circ_014905;ath_circ_014906;ath_circ_014908;ath_circ_014909;ath_circ_014910;ath_circ_014911;ath_circ_014912	osa_circ_024793;osa_circ_024794;osa_circ_024795;osa_circ_024796;osa_circ_024797;osa_circ_024799
GLYMA08G12860	AT5G46400	LOC_Os08g29124	0	1	Gm08circRNA954	ath_circ_028067;ath_circ_028068	osa_circ_036890;osa_circ_036891
GLYMA08G12790	AT5G10630	LOC_Os04g58140	1	1	Gm08circRNA953	ath_circ_024716;ath_circ_024717	NA
GLYMA08G12790	AT5G10630	LOC_Os04g50870	1	1	Gm08circRNA953	ath_circ_024716;ath_circ_024717	osa_circ_025042;osa_circ_025043
GLYMA08G12790	AT5G10630	LOC_Os01g02720	1	1	Gm08circRNA953	ath_circ_024716;ath_circ_024717	osa_circ_000132
GLYMA08G12360	AT2G34190	LOC_Os01g55500	0	1	Gm08circRNA952	ath_circ_010876;ath_circ_010877;ath_circ_010878;ath_circ_010879	NA
GLYMA08G12360	AT2G34190	LOC_Os08g28170	0	1	Gm08circRNA952	ath_circ_010876;ath_circ_010877;ath_circ_010878;ath_circ_010879	NA
GLYMA08G12150	AT4G36450	LOC_Os02g05480	0	1	Gm08circRNA1955	NA	osa_circ_013146
GLYMA08G12150	AT4G36450	LOC_Os06g48590	0	1	Gm08circRNA1955	NA	osa_circ_032184
GLYMA08G12150	AT2G18170	LOC_Os02g05480	0	1	Gm08circRNA1955	NA	osa_circ_013146
GLYMA08G12150	AT2G18170	LOC_Os06g48590	0	1	Gm08circRNA1955	NA	osa_circ_032184
GLYMA08G12120	AT5G19820	LOC_Os03g49420	1	0	Gm08circRNA1954;Gm08circRNA951	ath_circ_025881;ath_circ_025882;ath_circ_025883;ath_circ_025884;ath_circ_025885;ath_circ_025886;ath_circ_025887;ath_circ_025888;ath_circ_025889;ath_circ_025890;ath_circ_025891;ath_circ_025892;ath_circ_025893;ath_circ_025894;ath_circ_025895;ath_circ_025896	osa_circ_021120;osa_circ_021121;osa_circ_021122;osa_circ_021123;osa_circ_021124;osa_circ_021125;osa_circ_021126
GLYMA08G12120	AT5G19820	LOC_Os07g38760	1	0	Gm08circRNA1954;Gm08circRNA951	ath_circ_025881;ath_circ_025882;ath_circ_025883;ath_circ_025884;ath_circ_025885;ath_circ_025886;ath_circ_025887;ath_circ_025888;ath_circ_025889;ath_circ_025890;ath_circ_025891;ath_circ_025892;ath_circ_025893;ath_circ_025894;ath_circ_025895;ath_circ_025896	osa_circ_034496;osa_circ_034498;osa_circ_034499;osa_circ_034500
GLYMA08G11680	AT2G31740	LOC_Os04g31000	1	1	Gm08circRNA950	ath_circ_010584;ath_circ_010585	osa_circ_023564
GLYMA08G11670	AT2G32810	LOC_Os12g24170	0	1	Gm08circRNA220	ath_circ_010741;ath_circ_010742;ath_circ_010743;ath_circ_010744;ath_circ_010745;ath_circ_010746;ath_circ_010747;ath_circ_010749	osa_circ_011338;osa_circ_011339;osa_circ_011340;osa_circ_011341;osa_circ_011342;osa_circ_011343;osa_circ_011344;osa_circ_011345;osa_circ_011346;osa_circ_011347;osa_circ_011348;osa_circ_011352;osa_circ_011353;osa_circ_011354;osa_circ_011355;osa_circ_011356;osa_circ_011357;osa_circ_011358;osa_circ_011359;osa_circ_011360;osa_circ_011361;osa_circ_011362;osa_circ_011363;osa_circ_011364;osa_circ_011365…
GLYMA08G10340	AT5G46180	LOC_Os03g44150	1	1	Gm08circRNA949	ath_circ_028028;ath_circ_028029;ath_circ_028030	osa_circ_020763;osa_circ_020764
GLYMA08G10010	AT3G18270	LOC_Os01g04630	1	1	Gm08circRNA948	ath_circ_014699	osa_circ_000248;osa_circ_000249;osa_circ_000250;osa_circ_000251
GLYMA08G09540	AT3G63510	LOC_Os04g20990	1	1	Gm08circRNA219	NA	osa_circ_023279;osa_circ_023280;osa_circ_023281
GLYMA08G09540	AT5G47970	LOC_Os04g20990	1	1	Gm08circRNA219	NA	osa_circ_023279;osa_circ_023280;osa_circ_023281
GLYMA08G08740	AT4G18240	LOC_Os05g45720	1	1	Gm08circRNA218	ath_circ_020954;ath_circ_020955;ath_circ_020956	osa_circ_028642
GLYMA08G08740	AT4G18240	LOC_Os01g52250	1	1	Gm08circRNA218	ath_circ_020954;ath_circ_020955;ath_circ_020956	NA
GLYMA08G08230	AT4G15570	LOC_Os03g32526	1	1	Gm08circRNA1947	NA	osa_circ_020435
GLYMA08G07990	AT3G19720	LOC_Os12g07880	1	0	Gm08circRNA1946	ath_circ_014831;ath_circ_014832;ath_circ_014833;ath_circ_014834;ath_circ_014835	osa_circ_010686;osa_circ_010687;osa_circ_010688
GLYMA08G06490	AT4G21390	LOC_Os07g36590	0	1	Gm08circRNA945	NA	osa_circ_034212
GLYMA08G05870	AT3G17970	LOC_Os03g50010	1	1	Gm08circRNA944	ath_circ_014664;ath_circ_014665;ath_circ_014666;ath_circ_014667	osa_circ_021191
GLYMA08G05070	AT1G14850	LOC_Os06g20090	0	1	Gm08circRNA1945	ath_circ_001617;ath_circ_001618;ath_circ_001619;ath_circ_001620	osa_circ_030643;osa_circ_030644;osa_circ_030645;osa_circ_030646
GLYMA08G05030	AT2G21270	LOC_Os02g08480	0	1	Gm08circRNA1944	NA	osa_circ_013498;osa_circ_013500
GLYMA08G05030	AT4G38930	LOC_Os02g08480	0	1	Gm08circRNA1944	NA	osa_circ_013498;osa_circ_013500
GLYMA08G04840	AT1G23210	LOC_Os06g14540	1	1	Gm08circRNA941	NA	osa_circ_030442
GLYMA08G04840	AT1G70710	LOC_Os06g14540	1	1	Gm08circRNA941	ath_circ_006099	osa_circ_030442
GLYMA08G04840	AT1G70710	LOC_Os02g50040	1	1	Gm08circRNA941	ath_circ_006099	NA
GLYMA08G04850	AT4G13070	LOC_Os06g20030	1	1	Gm08circRNA942	NA	osa_circ_030641
GLYMA08G04680	AT2G21150	LOC_Os09g36480	0	1	Gm08circRNA940	ath_circ_009427;ath_circ_009428;ath_circ_009429;ath_circ_009430;ath_circ_009431;ath_circ_009432;ath_circ_009433	NA
GLYMA08G04510	AT1G49040	LOC_Os01g39380	0	1	Gm08circRNA939	ath_circ_004083;ath_circ_004084;ath_circ_004085;ath_circ_004086;ath_circ_004087;ath_circ_004089;ath_circ_004091;ath_circ_004092;ath_circ_004093	osa_circ_002306;osa_circ_002307;osa_circ_002308;osa_circ_002309;osa_circ_002312;osa_circ_002313;osa_circ_002314;osa_circ_002315;osa_circ_002316;osa_circ_002317;osa_circ_002318;osa_circ_002319
GLYMA08G04170	AT4G28980	LOC_Os06g22820	1	1	Gm08circRNA1943	ath_circ_022174	NA
GLYMA08G03500	AT5G56680	LOC_Os01g27520	0	1	Gm08circRNA936	ath_circ_029163;ath_circ_029164;ath_circ_029165	osa_circ_001747
GLYMA08G03500	AT1G68420	LOC_Os01g27520	0	1	Gm08circRNA936	NA	osa_circ_001747
GLYMA08G03500	AT1G70980	LOC_Os01g27520	0	1	Gm08circRNA936	ath_circ_006137;ath_circ_006138;ath_circ_006139	osa_circ_001747
GLYMA08G02800	AT5G42070	LOC_Os01g13390	1	1	Gm08circRNA215	ath_circ_027599	NA
GLYMA08G02680	AT1G64430	LOC_Os08g24390	1	1	Gm08circRNA1941	NA	osa_circ_036756
GLYMA08G02140	AT1G63980	LOC_Os03g03390	0	1	Gm08circRNA1937	ath_circ_005496;ath_circ_005497	osa_circ_017678;osa_circ_017679;osa_circ_017680
GLYMA08G02100	AT1G63940	LOC_Os08g05570	0	1	Gm08circRNA1936;Gm08circRNA213	ath_circ_005489;ath_circ_005490;ath_circ_005491;ath_circ_005492;ath_circ_005493;ath_circ_005494;ath_circ_005495	osa_circ_035855;osa_circ_035856;osa_circ_035858;osa_circ_035859;osa_circ_035861
GLYMA08G01340	AT5G50780	LOC_Os02g27000	0	1	Gm08circRNA212	ath_circ_028567;ath_circ_028568;ath_circ_028569	osa_circ_014631;osa_circ_014632;osa_circ_014633
GLYMA08G01340	AT4G24970	LOC_Os02g27000	0	1	Gm08circRNA212	ath_circ_021682;ath_circ_021683;ath_circ_021684	osa_circ_014631;osa_circ_014632;osa_circ_014633
GLYMA07G40310	AT1G33700	LOC_Os11g13810	0	1	Gm07circRNA568	NA	osa_circ_008925;osa_circ_008931
GLYMA07G40310	AT5G49900	LOC_Os11g13810	0	1	Gm07circRNA568	ath_circ_028470	osa_circ_008925;osa_circ_008931
GLYMA07G40310	AT4G10060	LOC_Os11g13810	0	1	Gm07circRNA568	ath_circ_020028;ath_circ_020029;ath_circ_020030	osa_circ_008925;osa_circ_008931
GLYMA07G40120	AT5G49800	LOC_Os11g14070	0	1	Gm07circRNA1615	ath_circ_028448	osa_circ_008958;osa_circ_008959;osa_circ_008960;osa_circ_008961
GLYMA07G39920	AT1G03370	LOC_Os06g19400	1	1	Gm07circRNA21	NA	osa_circ_030588;osa_circ_030589
GLYMA07G39920	AT1G03370	LOC_Os08g38440	1	1	Gm07circRNA21	NA	osa_circ_037471;osa_circ_037473;osa_circ_037475;osa_circ_037476;osa_circ_037477
GLYMA07G39320	AT1G62320	LOC_Os05g51630	0	1	Gm07circRNA1613	NA	osa_circ_029221;osa_circ_029222;osa_circ_029223;osa_circ_029224;osa_circ_029225;osa_circ_029226;osa_circ_029227
GLYMA07G39320	AT1G62320	LOC_Os01g35050	0	1	Gm07circRNA1613	NA	osa_circ_002021;osa_circ_002022;osa_circ_002023;osa_circ_002024;osa_circ_002026;osa_circ_002028;osa_circ_002029;osa_circ_002030;osa_circ_002031;osa_circ_002032;osa_circ_002035;osa_circ_002036;osa_circ_002037;osa_circ_002038;osa_circ_002039;osa_circ_002040;osa_circ_002042;osa_circ_002043;osa_circ_002044;osa_circ_002045;osa_circ_002046;osa_circ_002047;osa_circ_002051;osa_circ_002052;osa_circ_002054…
GLYMA07G39320	AT4G04340	LOC_Os05g51630	0	1	Gm07circRNA1613	ath_circ_019681;ath_circ_019682;ath_circ_019683;ath_circ_019684;ath_circ_019685;ath_circ_019686;ath_circ_019687	osa_circ_029221;osa_circ_029222;osa_circ_029223;osa_circ_029224;osa_circ_029225;osa_circ_029226;osa_circ_029227
GLYMA07G39320	AT4G04340	LOC_Os01g35050	0	1	Gm07circRNA1613	ath_circ_019681;ath_circ_019682;ath_circ_019683;ath_circ_019684;ath_circ_019685;ath_circ_019686;ath_circ_019687	osa_circ_002021;osa_circ_002022;osa_circ_002023;osa_circ_002024;osa_circ_002026;osa_circ_002028;osa_circ_002029;osa_circ_002030;osa_circ_002031;osa_circ_002032;osa_circ_002035;osa_circ_002036;osa_circ_002037;osa_circ_002038;osa_circ_002039;osa_circ_002040;osa_circ_002042;osa_circ_002043;osa_circ_002044;osa_circ_002045;osa_circ_002046;osa_circ_002047;osa_circ_002051;osa_circ_002052;osa_circ_002054…
GLYMA07G39320	AT4G22120	LOC_Os05g51630	0	1	Gm07circRNA1613	ath_circ_021320;ath_circ_021321;ath_circ_021322;ath_circ_021323;ath_circ_021324;ath_circ_021325;ath_circ_021326	osa_circ_029221;osa_circ_029222;osa_circ_029223;osa_circ_029224;osa_circ_029225;osa_circ_029226;osa_circ_029227
GLYMA07G39320	AT4G22120	LOC_Os01g35050	0	1	Gm07circRNA1613	ath_circ_021320;ath_circ_021321;ath_circ_021322;ath_circ_021323;ath_circ_021324;ath_circ_021325;ath_circ_021326	osa_circ_002021;osa_circ_002022;osa_circ_002023;osa_circ_002024;osa_circ_002026;osa_circ_002028;osa_circ_002029;osa_circ_002030;osa_circ_002031;osa_circ_002032;osa_circ_002035;osa_circ_002036;osa_circ_002037;osa_circ_002038;osa_circ_002039;osa_circ_002040;osa_circ_002042;osa_circ_002043;osa_circ_002044;osa_circ_002045;osa_circ_002046;osa_circ_002047;osa_circ_002051;osa_circ_002052;osa_circ_002054…
GLYMA07G39320	AT1G11960	LOC_Os05g51630	0	1	Gm07circRNA1613	ath_circ_001340;ath_circ_001341;ath_circ_001342;ath_circ_001343	osa_circ_029221;osa_circ_029222;osa_circ_029223;osa_circ_029224;osa_circ_029225;osa_circ_029226;osa_circ_029227
GLYMA07G39320	AT1G11960	LOC_Os01g35050	0	1	Gm07circRNA1613	ath_circ_001340;ath_circ_001341;ath_circ_001342;ath_circ_001343	osa_circ_002021;osa_circ_002022;osa_circ_002023;osa_circ_002024;osa_circ_002026;osa_circ_002028;osa_circ_002029;osa_circ_002030;osa_circ_002031;osa_circ_002032;osa_circ_002035;osa_circ_002036;osa_circ_002037;osa_circ_002038;osa_circ_002039;osa_circ_002040;osa_circ_002042;osa_circ_002043;osa_circ_002044;osa_circ_002045;osa_circ_002046;osa_circ_002047;osa_circ_002051;osa_circ_002052;osa_circ_002054…
GLYMA07G38260	AT3G21500	LOC_Os05g33840	0	1	Gm07circRNA1610;Gm07circRNA1611;Gm07circRNA19;Gm07circRNA20	NA	osa_circ_027875
GLYMA07G38260	AT4G15560	LOC_Os05g33840	0	1	Gm07circRNA1610;Gm07circRNA1611;Gm07circRNA19;Gm07circRNA20	ath_circ_020672;ath_circ_020673;ath_circ_020674;ath_circ_020675;ath_circ_020676;ath_circ_020677;ath_circ_020678;ath_circ_020679;ath_circ_020680;ath_circ_020681;ath_circ_020682	osa_circ_027875
GLYMA07G37570	AT3G06860	LOC_Os01g24680	0	1	Gm07circRNA563	ath_circ_013223	osa_circ_001660;osa_circ_001661;osa_circ_001662;osa_circ_001663
GLYMA07G37570	AT3G06860	LOC_Os05g29880	0	1	Gm07circRNA563	ath_circ_013223	osa_circ_027607
GLYMA07G37570	AT3G06860	LOC_Os05g06300	0	1	Gm07circRNA563	ath_circ_013223	osa_circ_026632
GLYMA07G37330	AT3G16810	LOC_Os03g61560	1	1	Gm07circRNA561	ath_circ_014545;ath_circ_014546;ath_circ_014547;ath_circ_014548;ath_circ_014549;ath_circ_014550;ath_circ_014551;ath_circ_014552	osa_circ_022562;osa_circ_022563;osa_circ_022564;osa_circ_022565
GLYMA07G37311	AT5G11240	LOC_Os03g18840	1	1	Gm07circRNA560	ath_circ_024780;ath_circ_024781;ath_circ_024782;ath_circ_024783;ath_circ_024784	NA
GLYMA07G36910	AT3G66658	LOC_Os07g48920	1	1	Gm07circRNA559	NA	osa_circ_035412;osa_circ_035413;osa_circ_035414
GLYMA07G36390	AT3G17205	LOC_Os05g06690	1	1	Gm07circRNA16;Gm07circRNA558	ath_circ_014596;ath_circ_014598;ath_circ_014599;ath_circ_014602	osa_circ_026713;osa_circ_026714;osa_circ_026715;osa_circ_026718;osa_circ_026719
GLYMA07G35280	AT1G69340	LOC_Os03g05660	1	0	Gm07circRNA15	ath_circ_005976;ath_circ_005977;ath_circ_005978	NA
GLYMA07G35280	AT1G69340	LOC_Os10g30750	1	0	Gm07circRNA15	ath_circ_005976;ath_circ_005977;ath_circ_005978	osa_circ_006924
GLYMA07G34730	AT4G19860	LOC_Os04g52500	0	1	Gm07circRNA556	ath_circ_021079;ath_circ_021080;ath_circ_021081;ath_circ_021082;ath_circ_021083	osa_circ_025243
GLYMA07G34340	AT5G50650	LOC_Os11g39650	1	1	Gm07circRNA14	NA	osa_circ_009797
GLYMA07G34340	AT2G01470	LOC_Os11g39650	1	1	Gm07circRNA14	ath_circ_008320;ath_circ_008321;ath_circ_008322;ath_circ_008323	osa_circ_009797
GLYMA07G34340	AT5G50550	LOC_Os11g39650	1	1	Gm07circRNA14	NA	osa_circ_009797
GLYMA07G33200	AT2G15790	LOC_Os06g11320	0	1	Gm07circRNA554	ath_circ_008962;ath_circ_008963	NA
GLYMA07G33200	AT2G15790	LOC_Os02g52360	0	1	Gm07circRNA554	ath_circ_008962;ath_circ_008963	NA
GLYMA07G32531	AT2G33990	LOC_Os06g06160	0	1	Gm07circRNA551;Gm07circRNA552	NA	osa_circ_029737;osa_circ_029738;osa_circ_029739;osa_circ_029740;osa_circ_029741;osa_circ_029744
GLYMA07G31400	AT1G11060	LOC_Os10g35380	0	1	Gm07circRNA549	ath_circ_001272	osa_circ_007312;osa_circ_007316
GLYMA07G31400	AT1G61030	LOC_Os10g35380	0	1	Gm07circRNA549	NA	osa_circ_007312;osa_circ_007316
GLYMA07G31330	AT1G61065	LOC_Os10g35294	1	1	Gm07circRNA548	NA	osa_circ_007302
GLYMA07G31140	AT1G11130	LOC_Os02g07960	0	1	Gm07circRNA1602	ath_circ_001274;ath_circ_001275	osa_circ_013426;osa_circ_013427;osa_circ_013428;osa_circ_013429
GLYMA07G31140	AT1G11130	LOC_Os02g04430	0	1	Gm07circRNA1602	ath_circ_001274;ath_circ_001275	NA
GLYMA07G30470	AT4G33700	LOC_Os03g47120	0	1	Gm07circRNA1601	ath_circ_022853;ath_circ_022854;ath_circ_022855	NA
GLYMA07G20860	AT1G49430	LOC_Os11g35400	1	1	Gm07circRNA13;Gm07circRNA1600	ath_circ_004116;ath_circ_004117;ath_circ_004118;ath_circ_004119;ath_circ_004120;ath_circ_004121	osa_circ_009613
GLYMA07G20400	AT1G20950	LOC_Os06g22060	0	1	Gm07circRNA547	ath_circ_002310;ath_circ_002311	NA
GLYMA07G20400	AT1G20950	LOC_Os02g48360	0	1	Gm07circRNA547	ath_circ_002310;ath_circ_002311	osa_circ_016246;osa_circ_016247;osa_circ_016248;osa_circ_016249;osa_circ_016250;osa_circ_016251;osa_circ_016252
GLYMA07G20400	AT1G76550	LOC_Os06g22060	0	1	Gm07circRNA547	ath_circ_006728;ath_circ_006729	NA
GLYMA07G20400	AT1G76550	LOC_Os02g48360	0	1	Gm07circRNA547	ath_circ_006728;ath_circ_006729	osa_circ_016246;osa_circ_016247;osa_circ_016248;osa_circ_016249;osa_circ_016250;osa_circ_016251;osa_circ_016252
GLYMA07G18530	AT3G08960	LOC_Os03g18190	1	0	Gm07circRNA546	ath_circ_013427;ath_circ_013440;ath_circ_013441;ath_circ_013442	NA
GLYMA07G18530	AT3G08960	LOC_Os07g49260	1	1	Gm07circRNA546	ath_circ_013427;ath_circ_013440;ath_circ_013441;ath_circ_013442	osa_circ_035444;osa_circ_035445
GLYMA07G17810	AT2G38120	LOC_Os05g37470	1	1	Gm07circRNA1599	ath_circ_011354;ath_circ_011355;ath_circ_011356;ath_circ_011357	osa_circ_028081;osa_circ_028082;osa_circ_028083
GLYMA07G17810	AT2G38120	LOC_Os01g63770	1	1	Gm07circRNA1599	ath_circ_011354;ath_circ_011355;ath_circ_011356;ath_circ_011357	osa_circ_004865;osa_circ_004866;osa_circ_004867;osa_circ_004868;osa_circ_004869;osa_circ_004870
GLYMA07G16020	AT5G02230	LOC_Os03g16670	0	1	Gm07circRNA545	NA	osa_circ_019103;osa_circ_019104
GLYMA07G15930	AT3G09300	LOC_Os03g16690	0	1	Gm07circRNA1598	ath_circ_013505;ath_circ_013506;ath_circ_013507	osa_circ_019105;osa_circ_019106;osa_circ_019107;osa_circ_019108;osa_circ_019111;osa_circ_019112
GLYMA07G15930	AT5G02100	LOC_Os03g16690	0	1	Gm07circRNA1598	ath_circ_023783;ath_circ_023784;ath_circ_023785	osa_circ_019105;osa_circ_019106;osa_circ_019107;osa_circ_019108;osa_circ_019111;osa_circ_019112
GLYMA07G15050	AT4G26300	LOC_Os05g07030	0	1	Gm07circRNA1596	ath_circ_021829;ath_circ_021830;ath_circ_021831;ath_circ_021832;ath_circ_021833;ath_circ_021834;ath_circ_021835	osa_circ_026767;osa_circ_026768;osa_circ_026769;osa_circ_026770
GLYMA07G15050	AT4G26300	LOC_Os01g06510	0	1	Gm07circRNA1596	ath_circ_021829;ath_circ_021830;ath_circ_021831;ath_circ_021832;ath_circ_021833;ath_circ_021834;ath_circ_021835	osa_circ_000402;osa_circ_000403;osa_circ_000404
GLYMA07G15050	AT1G66530	LOC_Os05g07030	0	1	Gm07circRNA1596	ath_circ_005731;ath_circ_005732;ath_circ_005733	osa_circ_026767;osa_circ_026768;osa_circ_026769;osa_circ_026770
GLYMA07G15050	AT1G66530	LOC_Os01g06510	0	1	Gm07circRNA1596	ath_circ_005731;ath_circ_005732;ath_circ_005733	osa_circ_000402;osa_circ_000403;osa_circ_000404
GLYMA07G14995	AT5G45140	LOC_Os03g28960	1	1	Gm07circRNA1595;Gm07circRNA544	ath_circ_027942;ath_circ_027943;ath_circ_027944;ath_circ_027945;ath_circ_027946;ath_circ_027947;ath_circ_027948;ath_circ_027949	osa_circ_020259;osa_circ_020260;osa_circ_020261;osa_circ_020264;osa_circ_020265
GLYMA07G14860	AT1G47290	LOC_Os03g29170	1	1	Gm07circRNA543	ath_circ_003906	NA
GLYMA07G13211	AT2G44710	LOC_Os04g45930	1	1	Gm07circRNA540	ath_circ_012098;ath_circ_012099;ath_circ_012100;ath_circ_012101;ath_circ_012102;ath_circ_012103;ath_circ_012104;ath_circ_012105;ath_circ_012106	osa_circ_024723;osa_circ_024724;osa_circ_024725;osa_circ_024726
GLYMA07G13150	AT1G02145	LOC_Os04g46050	1	1	Gm07circRNA1593	ath_circ_000138;ath_circ_000139;ath_circ_000140;ath_circ_000141;ath_circ_000142	osa_circ_024739;osa_circ_024740
GLYMA07G12353	AT3G03570	LOC_Os09g40000	0	1	Gm07circRNA1592	ath_circ_012806	osa_circ_040291;osa_circ_040292
GLYMA07G11890	AT3G17810	LOC_Os02g50350	0	1	Gm07circRNA8	ath_circ_014642	osa_circ_016433;osa_circ_016434
GLYMA07G11495	AT1G48570	LOC_Os03g50120	1	1	Gm07circRNA1590	ath_circ_004039	NA
GLYMA07G09890	AT3G18480	LOC_Os03g50300	1	1	Gm07circRNA7	ath_circ_014713	osa_circ_021215;osa_circ_021216;osa_circ_021219;osa_circ_021220;osa_circ_021221;osa_circ_021222
GLYMA07G09450	AT5G19540	LOC_Os08g29780	1	1	Gm07circRNA1588	NA	osa_circ_036960;osa_circ_036961
GLYMA07G09270	AT1G67300	LOC_Os02g17500	0	1	Gm07circRNA535	ath_circ_005790;ath_circ_005791;ath_circ_005792	osa_circ_014244;osa_circ_014248;osa_circ_014250;osa_circ_014251
GLYMA07G09100	AT1G12650	LOC_Os09g35670	0	1	Gm07circRNA534	ath_circ_001411;ath_circ_001412;ath_circ_001413;ath_circ_001414	osa_circ_039900
GLYMA07G08240	AT2G45770	LOC_Os01g72800	0	1	Gm07circRNA1586	ath_circ_012236;ath_circ_012237	NA
GLYMA07G06340	AT1G01430	LOC_Os05g12380	0	1	Gm07circRNA1582	ath_circ_000043	NA
GLYMA07G06230	AT2G46420	LOC_Os01g12080	1	0	Gm07circRNA3;Gm07circRNA533	ath_circ_012324;ath_circ_012325;ath_circ_012326;ath_circ_012327;ath_circ_012328	osa_circ_000868;osa_circ_000869;osa_circ_000871;osa_circ_000873
GLYMA07G06230	AT2G46420	LOC_Os05g12170	1	1	Gm07circRNA3;Gm07circRNA533	ath_circ_012324;ath_circ_012325;ath_circ_012326;ath_circ_012327;ath_circ_012328	NA
GLYMA07G06230	AT3G61700	LOC_Os01g12080	1	0	Gm07circRNA3;Gm07circRNA533	ath_circ_019054;ath_circ_019055;ath_circ_019056	osa_circ_000868;osa_circ_000869;osa_circ_000871;osa_circ_000873
GLYMA07G06230	AT3G61700	LOC_Os05g12170	1	1	Gm07circRNA3;Gm07circRNA533	ath_circ_019054;ath_circ_019055;ath_circ_019056	NA
GLYMA07G05160	AT5G12370	LOC_Os12g13590	1	0	Gm07circRNA532	ath_circ_024921;ath_circ_024922;ath_circ_024923;ath_circ_024924;ath_circ_024925;ath_circ_024926;ath_circ_024927;ath_circ_024928;ath_circ_024929;ath_circ_024930	osa_circ_010935;osa_circ_010937;osa_circ_010938;osa_circ_010939;osa_circ_010940;osa_circ_010941
GLYMA07G05100	AT3G14270	LOC_Os08g34950	0	1	Gm07circRNA530;Gm07circRNA531	NA	osa_circ_037247;osa_circ_037248;osa_circ_037249;osa_circ_037250
GLYMA07G04870	AT1G72440	LOC_Os09g02810	1	1	Gm07circRNA1580	ath_circ_006274;ath_circ_006275	osa_circ_038437;osa_circ_038438;osa_circ_038439;osa_circ_038440;osa_circ_038441;osa_circ_038442;osa_circ_038443;osa_circ_038444
GLYMA07G04100	AT3G13990	LOC_Os06g10430	0	1	Gm07circRNA1579	ath_circ_014079;ath_circ_014081;ath_circ_014082	NA
GLYMA07G03980	AT1G67120	LOC_Os10g31864	1	0	Gm07circRNA528;Gm07circRNA529	ath_circ_005756;ath_circ_005757;ath_circ_005758;ath_circ_005759;ath_circ_005760;ath_circ_005761;ath_circ_005762	osa_circ_006982;osa_circ_006983;osa_circ_006984;osa_circ_006985;osa_circ_006986;osa_circ_006987;osa_circ_006990;osa_circ_006991;osa_circ_006992
GLYMA07G03980	AT1G67120	LOC_Os10g31856	1	0	Gm07circRNA528;Gm07circRNA529	ath_circ_005756;ath_circ_005757;ath_circ_005758;ath_circ_005759;ath_circ_005760;ath_circ_005761;ath_circ_005762	osa_circ_006981
GLYMA07G03850	AT1G80410	LOC_Os01g43030	0	1	Gm07circRNA526;Gm07circRNA527	ath_circ_007210;ath_circ_007211;ath_circ_007212;ath_circ_007213;ath_circ_007214;ath_circ_007215;ath_circ_007216;ath_circ_007217;ath_circ_007218;ath_circ_007219;ath_circ_007220;ath_circ_007221;ath_circ_007222	osa_circ_002643;osa_circ_002644;osa_circ_002645;osa_circ_002646;osa_circ_002647;osa_circ_002648;osa_circ_002649;osa_circ_002650;osa_circ_002651;osa_circ_002653;osa_circ_002654
GLYMA07G03250	AT1G15290	LOC_Os04g55230	1	1	Gm07circRNA1578	ath_circ_001661;ath_circ_001662;ath_circ_001663;ath_circ_001664;ath_circ_001666;ath_circ_001667	osa_circ_025601;osa_circ_025604;osa_circ_025608;osa_circ_025611;osa_circ_025612;osa_circ_025613;osa_circ_025614;osa_circ_025615
GLYMA07G03180	AT1G80490	LOC_Os03g14980	1	0	Gm07circRNA525	ath_circ_007228;ath_circ_007229;ath_circ_007230;ath_circ_007231;ath_circ_007232;ath_circ_007233;ath_circ_007234;ath_circ_007235;ath_circ_007236	osa_circ_018899;osa_circ_018900;osa_circ_018901;osa_circ_018903;osa_circ_018904;osa_circ_018905;osa_circ_018906;osa_circ_018907;osa_circ_018908;osa_circ_018909;osa_circ_018910;osa_circ_018911
GLYMA07G03180	AT1G15750	LOC_Os03g14980	1	0	Gm07circRNA525	ath_circ_001726;ath_circ_001727;ath_circ_001728;ath_circ_001729;ath_circ_001730;ath_circ_001731;ath_circ_001732;ath_circ_001733;ath_circ_001734;ath_circ_001735;ath_circ_001736	osa_circ_018899;osa_circ_018900;osa_circ_018901;osa_circ_018903;osa_circ_018904;osa_circ_018905;osa_circ_018906;osa_circ_018907;osa_circ_018908;osa_circ_018909;osa_circ_018910;osa_circ_018911
GLYMA07G02340	AT3G21140	LOC_Os02g05500	0	1	Gm07circRNA524	ath_circ_015013	NA
GLYMA07G02340	AT3G21140	LOC_Os08g40570	0	1	Gm07circRNA524	ath_circ_015013	NA
GLYMA07G02340	AT1G51560	LOC_Os02g05500	0	1	Gm07circRNA524	ath_circ_004297	NA
GLYMA07G02340	AT1G51560	LOC_Os08g40570	0	1	Gm07circRNA524	ath_circ_004297	NA
GLYMA07G02290	AT1G51590	LOC_Os04g51690	0	1	Gm07circRNA1576	ath_circ_004300;ath_circ_004301	osa_circ_025120;osa_circ_025121;osa_circ_025122;osa_circ_025123;osa_circ_025124
GLYMA07G02290	AT3G21160	LOC_Os04g51690	0	1	Gm07circRNA1576	ath_circ_015014;ath_circ_015015	osa_circ_025120;osa_circ_025121;osa_circ_025122;osa_circ_025123;osa_circ_025124
GLYMA07G02180	AT3G16170	LOC_Os01g55600	1	1	Gm07circRNA523	ath_circ_014442	NA
GLYMA07G01510	AT1G51720	LOC_Os01g37760	1	1	Gm07circRNA521	ath_circ_004324;ath_circ_004325;ath_circ_004326;ath_circ_004327;ath_circ_004328;ath_circ_004329;ath_circ_004330;ath_circ_004331;ath_circ_004332	osa_circ_002177
GLYMA07G01250	AT3G13750	LOC_Os02g12730	1	1	Gm07circRNA1572	ath_circ_014039;ath_circ_014040;ath_circ_014041;ath_circ_014042;ath_circ_014043;ath_circ_014044;ath_circ_014045;ath_circ_014047;ath_circ_014048;ath_circ_014049;ath_circ_014050;ath_circ_014051	NA
GLYMA07G01250	AT3G13750	LOC_Os06g37560	1	1	Gm07circRNA1572	ath_circ_014039;ath_circ_014040;ath_circ_014041;ath_circ_014042;ath_circ_014043;ath_circ_014044;ath_circ_014045;ath_circ_014047;ath_circ_014048;ath_circ_014049;ath_circ_014050;ath_circ_014051	osa_circ_031236;osa_circ_031238;osa_circ_031239
GLYMA07G01250	AT3G13750	LOC_Os01g39830	1	1	Gm07circRNA1572	ath_circ_014039;ath_circ_014040;ath_circ_014041;ath_circ_014042;ath_circ_014043;ath_circ_014044;ath_circ_014045;ath_circ_014047;ath_circ_014048;ath_circ_014049;ath_circ_014050;ath_circ_014051	osa_circ_002328
GLYMA07G01240	AT3G13772	LOC_Os06g37160	0	1	Gm07circRNA1	ath_circ_014052;ath_circ_014053	osa_circ_031200;osa_circ_031201
GLYMA07G01240	AT1G55130	LOC_Os06g37160	0	1	Gm07circRNA1	ath_circ_004756;ath_circ_004757;ath_circ_004758	osa_circ_031200;osa_circ_031201
GLYMA07G00420	AT5G20000	LOC_Os02g11050	0	1	Gm07circRNA518	ath_circ_025919	osa_circ_013737;osa_circ_013738;osa_circ_013739;osa_circ_013741
GLYMA07G00420	AT5G20000	LOC_Os06g39870	0	1	Gm07circRNA518	ath_circ_025919	NA
GLYMA07G00420	AT5G19990	LOC_Os02g11050	0	1	Gm07circRNA518	ath_circ_025910;ath_circ_025912	osa_circ_013737;osa_circ_013738;osa_circ_013739;osa_circ_013741
GLYMA07G00420	AT5G19990	LOC_Os06g39870	0	1	Gm07circRNA518	ath_circ_025910;ath_circ_025912	NA
GLYMA06G48320	AT1G35510	LOC_Os11g07510	0	1	Gm06circRNA1673	ath_circ_003649	osa_circ_008686
GLYMA06G48320	AT1G35510	LOC_Os12g07540	0	1	Gm06circRNA1673	ath_circ_003649	osa_circ_010659;osa_circ_010660
GLYMA06G47010	AT3G54360	LOC_Os01g01420	0	1	Gm06circRNA1672	ath_circ_018317;ath_circ_018318;ath_circ_018319	NA
GLYMA06G47010	AT3G54360	LOC_Os02g55200	0	1	Gm06circRNA1672	ath_circ_018317;ath_circ_018318;ath_circ_018319	osa_circ_016932;osa_circ_016933;osa_circ_016934
GLYMA06G45450	AT2G20900	LOC_Os08g08110	1	0	Gm06circRNA635	ath_circ_009401	osa_circ_036131;osa_circ_036133;osa_circ_036134
GLYMA06G45450	AT2G20900	LOC_Os01g57420	1	0	Gm06circRNA635	ath_circ_009401	osa_circ_004236;osa_circ_004237;osa_circ_004238;osa_circ_004239
GLYMA06G45450	AT2G20900	LOC_Os04g54200	1	0	Gm06circRNA635	ath_circ_009401	osa_circ_025510;osa_circ_025511
GLYMA06G45450	AT4G28130	LOC_Os08g08110	1	0	Gm06circRNA635	NA	osa_circ_036131;osa_circ_036133;osa_circ_036134
GLYMA06G45450	AT4G28130	LOC_Os01g57420	1	0	Gm06circRNA635	NA	osa_circ_004236;osa_circ_004237;osa_circ_004238;osa_circ_004239
GLYMA06G45450	AT4G28130	LOC_Os04g54200	1	0	Gm06circRNA635	NA	osa_circ_025510;osa_circ_025511
GLYMA06G45160	AT1G03550	LOC_Os05g42330	1	1	Gm06circRNA1671	NA	osa_circ_028427;osa_circ_028428;osa_circ_028430;osa_circ_028431;osa_circ_028432
GLYMA06G45160	AT1G03550	LOC_Os07g37740	1	1	Gm06circRNA1671	NA	osa_circ_034312;osa_circ_034313;osa_circ_034314
GLYMA06G45160	AT1G03550	LOC_Os03g38590	1	1	Gm06circRNA1671	NA	osa_circ_020535;osa_circ_020536;osa_circ_020538;osa_circ_020539
GLYMA06G45160	AT2G20840	LOC_Os01g57220	1	1	Gm06circRNA1671	ath_circ_009391	NA
GLYMA06G45160	AT2G20840	LOC_Os05g42330	1	1	Gm06circRNA1671	ath_circ_009391	osa_circ_028427;osa_circ_028428;osa_circ_028430;osa_circ_028431;osa_circ_028432
GLYMA06G45160	AT2G20840	LOC_Os07g37740	1	1	Gm06circRNA1671	ath_circ_009391	osa_circ_034312;osa_circ_034313;osa_circ_034314
GLYMA06G45160	AT2G20840	LOC_Os03g38590	1	1	Gm06circRNA1671	ath_circ_009391	osa_circ_020535;osa_circ_020536;osa_circ_020538;osa_circ_020539
GLYMA06G44330	AT2G20570	LOC_Os01g13740	0	1	Gm06circRNA58	ath_circ_009356;ath_circ_009357;ath_circ_009358;ath_circ_009359;ath_circ_009360;ath_circ_009361;ath_circ_009362;ath_circ_009363;ath_circ_009364	osa_circ_001005;osa_circ_001006;osa_circ_001010
GLYMA06G42310	AT5G54250	LOC_Os05g42250	1	1	Gm06circRNA1669	ath_circ_028930	osa_circ_028425
GLYMA06G42310	AT5G54250	LOC_Os01g57370	1	1	Gm06circRNA1669	ath_circ_028930	NA
GLYMA06G39710	AT2G05840	LOC_Os07g42260	0	1	Gm06circRNA631	ath_circ_008627;ath_circ_008628;ath_circ_008629;ath_circ_008630	NA
GLYMA06G36130	AT1G53165	LOC_Os07g32400	1	1	Gm06circRNA1666	ath_circ_004518;ath_circ_004519;ath_circ_004520;ath_circ_004521;ath_circ_004522;ath_circ_004523	osa_circ_033977;osa_circ_033978;osa_circ_033979;osa_circ_033980;osa_circ_033981;osa_circ_033982
GLYMA06G36130	AT3G15220	LOC_Os07g32400	1	1	Gm06circRNA1666	ath_circ_014282;ath_circ_014283;ath_circ_014284	osa_circ_033977;osa_circ_033978;osa_circ_033979;osa_circ_033980;osa_circ_033981;osa_circ_033982
GLYMA06G35940	AT5G26850	LOC_Os03g19520	0	1	Gm06circRNA1665	ath_circ_026768;ath_circ_026769;ath_circ_026770;ath_circ_026771	osa_circ_019476;osa_circ_019477
GLYMA06G35680	AT3G15180	LOC_Os05g48340	1	1	Gm06circRNA56	ath_circ_014279;ath_circ_014280	osa_circ_028872;osa_circ_028874
GLYMA06G35561	AT3G18380	LOC_Os06g28890	1	1	Gm06circRNA628	ath_circ_014708;ath_circ_014709	NA
GLYMA06G30000	AT4G28080	LOC_Os02g15660	1	0	Gm06circRNA53;Gm06circRNA54	ath_circ_022065;ath_circ_022066;ath_circ_022067;ath_circ_022068;ath_circ_022069;ath_circ_022070;ath_circ_022071;ath_circ_022072;ath_circ_022073;ath_circ_022074;ath_circ_022075;ath_circ_022076;ath_circ_022077;ath_circ_022078;ath_circ_022079;ath_circ_022080;ath_circ_022081;ath_circ_022082;ath_circ_022083;ath_circ_022084;ath_circ_022085	osa_circ_014140
GLYMA06G25030	AT2G24120	LOC_Os06g44230	0	1	Gm06circRNA1661;Gm06circRNA1662;Gm06circRNA50	ath_circ_009747;ath_circ_009748;ath_circ_009749;ath_circ_009750;ath_circ_009751;ath_circ_009752;ath_circ_009753	NA
GLYMA06G23400	AT4G20340	LOC_Os08g25460	0	1	Gm06circRNA1660	ath_circ_021142;ath_circ_021143;ath_circ_021144;ath_circ_021145	osa_circ_036797;osa_circ_036798;osa_circ_036799;osa_circ_036800;osa_circ_036801;osa_circ_036802
GLYMA06G23400	AT4G20810	LOC_Os08g25460	0	1	Gm06circRNA1660	NA	osa_circ_036797;osa_circ_036798;osa_circ_036799;osa_circ_036800;osa_circ_036801;osa_circ_036802
GLYMA06G23400	AT1G03280	LOC_Os08g25460	0	1	Gm06circRNA1660	ath_circ_000254	osa_circ_036797;osa_circ_036798;osa_circ_036799;osa_circ_036800;osa_circ_036801;osa_circ_036802
GLYMA06G23290	AT5G65900	LOC_Os03g58800	1	1	Gm06circRNA49	ath_circ_030136;ath_circ_030137;ath_circ_030138	NA
GLYMA06G23290	AT5G65900	LOC_Os03g58800	1	1	Gm06circRNA49	ath_circ_030136;ath_circ_030137;ath_circ_030138	NA
GLYMA06G23290	AT3G18600	LOC_Os03g58800	1	1	Gm06circRNA49	ath_circ_014721;ath_circ_014722;ath_circ_014723;ath_circ_014724;ath_circ_014725	NA
GLYMA06G23290	AT3G18600	LOC_Os03g58800	1	1	Gm06circRNA49	ath_circ_014721;ath_circ_014722;ath_circ_014723;ath_circ_014724;ath_circ_014725	NA
GLYMA06G21900	AT5G61150	LOC_Os03g54930	0	1	Gm06circRNA47;Gm06circRNA48	ath_circ_029586;ath_circ_029587;ath_circ_029588;ath_circ_029589	NA
GLYMA06G21900	AT5G61150	LOC_Os07g01880	0	1	Gm06circRNA47;Gm06circRNA48	ath_circ_029586;ath_circ_029587;ath_circ_029588;ath_circ_029589	osa_circ_032607;osa_circ_032608
GLYMA06G21900	AT5G61150	LOC_Os12g38970	0	1	Gm06circRNA47;Gm06circRNA48	ath_circ_029586;ath_circ_029587;ath_circ_029588;ath_circ_029589	osa_circ_012109;osa_circ_012110;osa_circ_012112
GLYMA06G20550	AT3G47690	LOC_Os04g54940	0	1	Gm06circRNA617	NA	osa_circ_025583;osa_circ_025584
GLYMA06G20550	AT5G62500	LOC_Os04g54940	0	1	Gm06circRNA617	NA	osa_circ_025583;osa_circ_025584
GLYMA06G19843	AT3G48160	LOC_Os06g13670	1	1	Gm06circRNA1654;Gm06circRNA1655;Gm06circRNA45	ath_circ_017732;ath_circ_017733	NA
GLYMA06G19843	AT3G48160	LOC_Os02g50630	1	1	Gm06circRNA1654;Gm06circRNA1655;Gm06circRNA45	ath_circ_017732;ath_circ_017733	NA
GLYMA06G19820	AT1G74920	LOC_Os08g32870	1	1	Gm06circRNA615;Gm06circRNA616	ath_circ_006537;ath_circ_006538;ath_circ_006539	osa_circ_037083;osa_circ_037084;osa_circ_037085;osa_circ_037087
GLYMA06G19820	AT1G74920	LOC_Os04g39020	1	1	Gm06circRNA615;Gm06circRNA616	ath_circ_006537;ath_circ_006538;ath_circ_006539	NA
GLYMA06G19820	AT3G48170	LOC_Os08g32870	1	1	Gm06circRNA615;Gm06circRNA616	ath_circ_017734;ath_circ_017735	osa_circ_037083;osa_circ_037084;osa_circ_037085;osa_circ_037087
GLYMA06G19820	AT3G48170	LOC_Os04g39020	1	1	Gm06circRNA615;Gm06circRNA616	ath_circ_017734;ath_circ_017735	NA
GLYMA06G19660	AT5G62890	LOC_Os02g50820	1	1	Gm06circRNA1652;Gm06circRNA1653	ath_circ_029773;ath_circ_029774	osa_circ_016510
GLYMA06G19660	AT5G62890	LOC_Os09g21340	1	1	Gm06circRNA1652;Gm06circRNA1653	ath_circ_029773;ath_circ_029774	osa_circ_039053;osa_circ_039054
GLYMA06G19660	AT5G62890	LOC_Os08g32500	1	1	Gm06circRNA1652;Gm06circRNA1653	ath_circ_029773;ath_circ_029774	osa_circ_037071
GLYMA06G19660	AT5G62890	LOC_Os03g60880	1	1	Gm06circRNA1652;Gm06circRNA1653	ath_circ_029773;ath_circ_029774	osa_circ_022509;osa_circ_022510;osa_circ_022511
GLYMA06G19660	AT5G49990	LOC_Os02g50820	1	1	Gm06circRNA1652;Gm06circRNA1653	ath_circ_028480	osa_circ_016510
GLYMA06G19660	AT5G49990	LOC_Os09g21340	1	1	Gm06circRNA1652;Gm06circRNA1653	ath_circ_028480	osa_circ_039053;osa_circ_039054
GLYMA06G19660	AT5G49990	LOC_Os08g32500	1	1	Gm06circRNA1652;Gm06circRNA1653	ath_circ_028480	osa_circ_037071
GLYMA06G19660	AT5G49990	LOC_Os03g60880	1	1	Gm06circRNA1652;Gm06circRNA1653	ath_circ_028480	osa_circ_022509;osa_circ_022510;osa_circ_022511
GLYMA06G19077	AT4G38120	LOC_Os08g05670	0	1	Gm06circRNA44	ath_circ_023361;ath_circ_023362;ath_circ_023363;ath_circ_023364;ath_circ_023367;ath_circ_023368	osa_circ_035871;osa_circ_035872;osa_circ_035874;osa_circ_035876
GLYMA06G18630	AT3G48260	LOC_Os05g01780	1	1	Gm06circRNA1650	ath_circ_017749	osa_circ_026205;osa_circ_026207;osa_circ_026208;osa_circ_026209;osa_circ_026210;osa_circ_026211;osa_circ_026212;osa_circ_026213;osa_circ_026214;osa_circ_026215;osa_circ_026216
GLYMA06G18170	AT5G50310	LOC_Os04g40740	1	0	Gm06circRNA614	ath_circ_028497;ath_circ_028498;ath_circ_028499;ath_circ_028500;ath_circ_028501	osa_circ_024245;osa_circ_024246;osa_circ_024247
GLYMA06G18145	AT3G48470	LOC_Os02g38800	1	0	Gm06circRNA613	ath_circ_017762	NA
GLYMA06G18145	AT3G48470	LOC_Os02g38680	1	1	Gm06circRNA613	ath_circ_017762	osa_circ_015313;osa_circ_015314;osa_circ_015319
GLYMA06G18145	AT3G48470	LOC_Os02g38680	1	1	Gm06circRNA613	ath_circ_017762	osa_circ_015313;osa_circ_015314;osa_circ_015319
GLYMA06G18145	AT3G48470	LOC_Os02g38680	1	1	Gm06circRNA613	ath_circ_017762	osa_circ_015313;osa_circ_015314;osa_circ_015319
GLYMA06G17680	AT5G63530	LOC_Os04g32030	0	1	Gm06circRNA612	ath_circ_029821;ath_circ_029822;ath_circ_029823;ath_circ_029824;ath_circ_029825;ath_circ_029826	osa_circ_023621;osa_circ_023622;osa_circ_023624
GLYMA06G17680	AT5G63530	LOC_Os02g30650	0	1	Gm06circRNA612	ath_circ_029821;ath_circ_029822;ath_circ_029823;ath_circ_029824;ath_circ_029825;ath_circ_029826	NA
GLYMA06G17680	AT5G50740	LOC_Os04g32030	0	1	Gm06circRNA612	ath_circ_028565;ath_circ_028566	osa_circ_023621;osa_circ_023622;osa_circ_023624
GLYMA06G17680	AT5G50740	LOC_Os02g30650	0	1	Gm06circRNA612	ath_circ_028565;ath_circ_028566	NA
GLYMA06G17050	AT5G07350	LOC_Os02g32350	1	0	Gm06circRNA1646;Gm06circRNA41;Gm06circRNA611	ath_circ_024331;ath_circ_024332;ath_circ_024333;ath_circ_024334;ath_circ_024335;ath_circ_024336;ath_circ_024337;ath_circ_024338	osa_circ_014835;osa_circ_014836;osa_circ_014838;osa_circ_014839;osa_circ_014840;osa_circ_014841;osa_circ_014842;osa_circ_014843;osa_circ_014844;osa_circ_014845;osa_circ_014846;osa_circ_014847;osa_circ_014848
GLYMA06G17050	AT5G07350	LOC_Os04g32960	1	0	Gm06circRNA1646;Gm06circRNA41;Gm06circRNA611	ath_circ_024331;ath_circ_024332;ath_circ_024333;ath_circ_024334;ath_circ_024335;ath_circ_024336;ath_circ_024337;ath_circ_024338	NA
GLYMA06G17050	AT5G61780	LOC_Os02g32350	1	0	Gm06circRNA1646;Gm06circRNA41;Gm06circRNA611	ath_circ_029645;ath_circ_029646;ath_circ_029647;ath_circ_029648;ath_circ_029649;ath_circ_029650;ath_circ_029651;ath_circ_029652;ath_circ_029653	osa_circ_014835;osa_circ_014836;osa_circ_014838;osa_circ_014839;osa_circ_014840;osa_circ_014841;osa_circ_014842;osa_circ_014843;osa_circ_014844;osa_circ_014845;osa_circ_014846;osa_circ_014847;osa_circ_014848
GLYMA06G17050	AT5G61780	LOC_Os04g32960	1	0	Gm06circRNA1646;Gm06circRNA41;Gm06circRNA611	ath_circ_029645;ath_circ_029646;ath_circ_029647;ath_circ_029648;ath_circ_029649;ath_circ_029650;ath_circ_029651;ath_circ_029652;ath_circ_029653	NA
GLYMA06G16940	AT5G08500	LOC_Os04g36050	0	1	Gm06circRNA610	ath_circ_024471	osa_circ_023931;osa_circ_023932
GLYMA06G16940	AT5G23575	LOC_Os04g36050	0	1	Gm06circRNA610	ath_circ_026353;ath_circ_026354;ath_circ_026355	osa_circ_023931;osa_circ_023932
GLYMA06G16920	AT5G23580	LOC_Os11g07040	1	1	Gm06circRNA40	ath_circ_026356	osa_circ_008665;osa_circ_008666;osa_circ_008667
GLYMA06G16920	AT5G23580	LOC_Os12g07230	1	1	Gm06circRNA40	ath_circ_026356	osa_circ_010628;osa_circ_010629
GLYMA06G16860	AT5G23630	LOC_Os05g33390	0	1	Gm06circRNA1645	ath_circ_026359;ath_circ_026360;ath_circ_026362;ath_circ_026363;ath_circ_026364;ath_circ_026365;ath_circ_026366;ath_circ_026367	osa_circ_027826;osa_circ_027827;osa_circ_027828;osa_circ_027830;osa_circ_027831;osa_circ_027833
GLYMA06G16691	AT5G08660	LOC_Os05g35530	0	1	Gm06circRNA1644	ath_circ_024510;ath_circ_024511;ath_circ_024512;ath_circ_024513	osa_circ_027999;osa_circ_028000
GLYMA06G16691	AT5G08660	LOC_Os04g35410	0	1	Gm06circRNA1644	ath_circ_024510;ath_circ_024511;ath_circ_024512;ath_circ_024513	osa_circ_023875;osa_circ_023876
GLYMA06G16570	AT3G52950	LOC_Os11g06930	1	1	Gm06circRNA1643	NA	osa_circ_008603
GLYMA06G16570	AT2G36500	LOC_Os11g06930	1	1	Gm06circRNA1643	NA	osa_circ_008603
GLYMA06G16300	AT5G63860	LOC_Os02g34860	1	1	Gm06circRNA1641	ath_circ_029853;ath_circ_029854;ath_circ_029855;ath_circ_029856;ath_circ_029857;ath_circ_029858;ath_circ_029859;ath_circ_029860;ath_circ_029861;ath_circ_029862	NA
GLYMA06G16300	AT5G63860	LOC_Os04g35570	1	1	Gm06circRNA1641	ath_circ_029853;ath_circ_029854;ath_circ_029855;ath_circ_029856;ath_circ_029857;ath_circ_029858;ath_circ_029859;ath_circ_029860;ath_circ_029861;ath_circ_029862	osa_circ_023897;osa_circ_023898;osa_circ_023900
GLYMA06G16110	AT5G63960	LOC_Os11g08330	0	1	Gm06circRNA608	ath_circ_029873;ath_circ_029874;ath_circ_029875	osa_circ_008731;osa_circ_008732;osa_circ_008733;osa_circ_008734;osa_circ_008735;osa_circ_008736;osa_circ_008737
GLYMA06G15840	AT5G64060	LOC_Os05g35170	0	1	Gm06circRNA1640	NA	osa_circ_027976;osa_circ_027977;osa_circ_027978;osa_circ_027979;osa_circ_027980;osa_circ_027981;osa_circ_027982;osa_circ_027983
GLYMA06G15840	AT5G09330	LOC_Os05g35170	0	1	Gm06circRNA1640	ath_circ_024555;ath_circ_024556;ath_circ_024557;ath_circ_024558	osa_circ_027976;osa_circ_027977;osa_circ_027978;osa_circ_027979;osa_circ_027980;osa_circ_027981;osa_circ_027982;osa_circ_027983
GLYMA06G15610	AT1G49160	LOC_Os11g06140	1	1	Gm06circRNA1639	ath_circ_004094;ath_circ_004095	NA
GLYMA06G15610	AT1G49160	LOC_Os12g06490	1	1	Gm06circRNA1639	ath_circ_004094;ath_circ_004095	osa_circ_010533;osa_circ_010534;osa_circ_010535;osa_circ_010538;osa_circ_010540
GLYMA06G15610	AT3G18750	LOC_Os11g06140	1	1	Gm06circRNA1639	ath_circ_014731;ath_circ_014732;ath_circ_014733	NA
GLYMA06G15610	AT3G18750	LOC_Os12g06490	1	1	Gm06circRNA1639	ath_circ_014731;ath_circ_014732;ath_circ_014733	osa_circ_010533;osa_circ_010534;osa_circ_010535;osa_circ_010538;osa_circ_010540
GLYMA06G15580	AT5G39590	LOC_Os04g56790	0	1	Gm06circRNA606	NA	osa_circ_025827
GLYMA06G15070	AT5G64940	LOC_Os02g36570	1	1	Gm06circRNA38;Gm06circRNA39	ath_circ_029995;ath_circ_029996;ath_circ_029997;ath_circ_029998;ath_circ_029999;ath_circ_030000;ath_circ_030001;ath_circ_030002;ath_circ_030003;ath_circ_030004;ath_circ_030005;ath_circ_030006;ath_circ_030007;ath_circ_030008;ath_circ_030009;ath_circ_030010;ath_circ_030011;ath_circ_030012;ath_circ_030013;ath_circ_030014;ath_circ_030015;ath_circ_030016;ath_circ_030017;ath_circ_030018;ath_circ_030019…	osa_circ_015137;osa_circ_015140
GLYMA06G14190	AT5G24530	LOC_Os03g03034	0	1	Gm06circRNA602	ath_circ_026459	osa_circ_017655;osa_circ_017656
GLYMA06G14190	AT5G24530	LOC_Os04g49194	0	1	Gm06circRNA602	ath_circ_026459	NA
GLYMA06G14070	AT3G03810	LOC_Os05g04190	0	1	Gm06circRNA37	NA	osa_circ_026444;osa_circ_026445;osa_circ_026446;osa_circ_026447
GLYMA06G13480	AT5G24300	LOC_Os06g06560	0	1	Gm06circRNA36	ath_circ_026432;ath_circ_026433	NA
GLYMA06G13200	AT5G53130	LOC_Os06g33570	1	1	Gm06circRNA600	ath_circ_028795	osa_circ_031054;osa_circ_031055;osa_circ_031057;osa_circ_031061;osa_circ_031064
GLYMA06G13200	AT5G53130	LOC_Os02g15580	1	1	Gm06circRNA600	ath_circ_028795	osa_circ_014125;osa_circ_014126
GLYMA06G13135	AT5G53170	LOC_Os01g43150	1	0	Gm06circRNA1637;Gm06circRNA34	ath_circ_028803;ath_circ_028804;ath_circ_028805;ath_circ_028807;ath_circ_028808;ath_circ_028809;ath_circ_028810;ath_circ_028812;ath_circ_028813;ath_circ_028814;ath_circ_028815;ath_circ_028816;ath_circ_028817;ath_circ_028818;ath_circ_028819;ath_circ_028820;ath_circ_028821;ath_circ_028822	osa_circ_002696;osa_circ_002697;osa_circ_002698;osa_circ_002699;osa_circ_002700;osa_circ_002701;osa_circ_002702
GLYMA06G13135	AT5G53170	LOC_Os01g40820	1	0	Gm06circRNA1637;Gm06circRNA34	ath_circ_028803;ath_circ_028804;ath_circ_028805;ath_circ_028807;ath_circ_028808;ath_circ_028809;ath_circ_028810;ath_circ_028812;ath_circ_028813;ath_circ_028814;ath_circ_028815;ath_circ_028816;ath_circ_028817;ath_circ_028818;ath_circ_028819;ath_circ_028820;ath_circ_028821;ath_circ_028822	osa_circ_002406
GLYMA06G12920	AT1G21360	LOC_Os08g01710	0	1	Gm06circRNA599	ath_circ_002359	NA
GLYMA06G12920	AT1G21360	LOC_Os04g35790	0	1	Gm06circRNA599	ath_circ_002359	NA
GLYMA06G10830	AT4G08920	LOC_Os02g36380	0	1	Gm06circRNA1632;Gm06circRNA1633	ath_circ_019928;ath_circ_019930	osa_circ_015117;osa_circ_015118;osa_circ_015119
GLYMA06G10320	AT1G58250	LOC_Os03g47760	1	0	Gm06circRNA1631;Gm06circRNA595;Gm06circRNA596	ath_circ_005051;ath_circ_005052;ath_circ_005053;ath_circ_005054;ath_circ_005055;ath_circ_005056;ath_circ_005057;ath_circ_005058	osa_circ_020971;osa_circ_020972;osa_circ_020974;osa_circ_020975;osa_circ_020976
GLYMA06G10320	AT1G58250	LOC_Os03g47754	1	0	Gm06circRNA1631;Gm06circRNA595;Gm06circRNA596	ath_circ_005051;ath_circ_005052;ath_circ_005053;ath_circ_005054;ath_circ_005055;ath_circ_005056;ath_circ_005057;ath_circ_005058	osa_circ_020967;osa_circ_020968
GLYMA06G10320	AT5G49680	LOC_Os03g47760	1	0	Gm06circRNA1631;Gm06circRNA595;Gm06circRNA596	ath_circ_028421	osa_circ_020971;osa_circ_020972;osa_circ_020974;osa_circ_020975;osa_circ_020976
GLYMA06G10320	AT5G49680	LOC_Os03g47754	1	0	Gm06circRNA1631;Gm06circRNA595;Gm06circRNA596	ath_circ_028421	osa_circ_020967;osa_circ_020968
GLYMA06G10261	AT1G58230	LOC_Os02g06720	1	0	Gm06circRNA1630	ath_circ_005049;ath_circ_005050	osa_circ_013291;osa_circ_013292;osa_circ_013293;osa_circ_013294;osa_circ_013295
GLYMA06G10261	AT1G58230	LOC_Os02g06725	1	0	Gm06circRNA1630	ath_circ_005049;ath_circ_005050	osa_circ_013297;osa_circ_013298;osa_circ_013299
GLYMA06G10261	AT1G58230	LOC_Os06g46480	1	0	Gm06circRNA1630	ath_circ_005049;ath_circ_005050	NA
GLYMA06G10261	AT1G58230	LOC_Os02g06720	1	0	Gm06circRNA1630	ath_circ_005049;ath_circ_005050	osa_circ_013291;osa_circ_013292;osa_circ_013293;osa_circ_013294;osa_circ_013295
GLYMA06G10261	AT1G58230	LOC_Os06g46475	1	0	Gm06circRNA1630	ath_circ_005049;ath_circ_005050	NA
GLYMA06G10010	AT1G09730	LOC_Os05g11770	1	1	Gm06circRNA1628;Gm06circRNA32	ath_circ_001060;ath_circ_001061;ath_circ_001062;ath_circ_001064;ath_circ_001065	osa_circ_026977;osa_circ_026978;osa_circ_026979;osa_circ_026980;osa_circ_026982;osa_circ_026984
GLYMA06G09980	AT1G28200	LOC_Os03g08860	1	1	Gm06circRNA593	NA	osa_circ_018298
GLYMA06G09930	AT5G10940	LOC_Os03g08830	0	1	Gm06circRNA592	ath_circ_024736;ath_circ_024737;ath_circ_024738;ath_circ_024739	osa_circ_018297
GLYMA06G09870	AT4G24590	LOC_Os09g29060	1	1	Gm06circRNA1627	ath_circ_021631	NA
GLYMA06G09870	AT4G24590	LOC_Os02g54080	1	1	Gm06circRNA1627	ath_circ_021631	osa_circ_016802;osa_circ_016803
GLYMA06G09870	AT5G49710	LOC_Os09g29060	1	1	Gm06circRNA1627	ath_circ_028422	NA
GLYMA06G09870	AT5G49710	LOC_Os02g54080	1	1	Gm06circRNA1627	ath_circ_028422	osa_circ_016802;osa_circ_016803
GLYMA06G09690	AT3G28670	LOC_Os10g11110	1	1	Gm06circRNA1626	ath_circ_015783;ath_circ_015784	osa_circ_006366;osa_circ_006367;osa_circ_006368;osa_circ_006369
GLYMA06G09690	AT3G28670	LOC_Os10g11110	1	1	Gm06circRNA1626	ath_circ_015783;ath_circ_015784	osa_circ_006366;osa_circ_006367;osa_circ_006368;osa_circ_006369
GLYMA06G08680	AT5G25757	LOC_Os01g12870	1	1	Gm06circRNA31	NA	osa_circ_000927;osa_circ_000928
GLYMA06G08680	AT5G25757	LOC_Os05g13950	1	1	Gm06circRNA31	NA	osa_circ_027082;osa_circ_027084;osa_circ_027085;osa_circ_027086;osa_circ_027087
GLYMA06G08680	AT5G25754	LOC_Os01g12870	1	1	Gm06circRNA31	NA	osa_circ_000927;osa_circ_000928
GLYMA06G08680	AT5G25754	LOC_Os05g13950	1	1	Gm06circRNA31	NA	osa_circ_027082;osa_circ_027084;osa_circ_027085;osa_circ_027086;osa_circ_027087
GLYMA06G08170	AT2G24610	LOC_Os02g54760	0	1	Gm06circRNA1623	ath_circ_009777	osa_circ_016862;osa_circ_016863
GLYMA06G07850	AT2G25730	LOC_Os01g40990	1	0	Gm06circRNA30;Gm06circRNA588	ath_circ_009855;ath_circ_009856;ath_circ_009857;ath_circ_009858;ath_circ_009859;ath_circ_009860;ath_circ_009861;ath_circ_009862;ath_circ_009863;ath_circ_009864;ath_circ_009865	osa_circ_002422;osa_circ_002423;osa_circ_002424;osa_circ_002425;osa_circ_002426;osa_circ_002427;osa_circ_002428;osa_circ_002429;osa_circ_002430;osa_circ_002431
GLYMA06G07320	AT4G32410	LOC_Os05g08370	1	1	Gm06circRNA587	ath_circ_022574;ath_circ_022575;ath_circ_022576;ath_circ_022578;ath_circ_022579;ath_circ_022580;ath_circ_022581;ath_circ_022582;ath_circ_022583;ath_circ_022585;ath_circ_022586;ath_circ_022587;ath_circ_022588;ath_circ_022589	osa_circ_026838;osa_circ_026839;osa_circ_026840;osa_circ_026842;osa_circ_026844;osa_circ_026845
GLYMA06G07320	AT2G25540	LOC_Os05g08370	1	1	Gm06circRNA587	NA	osa_circ_026838;osa_circ_026839;osa_circ_026840;osa_circ_026842;osa_circ_026844;osa_circ_026845
GLYMA06G06850	AT4G18710	LOC_Os06g35530	1	0	Gm06circRNA586	ath_circ_020980;ath_circ_020981;ath_circ_020982;ath_circ_020983;ath_circ_020984;ath_circ_020985;ath_circ_020986;ath_circ_020987	osa_circ_031105;osa_circ_031106;osa_circ_031107;osa_circ_031108
GLYMA06G06850	AT4G18710	LOC_Os01g10840	1	0	Gm06circRNA586	ath_circ_020980;ath_circ_020981;ath_circ_020982;ath_circ_020983;ath_circ_020984;ath_circ_020985;ath_circ_020986;ath_circ_020987	osa_circ_000783;osa_circ_000784
GLYMA06G06850	AT4G18710	LOC_Os05g11730	1	0	Gm06circRNA586	ath_circ_020980;ath_circ_020981;ath_circ_020982;ath_circ_020983;ath_circ_020984;ath_circ_020985;ath_circ_020986;ath_circ_020987	osa_circ_026974
GLYMA06G06850	AT4G18710	LOC_Os02g14130	1	0	Gm06circRNA586	ath_circ_020980;ath_circ_020981;ath_circ_020982;ath_circ_020983;ath_circ_020984;ath_circ_020985;ath_circ_020986;ath_circ_020987	osa_circ_014015;osa_circ_014016;osa_circ_014018;osa_circ_014019;osa_circ_014020;osa_circ_014021;osa_circ_014022
GLYMA06G05570	AT5G11960	LOC_Os01g51190	1	1	Gm06circRNA28	ath_circ_024873;ath_circ_024874;ath_circ_024875;ath_circ_024876;ath_circ_024877	NA
GLYMA06G05280	AT1G10070	LOC_Os03g12890	1	1	Gm06circRNA27;Gm06circRNA585	ath_circ_001101;ath_circ_001102	NA
GLYMA06G05280	AT1G10060	LOC_Os03g12890	1	1	Gm06circRNA27;Gm06circRNA585	ath_circ_001100	NA
GLYMA06G04930	AT1G19750	LOC_Os01g63900	0	1	Gm06circRNA1622;Gm06circRNA584	NA	osa_circ_004887;osa_circ_004888
GLYMA06G04930	AT1G27840	LOC_Os01g63900	0	1	Gm06circRNA1622;Gm06circRNA584	ath_circ_002929	osa_circ_004887;osa_circ_004888
GLYMA06G04860	AT1G27752	LOC_Os03g10750	0	1	Gm06circRNA583	ath_circ_002915;ath_circ_002916	osa_circ_018420;osa_circ_018421;osa_circ_018422
GLYMA06G04520	AT5G47820	LOC_Os09g02650	1	1	Gm06circRNA582	ath_circ_028239;ath_circ_028240;ath_circ_028241;ath_circ_028242;ath_circ_028243	osa_circ_038404;osa_circ_038405;osa_circ_038406;osa_circ_038408;osa_circ_038409;osa_circ_038414;osa_circ_038415;osa_circ_038416;osa_circ_038418
GLYMA06G04360	AT1G45233	LOC_Os02g52820	0	1	Gm06circRNA581	NA	osa_circ_016680
GLYMA06G04360	AT5G42920	LOC_Os02g52820	0	1	Gm06circRNA581	ath_circ_027708;ath_circ_027709	osa_circ_016680
GLYMA06G04065	AT2G26540	LOC_Os03g08730	1	1	Gm06circRNA1620	NA	osa_circ_018278;osa_circ_018279;osa_circ_018280
GLYMA06G03240	AT1G75400	LOC_Os01g15630	0	1	Gm06circRNA25	ath_circ_006606	osa_circ_001207;osa_circ_001209
GLYMA06G03240	AT1G19680	LOC_Os01g15630	0	1	Gm06circRNA25	NA	osa_circ_001207;osa_circ_001209
GLYMA06G03230	AT5G43010	LOC_Os06g40560	1	0	Gm06circRNA1619	ath_circ_027721;ath_circ_027722;ath_circ_027723	osa_circ_031325
GLYMA06G03230	AT5G43010	LOC_Os02g10640	1	0	Gm06circRNA1619	ath_circ_027721;ath_circ_027722;ath_circ_027723	osa_circ_013693;osa_circ_013694;osa_circ_013695;osa_circ_013696
GLYMA06G03230	AT1G45000	LOC_Os06g40560	1	0	Gm06circRNA1619	ath_circ_003860	osa_circ_031325
GLYMA06G03230	AT1G45000	LOC_Os02g10640	1	0	Gm06circRNA1619	ath_circ_003860	osa_circ_013693;osa_circ_013694;osa_circ_013695;osa_circ_013696
GLYMA06G02130	AT1G76260	LOC_Os08g44010	0	1	Gm06circRNA577	NA	osa_circ_037980
GLYMA06G02130	AT1G20540	LOC_Os08g44010	0	1	Gm06circRNA577	ath_circ_002247	osa_circ_037980
GLYMA06G02090	AT1G42440	LOC_Os11g19250	0	1	Gm06circRNA576	ath_circ_003749;ath_circ_003750;ath_circ_003751;ath_circ_003752;ath_circ_003753	osa_circ_009133;osa_circ_009134;osa_circ_009135
GLYMA06G02080	AT5G42310	LOC_Os07g36390	1	1	Gm06circRNA1618	ath_circ_027636;ath_circ_027637;ath_circ_027638;ath_circ_027639	osa_circ_034198
GLYMA06G02070	AT5G42320	LOC_Os02g02710	0	1	Gm06circRNA1616;Gm06circRNA1617;Gm06circRNA574;Gm06circRNA575	ath_circ_027641;ath_circ_027642;ath_circ_027643	osa_circ_012791;osa_circ_012792
GLYMA06G00800	AT4G34840	LOC_Os06g02220	1	1	Gm06circRNA573	NA	osa_circ_029376
GLYMA06G00360	AT5G12230	LOC_Os12g41962	1	1	Gm06circRNA570;Gm06circRNA571	ath_circ_024901;ath_circ_024902;ath_circ_024903;ath_circ_024904;ath_circ_024905;ath_circ_024906;ath_circ_024907;ath_circ_024909	osa_circ_012300;osa_circ_012301;osa_circ_012302;osa_circ_012303;osa_circ_012304
GLYMA06G00360	AT5G12230	LOC_Os03g44010	1	1	Gm06circRNA570;Gm06circRNA571	ath_circ_024901;ath_circ_024902;ath_circ_024903;ath_circ_024904;ath_circ_024905;ath_circ_024906;ath_circ_024907;ath_circ_024909	osa_circ_020753;osa_circ_020755;osa_circ_020756;osa_circ_020757;osa_circ_020758
GLYMA06G00360	AT5G19480	LOC_Os12g41962	1	1	Gm06circRNA570;Gm06circRNA571	ath_circ_025821	osa_circ_012300;osa_circ_012301;osa_circ_012302;osa_circ_012303;osa_circ_012304
GLYMA06G00360	AT5G19480	LOC_Os03g44010	1	1	Gm06circRNA570;Gm06circRNA571	ath_circ_025821	osa_circ_020753;osa_circ_020755;osa_circ_020756;osa_circ_020757;osa_circ_020758
GLYMA06G00230	AT4G38240	LOC_Os02g58590	0	1	Gm06circRNA22	ath_circ_023381;ath_circ_023382;ath_circ_023383;ath_circ_023384	osa_circ_017394
GLYMA05G37570	AT1G63850	LOC_Os04g49060	0	1	Gm05circRNA1707	NA	osa_circ_024984;osa_circ_024985;osa_circ_024986
GLYMA05G37400	AT1G63980	LOC_Os03g03390	0	1	Gm05circRNA668	ath_circ_005496;ath_circ_005497	osa_circ_017678;osa_circ_017679;osa_circ_017680
GLYMA05G37330	AT1G64060	LOC_Os01g53294	0	1	Gm05circRNA1706	ath_circ_005500;ath_circ_005501;ath_circ_005502	osa_circ_003784;osa_circ_003787;osa_circ_003788;osa_circ_003789;osa_circ_003790
GLYMA05G37330	AT1G64060	LOC_Os05g45210	0	1	Gm05circRNA1706	ath_circ_005500;ath_circ_005501;ath_circ_005502	osa_circ_028599;osa_circ_028600;osa_circ_028601;osa_circ_028602
GLYMA05G36350	AT3G10700	LOC_Os04g51880	0	1	Gm05circRNA74	ath_circ_013676;ath_circ_013677	osa_circ_025133;osa_circ_025134;osa_circ_025135;osa_circ_025136
GLYMA05G34560	AT1G24764	LOC_Os02g50320	0	1	Gm05circRNA1704	ath_circ_002662;ath_circ_002663;ath_circ_002664	NA
GLYMA05G34560	AT1G24764	LOC_Os12g44340	0	1	Gm05circRNA1704	ath_circ_002662;ath_circ_002663;ath_circ_002664	osa_circ_012542;osa_circ_012544
GLYMA05G34560	AT1G24764	LOC_Os06g14080	0	1	Gm05circRNA1704	ath_circ_002662;ath_circ_002663;ath_circ_002664	osa_circ_030407
GLYMA05G34560	AT1G68060	LOC_Os02g50320	0	1	Gm05circRNA1704	ath_circ_005878	NA
GLYMA05G34560	AT1G68060	LOC_Os12g44340	0	1	Gm05circRNA1704	ath_circ_005878	osa_circ_012542;osa_circ_012544
GLYMA05G34560	AT1G68060	LOC_Os06g14080	0	1	Gm05circRNA1704	ath_circ_005878	osa_circ_030407
GLYMA05G34560	AT1G14840	LOC_Os02g50320	0	1	Gm05circRNA1704	ath_circ_001616	NA
GLYMA05G34560	AT1G14840	LOC_Os12g44340	0	1	Gm05circRNA1704	ath_circ_001616	osa_circ_012542;osa_circ_012544
GLYMA05G34560	AT1G14840	LOC_Os06g14080	0	1	Gm05circRNA1704	ath_circ_001616	osa_circ_030407
GLYMA05G34560	AT2G01750	LOC_Os02g50320	0	1	Gm05circRNA1704	ath_circ_008353	NA
GLYMA05G34560	AT2G01750	LOC_Os12g44340	0	1	Gm05circRNA1704	ath_circ_008353	osa_circ_012542;osa_circ_012544
GLYMA05G34560	AT2G01750	LOC_Os06g14080	0	1	Gm05circRNA1704	ath_circ_008353	osa_circ_030407
GLYMA05G32970	AT5G63770	LOC_Os12g12260	1	0	Gm05circRNA1703	ath_circ_029843;ath_circ_029845	osa_circ_010853
GLYMA05G32720	AT2G13440	LOC_Os01g72980	1	1	Gm05circRNA73	ath_circ_008870;ath_circ_008871;ath_circ_008872	osa_circ_005918
GLYMA05G32700	AT5G63970	LOC_Os01g73000	1	1	Gm05circRNA1702;Gm05circRNA666	ath_circ_029876;ath_circ_029877;ath_circ_029878;ath_circ_029879;ath_circ_029880;ath_circ_029881	osa_circ_005928;osa_circ_005930
GLYMA05G32640	AT3G55010	LOC_Os03g61600	0	1	Gm05circRNA665	ath_circ_018395;ath_circ_018396;ath_circ_018397;ath_circ_018398;ath_circ_018399	osa_circ_022566;osa_circ_022567;osa_circ_022568
GLYMA05G32510	AT1G53570	LOC_Os04g35700	0	1	Gm05circRNA1700;Gm05circRNA1701	ath_circ_004573	osa_circ_023906;osa_circ_023907;osa_circ_023908;osa_circ_023910
GLYMA05G32510	AT1G53570	LOC_Os11g10100	0	1	Gm05circRNA1700;Gm05circRNA1701	ath_circ_004573	osa_circ_008804;osa_circ_008806
GLYMA05G32510	AT1G53570	LOC_Os02g35010	0	1	Gm05circRNA1700;Gm05circRNA1701	ath_circ_004573	NA
GLYMA05G31623	AT5G65210	LOC_Os08g07970	1	1	Gm05circRNA664	ath_circ_030055;ath_circ_030056;ath_circ_030057;ath_circ_030058;ath_circ_030059;ath_circ_030060	osa_circ_036081;osa_circ_036082;osa_circ_036083;osa_circ_036084;osa_circ_036085;osa_circ_036086;osa_circ_036087;osa_circ_036088;osa_circ_036089;osa_circ_036090;osa_circ_036091;osa_circ_036092;osa_circ_036093;osa_circ_036094;osa_circ_036095;osa_circ_036096;osa_circ_036097;osa_circ_036098;osa_circ_036099;osa_circ_036100;osa_circ_036101;osa_circ_036102;osa_circ_036103;osa_circ_036104;osa_circ_036105…
GLYMA05G31623	AT5G65210	LOC_Os04g54474	1	1	Gm05circRNA664	ath_circ_030055;ath_circ_030056;ath_circ_030057;ath_circ_030058;ath_circ_030059;ath_circ_030060	osa_circ_025540;osa_circ_025541;osa_circ_025542
GLYMA05G31623	AT5G10030	LOC_Os08g07970	1	1	Gm05circRNA664	ath_circ_024668;ath_circ_024669;ath_circ_024670;ath_circ_024671;ath_circ_024672;ath_circ_024673	osa_circ_036081;osa_circ_036082;osa_circ_036083;osa_circ_036084;osa_circ_036085;osa_circ_036086;osa_circ_036087;osa_circ_036088;osa_circ_036089;osa_circ_036090;osa_circ_036091;osa_circ_036092;osa_circ_036093;osa_circ_036094;osa_circ_036095;osa_circ_036096;osa_circ_036097;osa_circ_036098;osa_circ_036099;osa_circ_036100;osa_circ_036101;osa_circ_036102;osa_circ_036103;osa_circ_036104;osa_circ_036105…
GLYMA05G31623	AT5G10030	LOC_Os04g54474	1	1	Gm05circRNA664	ath_circ_024668;ath_circ_024669;ath_circ_024670;ath_circ_024671;ath_circ_024672;ath_circ_024673	osa_circ_025540;osa_circ_025541;osa_circ_025542
GLYMA05G30210	AT1G10950	LOC_Os11g07910	1	1	Gm05circRNA71	ath_circ_001261;ath_circ_001262;ath_circ_001263	osa_circ_008699;osa_circ_008700;osa_circ_008701;osa_circ_008702;osa_circ_008704
GLYMA05G30210	AT1G10950	LOC_Os12g07670	1	1	Gm05circRNA71	ath_circ_001261;ath_circ_001262;ath_circ_001263	osa_circ_010664;osa_circ_010665;osa_circ_010666
GLYMA05G30210	AT1G10950	LOC_Os02g34690	1	1	Gm05circRNA71	ath_circ_001261;ath_circ_001262;ath_circ_001263	osa_circ_014985;osa_circ_014986;osa_circ_014987
GLYMA05G30120	AT2G31800	LOC_Os02g39560	1	1	Gm05circRNA1699	ath_circ_010590;ath_circ_010591	osa_circ_015430;osa_circ_015431;osa_circ_015436
GLYMA05G30120	AT2G31800	LOC_Os01g66860	1	1	Gm05circRNA1699	ath_circ_010590;ath_circ_010591	NA
GLYMA05G30120	AT3G59830	LOC_Os02g39560	1	1	Gm05circRNA1699	NA	osa_circ_015430;osa_circ_015431;osa_circ_015436
GLYMA05G30120	AT2G43850	LOC_Os02g39560	1	1	Gm05circRNA1699	ath_circ_011995	osa_circ_015430;osa_circ_015431;osa_circ_015436
GLYMA05G30120	AT2G43850	LOC_Os01g66860	1	1	Gm05circRNA1699	ath_circ_011995	NA
GLYMA05G29675	AT5G10630	LOC_Os04g58140	1	1	Gm05circRNA663	ath_circ_024716;ath_circ_024717	NA
GLYMA05G29675	AT5G10630	LOC_Os04g50870	1	1	Gm05circRNA663	ath_circ_024716;ath_circ_024717	osa_circ_025042;osa_circ_025043
GLYMA05G29675	AT5G10630	LOC_Os01g02720	1	1	Gm05circRNA663	ath_circ_024716;ath_circ_024717	osa_circ_000132
GLYMA05G28090	AT1G67310	LOC_Os04g31900	1	1	Gm05circRNA662	ath_circ_005793;ath_circ_005794;ath_circ_005795;ath_circ_005796;ath_circ_005797	osa_circ_023608;osa_circ_023609;osa_circ_023611;osa_circ_023616
GLYMA05G28090	AT1G67310	LOC_Os01g69910	1	1	Gm05circRNA662	ath_circ_005793;ath_circ_005794;ath_circ_005795;ath_circ_005796;ath_circ_005797	osa_circ_005558;osa_circ_005560;osa_circ_005561;osa_circ_005562;osa_circ_005563
GLYMA05G27821	AT1G67580	LOC_Os02g39010	1	1	Gm05circRNA1697;Gm05circRNA70	ath_circ_005824;ath_circ_005825	osa_circ_015361;osa_circ_015362;osa_circ_015363;osa_circ_015364;osa_circ_015365;osa_circ_015366
GLYMA05G27821	AT1G67580	LOC_Os04g41100	1	1	Gm05circRNA1697;Gm05circRNA70	ath_circ_005824;ath_circ_005825	osa_circ_024299;osa_circ_024300;osa_circ_024301;osa_circ_024302;osa_circ_024303;osa_circ_024304;osa_circ_024305;osa_circ_024306;osa_circ_024307
GLYMA05G26930	AT2G01880	LOC_Os10g02750	1	1	Gm05circRNA661	NA	osa_circ_006135
GLYMA05G26920	AT1G25230	LOC_Os03g13540	1	1	Gm05circRNA660	ath_circ_002759;ath_circ_002760;ath_circ_002761;ath_circ_002762	NA
GLYMA05G26920	AT1G25230	LOC_Os11g34710	1	1	Gm05circRNA660	ath_circ_002759;ath_circ_002760;ath_circ_002761;ath_circ_002762	NA
GLYMA05G26920	AT1G25230	LOC_Os11g34720	1	1	Gm05circRNA660	ath_circ_002759;ath_circ_002760;ath_circ_002761;ath_circ_002762	NA
GLYMA05G26920	AT1G25230	LOC_Os10g02750	1	1	Gm05circRNA660	ath_circ_002759;ath_circ_002760;ath_circ_002761;ath_circ_002762	osa_circ_006135
GLYMA05G26610	AT2G02170	LOC_Os03g02840	0	1	Gm05circRNA659	ath_circ_008383;ath_circ_008384;ath_circ_008385	NA
GLYMA05G26610	AT2G02170	LOC_Os02g02500	0	1	Gm05circRNA659	ath_circ_008383;ath_circ_008384;ath_circ_008385	NA
GLYMA05G25550	AT1G48050	LOC_Os03g63910	1	1	Gm05circRNA1693	ath_circ_003976	osa_circ_022785;osa_circ_022786
GLYMA05G24890	AT3G19720	LOC_Os12g07880	1	0	Gm05circRNA1692	ath_circ_014831;ath_circ_014832;ath_circ_014833;ath_circ_014834;ath_circ_014835	osa_circ_010686;osa_circ_010687;osa_circ_010688
GLYMA05G24161	AT4G35850	LOC_Os05g05320	1	1	Gm05circRNA657	ath_circ_023122;ath_circ_023123;ath_circ_023124;ath_circ_023125	osa_circ_026556
GLYMA05G23670	AT5G46630	LOC_Os02g46510	1	1	Gm05circRNA1689	ath_circ_028091;ath_circ_028092;ath_circ_028093;ath_circ_028094;ath_circ_028095	osa_circ_016009;osa_circ_016013
GLYMA05G15805	AT3G50240	LOC_Os09g02650	1	1	Gm05circRNA66	ath_circ_017912;ath_circ_017913;ath_circ_017914	osa_circ_038404;osa_circ_038405;osa_circ_038406;osa_circ_038408;osa_circ_038409;osa_circ_038414;osa_circ_038415;osa_circ_038416;osa_circ_038418
GLYMA05G13870	AT1G09870	LOC_Os03g60370	1	1	Gm05circRNA1687;Gm05circRNA651	ath_circ_001080	NA
GLYMA05G10865	AT3G62800	LOC_Os01g56520	0	1	Gm05circRNA649	NA	osa_circ_004100
GLYMA05G10390	AT3G50560	LOC_Os08g37130	1	1	Gm05circRNA63	ath_circ_017950	NA
GLYMA05G09341	AT5G23430	LOC_Os04g58130	0	1	Gm05circRNA1685;Gm05circRNA1686;Gm05circRNA648	ath_circ_026327;ath_circ_026328;ath_circ_026329;ath_circ_026330;ath_circ_026331;ath_circ_026332;ath_circ_026333;ath_circ_026334;ath_circ_026335	osa_circ_025941
GLYMA05G09341	AT5G08390	LOC_Os04g58130	0	1	Gm05circRNA1685;Gm05circRNA1686;Gm05circRNA648	ath_circ_024432;ath_circ_024433;ath_circ_024434;ath_circ_024435;ath_circ_024436;ath_circ_024437	osa_circ_025941
GLYMA05G09280	AT1G66520	LOC_Os01g49330	1	0	Gm05circRNA1684;Gm05circRNA62	NA	osa_circ_003345
GLYMA05G08590	AT5G14740	LOC_Os01g45274	0	1	Gm05circRNA61	ath_circ_025218;ath_circ_025219;ath_circ_025220;ath_circ_025221;ath_circ_025222;ath_circ_025223;ath_circ_025224;ath_circ_025225;ath_circ_025226;ath_circ_025227;ath_circ_025228;ath_circ_025229;ath_circ_025230;ath_circ_025231;ath_circ_025232;ath_circ_025233;ath_circ_025234;ath_circ_025235	osa_circ_002846;osa_circ_002847;osa_circ_002848;osa_circ_002849;osa_circ_002850;osa_circ_002851;osa_circ_002855;osa_circ_002856;osa_circ_002857;osa_circ_002858;osa_circ_002863;osa_circ_002869;osa_circ_002870;osa_circ_002871;osa_circ_002872
GLYMA05G08590	AT5G14740	LOC_Os01g45274	0	1	Gm05circRNA61	ath_circ_025218;ath_circ_025219;ath_circ_025220;ath_circ_025221;ath_circ_025222;ath_circ_025223;ath_circ_025224;ath_circ_025225;ath_circ_025226;ath_circ_025227;ath_circ_025228;ath_circ_025229;ath_circ_025230;ath_circ_025231;ath_circ_025232;ath_circ_025233;ath_circ_025234;ath_circ_025235	osa_circ_002846;osa_circ_002847;osa_circ_002848;osa_circ_002849;osa_circ_002850;osa_circ_002851;osa_circ_002855;osa_circ_002856;osa_circ_002857;osa_circ_002858;osa_circ_002863;osa_circ_002869;osa_circ_002870;osa_circ_002871;osa_circ_002872
GLYMA05G08590	AT3G01500	LOC_Os01g45274	0	1	Gm05circRNA61	ath_circ_012578;ath_circ_012579;ath_circ_012580;ath_circ_012581;ath_circ_012582;ath_circ_012583;ath_circ_012584;ath_circ_012585;ath_circ_012586;ath_circ_012587;ath_circ_012588;ath_circ_012589;ath_circ_012590;ath_circ_012591;ath_circ_012592;ath_circ_012593;ath_circ_012594;ath_circ_012595;ath_circ_012596	osa_circ_002846;osa_circ_002847;osa_circ_002848;osa_circ_002849;osa_circ_002850;osa_circ_002851;osa_circ_002855;osa_circ_002856;osa_circ_002857;osa_circ_002858;osa_circ_002863;osa_circ_002869;osa_circ_002870;osa_circ_002871;osa_circ_002872
GLYMA05G08590	AT3G01500	LOC_Os01g45274	0	1	Gm05circRNA61	ath_circ_012578;ath_circ_012579;ath_circ_012580;ath_circ_012581;ath_circ_012582;ath_circ_012583;ath_circ_012584;ath_circ_012585;ath_circ_012586;ath_circ_012587;ath_circ_012588;ath_circ_012589;ath_circ_012590;ath_circ_012591;ath_circ_012592;ath_circ_012593;ath_circ_012594;ath_circ_012595;ath_circ_012596	osa_circ_002846;osa_circ_002847;osa_circ_002848;osa_circ_002849;osa_circ_002850;osa_circ_002851;osa_circ_002855;osa_circ_002856;osa_circ_002857;osa_circ_002858;osa_circ_002863;osa_circ_002869;osa_circ_002870;osa_circ_002871;osa_circ_002872
GLYMA05G07910	AT4G20340	LOC_Os08g25460	0	1	Gm05circRNA1683	ath_circ_021142;ath_circ_021143;ath_circ_021144;ath_circ_021145	osa_circ_036797;osa_circ_036798;osa_circ_036799;osa_circ_036800;osa_circ_036801;osa_circ_036802
GLYMA05G07910	AT4G20810	LOC_Os08g25460	0	1	Gm05circRNA1683	NA	osa_circ_036797;osa_circ_036798;osa_circ_036799;osa_circ_036800;osa_circ_036801;osa_circ_036802
GLYMA05G07910	AT1G03280	LOC_Os08g25460	0	1	Gm05circRNA1683	ath_circ_000254	osa_circ_036797;osa_circ_036798;osa_circ_036799;osa_circ_036800;osa_circ_036801;osa_circ_036802
GLYMA05G07580	AT5G08160	LOC_Os09g20640	1	1	Gm05circRNA645	NA	osa_circ_039017
GLYMA05G05440	AT4G17040	LOC_Os01g16530	1	0	Gm05circRNA1680	ath_circ_020852;ath_circ_020853;ath_circ_020854;ath_circ_020855;ath_circ_020856	NA
GLYMA05G03260	AT4G24840	LOC_Os03g63250	0	1	Gm05circRNA641	ath_circ_021669;ath_circ_021670;ath_circ_021671;ath_circ_021672	osa_circ_022714;osa_circ_022715;osa_circ_022716;osa_circ_022717;osa_circ_022718;osa_circ_022719;osa_circ_022721
GLYMA05G03150	AT1G56110	LOC_Os03g22880	0	1	Gm05circRNA640	ath_circ_004908;ath_circ_004909;ath_circ_004910;ath_circ_004911;ath_circ_004912;ath_circ_004913	osa_circ_019828;osa_circ_019829;osa_circ_019830;osa_circ_019831;osa_circ_019832
GLYMA05G03150	AT1G56110	LOC_Os07g46720	0	1	Gm05circRNA640	ath_circ_004908;ath_circ_004909;ath_circ_004910;ath_circ_004911;ath_circ_004912;ath_circ_004913	NA
GLYMA05G03150	AT3G12860	LOC_Os03g22880	0	1	Gm05circRNA640	NA	osa_circ_019828;osa_circ_019829;osa_circ_019830;osa_circ_019831;osa_circ_019832
GLYMA05G02910	AT5G63190	LOC_Os08g02690	0	1	Gm05circRNA639	ath_circ_029784	osa_circ_035672;osa_circ_035673;osa_circ_035674
GLYMA05G02910	AT5G63190	LOC_Os04g40660	0	1	Gm05circRNA639	ath_circ_029784	osa_circ_024241
GLYMA05G02910	AT4G24800	LOC_Os08g02690	0	1	Gm05circRNA639	ath_circ_021659;ath_circ_021660;ath_circ_021661	osa_circ_035672;osa_circ_035673;osa_circ_035674
GLYMA05G02910	AT4G24800	LOC_Os04g40660	0	1	Gm05circRNA639	ath_circ_021659;ath_circ_021660;ath_circ_021661	osa_circ_024241
GLYMA05G02910	AT3G48390	LOC_Os08g02690	0	1	Gm05circRNA639	NA	osa_circ_035672;osa_circ_035673;osa_circ_035674
GLYMA05G02910	AT3G48390	LOC_Os04g40660	0	1	Gm05circRNA639	NA	osa_circ_024241
GLYMA05G01570	AT1G74800	LOC_Os12g16480	1	0	Gm05circRNA1675	ath_circ_006529	NA
GLYMA05G01570	AT1G74800	LOC_Os07g09690	1	1	Gm05circRNA1675	ath_circ_006529	osa_circ_033123
GLYMA05G01570	AT1G74800	LOC_Os03g58920	1	1	Gm05circRNA1675	ath_circ_006529	NA
GLYMA05G01570	AT5G62620	LOC_Os07g09690	1	1	Gm05circRNA1675	NA	osa_circ_033123
GLYMA05G00360	AT5G08030	LOC_Os03g40670	0	1	Gm05circRNA637	NA	osa_circ_020620;osa_circ_020621;osa_circ_020622;osa_circ_020623
GLYMA05G00360	AT5G08030	LOC_Os01g55780	0	1	Gm05circRNA637	NA	osa_circ_003994
GLYMA05G00360	AT1G74210	LOC_Os03g40670	0	1	Gm05circRNA637	NA	osa_circ_020620;osa_circ_020621;osa_circ_020622;osa_circ_020623
GLYMA05G00360	AT1G74210	LOC_Os01g55780	0	1	Gm05circRNA637	NA	osa_circ_003994
GLYMA04G43650	AT1G22800	LOC_Os12g10200	1	1	Gm04circRNA714	NA	osa_circ_010783
GLYMA04G43540	AT2G44160	LOC_Os03g60090	0	1	Gm04circRNA1768	ath_circ_012045;ath_circ_012046	osa_circ_022424;osa_circ_022425;osa_circ_022427;osa_circ_022428;osa_circ_022430;osa_circ_022431
GLYMA04G43540	AT3G59970	LOC_Os03g60090	0	1	Gm04circRNA1768	ath_circ_018878;ath_circ_018879;ath_circ_018880;ath_circ_018881;ath_circ_018882;ath_circ_018883;ath_circ_018884;ath_circ_018885;ath_circ_018886;ath_circ_018887;ath_circ_018888	osa_circ_022424;osa_circ_022425;osa_circ_022427;osa_circ_022428;osa_circ_022430;osa_circ_022431
GLYMA04G43411	AT1G22070	LOC_Os08g07970	0	1	Gm04circRNA1767	ath_circ_002434	osa_circ_036081;osa_circ_036082;osa_circ_036083;osa_circ_036084;osa_circ_036085;osa_circ_036086;osa_circ_036087;osa_circ_036088;osa_circ_036089;osa_circ_036090;osa_circ_036091;osa_circ_036092;osa_circ_036093;osa_circ_036094;osa_circ_036095;osa_circ_036096;osa_circ_036097;osa_circ_036098;osa_circ_036099;osa_circ_036100;osa_circ_036101;osa_circ_036102;osa_circ_036103;osa_circ_036104;osa_circ_036105…
GLYMA04G43411	AT1G22070	LOC_Os04g54474	0	1	Gm04circRNA1767	ath_circ_002434	osa_circ_025540;osa_circ_025541;osa_circ_025542
GLYMA04G43411	AT1G77920	LOC_Os08g07970	0	1	Gm04circRNA1767	ath_circ_006856	osa_circ_036081;osa_circ_036082;osa_circ_036083;osa_circ_036084;osa_circ_036085;osa_circ_036086;osa_circ_036087;osa_circ_036088;osa_circ_036089;osa_circ_036090;osa_circ_036091;osa_circ_036092;osa_circ_036093;osa_circ_036094;osa_circ_036095;osa_circ_036096;osa_circ_036097;osa_circ_036098;osa_circ_036099;osa_circ_036100;osa_circ_036101;osa_circ_036102;osa_circ_036103;osa_circ_036104;osa_circ_036105…
GLYMA04G43411	AT1G77920	LOC_Os04g54474	0	1	Gm04circRNA1767	ath_circ_006856	osa_circ_025540;osa_circ_025541;osa_circ_025542
GLYMA04G42720	AT1G77490	LOC_Os12g07820	0	1	Gm04circRNA100;Gm04circRNA101	ath_circ_006816;ath_circ_006817;ath_circ_006818;ath_circ_006819;ath_circ_006820;ath_circ_006821	NA
GLYMA04G42720	AT1G77490	LOC_Os02g34810	0	1	Gm04circRNA100;Gm04circRNA101	ath_circ_006816;ath_circ_006817;ath_circ_006818;ath_circ_006819;ath_circ_006820;ath_circ_006821	osa_circ_014989;osa_circ_014990;osa_circ_014991;osa_circ_014992;osa_circ_014993;osa_circ_014996;osa_circ_014997
GLYMA04G42720	AT1G77490	LOC_Os12g07830	0	1	Gm04circRNA100;Gm04circRNA101	ath_circ_006816;ath_circ_006817;ath_circ_006818;ath_circ_006819;ath_circ_006820;ath_circ_006821	NA
GLYMA04G42720	AT1G77490	LOC_Os04g35520	0	1	Gm04circRNA100;Gm04circRNA101	ath_circ_006816;ath_circ_006817;ath_circ_006818;ath_circ_006819;ath_circ_006820;ath_circ_006821	osa_circ_023886;osa_circ_023887;osa_circ_023888;osa_circ_023890
GLYMA04G42720	AT4G08390	LOC_Os12g07820	0	1	Gm04circRNA100;Gm04circRNA101	ath_circ_019895;ath_circ_019896;ath_circ_019897;ath_circ_019898;ath_circ_019899;ath_circ_019900;ath_circ_019901;ath_circ_019902	NA
GLYMA04G42720	AT4G08390	LOC_Os02g34810	0	1	Gm04circRNA100;Gm04circRNA101	ath_circ_019895;ath_circ_019896;ath_circ_019897;ath_circ_019898;ath_circ_019899;ath_circ_019900;ath_circ_019901;ath_circ_019902	osa_circ_014989;osa_circ_014990;osa_circ_014991;osa_circ_014992;osa_circ_014993;osa_circ_014996;osa_circ_014997
GLYMA04G42720	AT4G08390	LOC_Os12g07830	0	1	Gm04circRNA100;Gm04circRNA101	ath_circ_019895;ath_circ_019896;ath_circ_019897;ath_circ_019898;ath_circ_019899;ath_circ_019900;ath_circ_019901;ath_circ_019902	NA
GLYMA04G42720	AT4G08390	LOC_Os04g35520	0	1	Gm04circRNA100;Gm04circRNA101	ath_circ_019895;ath_circ_019896;ath_circ_019897;ath_circ_019898;ath_circ_019899;ath_circ_019900;ath_circ_019901;ath_circ_019902	osa_circ_023886;osa_circ_023887;osa_circ_023888;osa_circ_023890
GLYMA04G42601	AT1G21700	LOC_Os11g08080	1	1	Gm04circRNA1765;Gm04circRNA99	ath_circ_002402;ath_circ_002403;ath_circ_002404;ath_circ_002405;ath_circ_002406	osa_circ_008711;osa_circ_008712
GLYMA04G42601	AT1G21700	LOC_Os12g07730	1	1	Gm04circRNA1765;Gm04circRNA99	ath_circ_002402;ath_circ_002403;ath_circ_002404;ath_circ_002405;ath_circ_002406	NA
GLYMA04G42246	AT1G21380	LOC_Os11g09350	0	1	Gm04circRNA1762;Gm04circRNA1763	ath_circ_002360;ath_circ_002361;ath_circ_002362;ath_circ_002363	NA
GLYMA04G41480	AT5G53400	LOC_Os06g12530	0	1	Gm04circRNA98	ath_circ_028838	NA
GLYMA04G41480	AT5G53400	LOC_Os02g51000	0	1	Gm04circRNA98	ath_circ_028838	NA
GLYMA04G41370	AT5G24300	LOC_Os06g06560	0	1	Gm04circRNA1761	ath_circ_026432;ath_circ_026433	NA
GLYMA04G41090	AT4G27720	LOC_Os10g37520	1	0	Gm04circRNA710	ath_circ_022015;ath_circ_022016	osa_circ_007705
GLYMA04G41090	AT4G27720	LOC_Os03g02380	1	0	Gm04circRNA710	ath_circ_022015;ath_circ_022016	NA
GLYMA04G41090	AT3G49310	LOC_Os10g37520	1	0	Gm04circRNA710	ath_circ_017838;ath_circ_017839;ath_circ_017840;ath_circ_017841;ath_circ_017842	osa_circ_007705
GLYMA04G41090	AT3G49310	LOC_Os03g02380	1	0	Gm04circRNA710	ath_circ_017838;ath_circ_017839;ath_circ_017840;ath_circ_017841;ath_circ_017842	NA
GLYMA04G40900	AT5G53620	LOC_Os08g43060	1	1	Gm04circRNA1760;Gm04circRNA97	ath_circ_028889;ath_circ_028890;ath_circ_028891;ath_circ_028892;ath_circ_028893;ath_circ_028894;ath_circ_028895	osa_circ_037914;osa_circ_037915;osa_circ_037916;osa_circ_037917
GLYMA04G39110	AT1G53570	LOC_Os04g35700	0	1	Gm04circRNA1756	ath_circ_004573	osa_circ_023906;osa_circ_023907;osa_circ_023908;osa_circ_023910
GLYMA04G39110	AT1G53570	LOC_Os11g10100	0	1	Gm04circRNA1756	ath_circ_004573	osa_circ_008804;osa_circ_008806
GLYMA04G39110	AT1G53570	LOC_Os02g35010	0	1	Gm04circRNA1756	ath_circ_004573	NA
GLYMA04G38800	AT5G63960	LOC_Os11g08330	0	1	Gm04circRNA707	ath_circ_029873;ath_circ_029874;ath_circ_029875	osa_circ_008731;osa_circ_008732;osa_circ_008733;osa_circ_008734;osa_circ_008735;osa_circ_008736;osa_circ_008737
GLYMA04G38670	AT5G63860	LOC_Os02g34860	1	1	Gm04circRNA1755	ath_circ_029853;ath_circ_029854;ath_circ_029855;ath_circ_029856;ath_circ_029857;ath_circ_029858;ath_circ_029859;ath_circ_029860;ath_circ_029861;ath_circ_029862	NA
GLYMA04G38670	AT5G63860	LOC_Os04g35570	1	1	Gm04circRNA1755	ath_circ_029853;ath_circ_029854;ath_circ_029855;ath_circ_029856;ath_circ_029857;ath_circ_029858;ath_circ_029859;ath_circ_029860;ath_circ_029861;ath_circ_029862	osa_circ_023897;osa_circ_023898;osa_circ_023900
GLYMA04G38590	AT5G63810	LOC_Os01g65460	1	1	Gm04circRNA1754	ath_circ_029850;ath_circ_029851	osa_circ_005056;osa_circ_005057
GLYMA04G38370	AT5G08660	LOC_Os01g65330	0	1	Gm04circRNA706	ath_circ_024510;ath_circ_024511;ath_circ_024512;ath_circ_024513	osa_circ_005040;osa_circ_005041;osa_circ_005042
GLYMA04G38370	AT5G08660	LOC_Os05g35530	0	1	Gm04circRNA706	ath_circ_024510;ath_circ_024511;ath_circ_024512;ath_circ_024513	osa_circ_027999;osa_circ_028000
GLYMA04G38370	AT5G08660	LOC_Os04g35410	0	1	Gm04circRNA706	ath_circ_024510;ath_circ_024511;ath_circ_024512;ath_circ_024513	osa_circ_023875;osa_circ_023876
GLYMA04G38320	AT5G63640	LOC_Os08g01740	1	1	Gm04circRNA1753	ath_circ_029834;ath_circ_029835;ath_circ_029836	osa_circ_035574
GLYMA04G38150	AT5G23580	LOC_Os11g07040	1	1	Gm04circRNA1752	ath_circ_026356	osa_circ_008665;osa_circ_008666;osa_circ_008667
GLYMA04G38150	AT5G23580	LOC_Os12g07230	1	1	Gm04circRNA1752	ath_circ_026356	osa_circ_010628;osa_circ_010629
GLYMA04G38010	AT5G07350	LOC_Os02g32350	1	0	Gm04circRNA705	ath_circ_024331;ath_circ_024332;ath_circ_024333;ath_circ_024334;ath_circ_024335;ath_circ_024336;ath_circ_024337;ath_circ_024338	osa_circ_014835;osa_circ_014836;osa_circ_014838;osa_circ_014839;osa_circ_014840;osa_circ_014841;osa_circ_014842;osa_circ_014843;osa_circ_014844;osa_circ_014845;osa_circ_014846;osa_circ_014847;osa_circ_014848
GLYMA04G38010	AT5G07350	LOC_Os04g32960	1	0	Gm04circRNA705	ath_circ_024331;ath_circ_024332;ath_circ_024333;ath_circ_024334;ath_circ_024335;ath_circ_024336;ath_circ_024337;ath_circ_024338	NA
GLYMA04G38010	AT5G61780	LOC_Os02g32350	1	0	Gm04circRNA705	ath_circ_029645;ath_circ_029646;ath_circ_029647;ath_circ_029648;ath_circ_029649;ath_circ_029650;ath_circ_029651;ath_circ_029652;ath_circ_029653	osa_circ_014835;osa_circ_014836;osa_circ_014838;osa_circ_014839;osa_circ_014840;osa_circ_014841;osa_circ_014842;osa_circ_014843;osa_circ_014844;osa_circ_014845;osa_circ_014846;osa_circ_014847;osa_circ_014848
GLYMA04G38010	AT5G61780	LOC_Os04g32960	1	0	Gm04circRNA705	ath_circ_029645;ath_circ_029646;ath_circ_029647;ath_circ_029648;ath_circ_029649;ath_circ_029650;ath_circ_029651;ath_circ_029652;ath_circ_029653	NA
GLYMA04G36950	AT5G63380	LOC_Os01g67530	1	1	Gm04circRNA704	ath_circ_029805	NA
GLYMA04G36950	AT5G63380	LOC_Os01g67540	1	1	Gm04circRNA704	ath_circ_029805	NA
GLYMA04G36950	AT5G63380	LOC_Os07g17970	1	1	Gm04circRNA704	ath_circ_029805	NA
GLYMA04G36770	AT5G50310	LOC_Os04g40740	1	0	Gm04circRNA1747	ath_circ_028497;ath_circ_028498;ath_circ_028499;ath_circ_028500;ath_circ_028501	osa_circ_024245;osa_circ_024246;osa_circ_024247
GLYMA04G36600	AT3G48420	LOC_Os03g36750	1	1	Gm04circRNA96	ath_circ_017755;ath_circ_017756;ath_circ_017757;ath_circ_017758	osa_circ_020465;osa_circ_020466
GLYMA04G36360	AT4G24740	LOC_Os12g27520	0	1	Gm04circRNA701	ath_circ_021650;ath_circ_021651;ath_circ_021652	osa_circ_011449;osa_circ_011450;osa_circ_011451;osa_circ_011452;osa_circ_011453;osa_circ_011455;osa_circ_011456
GLYMA04G35820	AT5G17990	LOC_Os03g03450	0	1	Gm04circRNA700	ath_circ_025615;ath_circ_025616;ath_circ_025617	NA
GLYMA04G34870	AT3G48160	LOC_Os06g13670	1	1	Gm04circRNA1743;Gm04circRNA1744;Gm04circRNA698	ath_circ_017732;ath_circ_017733	NA
GLYMA04G34870	AT3G48160	LOC_Os02g50630	1	1	Gm04circRNA1743;Gm04circRNA1744;Gm04circRNA698	ath_circ_017732;ath_circ_017733	NA
GLYMA04G34670	AT5G13050	LOC_Os07g39070	1	1	Gm04circRNA1742	ath_circ_024988	osa_circ_034525;osa_circ_034526;osa_circ_034527;osa_circ_034530
GLYMA04G34610	AT1G18950	LOC_Os07g09580	0	1	Gm04circRNA1741	ath_circ_002098;ath_circ_002100;ath_circ_002101;ath_circ_002102;ath_circ_002103	NA
GLYMA04G34370	AT3G47950	LOC_Os07g09340	1	1	Gm04circRNA1740	NA	osa_circ_033089;osa_circ_033090;osa_circ_033091;osa_circ_033093;osa_circ_033095
GLYMA04G34370	AT3G47950	LOC_Os12g44150	1	1	Gm04circRNA1740	NA	osa_circ_012509;osa_circ_012511
GLYMA04G34370	AT5G62670	LOC_Os07g09340	1	1	Gm04circRNA1740	ath_circ_029744;ath_circ_029745;ath_circ_029746;ath_circ_029747;ath_circ_029748;ath_circ_029749;ath_circ_029750;ath_circ_029751;ath_circ_029752;ath_circ_029753;ath_circ_029754	osa_circ_033089;osa_circ_033090;osa_circ_033091;osa_circ_033093;osa_circ_033095
GLYMA04G34370	AT5G62670	LOC_Os12g44150	1	1	Gm04circRNA1740	ath_circ_029744;ath_circ_029745;ath_circ_029746;ath_circ_029747;ath_circ_029748;ath_circ_029749;ath_circ_029750;ath_circ_029751;ath_circ_029752;ath_circ_029753;ath_circ_029754	osa_circ_012509;osa_circ_012511
GLYMA04G34370	AT5G62670	LOC_Os03g48310	1	1	Gm04circRNA1740	ath_circ_029744;ath_circ_029745;ath_circ_029746;ath_circ_029747;ath_circ_029748;ath_circ_029749;ath_circ_029750;ath_circ_029751;ath_circ_029752;ath_circ_029753;ath_circ_029754	NA
GLYMA04G32970	AT1G74330	LOC_Os07g40550	1	1	Gm04circRNA697	NA	osa_circ_034630;osa_circ_034631;osa_circ_034632;osa_circ_034633;osa_circ_034635;osa_circ_034636;osa_circ_034637
GLYMA04G32970	AT1G18670	LOC_Os07g40550	1	1	Gm04circRNA697	NA	osa_circ_034630;osa_circ_034631;osa_circ_034632;osa_circ_034633;osa_circ_034635;osa_circ_034636;osa_circ_034637
GLYMA04G28560	AT4G14270	LOC_Os03g23010	1	1	Gm04circRNA1739	ath_circ_020519;ath_circ_020520	osa_circ_019854;osa_circ_019855;osa_circ_019856;osa_circ_019857;osa_circ_019858
GLYMA04G28560	AT4G14270	LOC_Os07g46670	1	1	Gm04circRNA1739	ath_circ_020519;ath_circ_020520	osa_circ_035173
GLYMA04G24440	AT2G24100	LOC_Os06g08740	0	1	Gm04circRNA696	NA	osa_circ_029967;osa_circ_029969;osa_circ_029970
GLYMA04G24440	AT4G30780	LOC_Os06g08740	0	1	Gm04circRNA696	ath_circ_022366;ath_circ_022367	osa_circ_029967;osa_circ_029969;osa_circ_029970
GLYMA04G24430	AT4G28080	LOC_Os02g15660	1	0	Gm04circRNA91	ath_circ_022065;ath_circ_022066;ath_circ_022067;ath_circ_022068;ath_circ_022069;ath_circ_022070;ath_circ_022071;ath_circ_022072;ath_circ_022073;ath_circ_022074;ath_circ_022075;ath_circ_022076;ath_circ_022077;ath_circ_022078;ath_circ_022079;ath_circ_022080;ath_circ_022081;ath_circ_022082;ath_circ_022083;ath_circ_022084;ath_circ_022085	osa_circ_014140
GLYMA04G17050	AT1G26110	LOC_Os06g30060	1	1	Gm04circRNA695	ath_circ_002788;ath_circ_002789;ath_circ_002790	osa_circ_030942;osa_circ_030943;osa_circ_030944;osa_circ_030945;osa_circ_030946;osa_circ_030947;osa_circ_030948
GLYMA04G17050	AT1G26110	LOC_Os01g02090	1	1	Gm04circRNA695	ath_circ_002788;ath_circ_002789;ath_circ_002790	osa_circ_000120;osa_circ_000122
GLYMA04G16805	AT5G09860	LOC_Os03g01970	0	1	Gm04circRNA694	ath_circ_024640	osa_circ_017516;osa_circ_017517;osa_circ_017518;osa_circ_017519
GLYMA04G16260	AT5G04620	LOC_Os10g41150	0	1	Gm04circRNA693	NA	osa_circ_008008
GLYMA04G15130	AT3G54360	LOC_Os01g01420	0	1	Gm04circRNA692	ath_circ_018317;ath_circ_018318;ath_circ_018319	NA
GLYMA04G15130	AT3G54360	LOC_Os02g55200	0	1	Gm04circRNA692	ath_circ_018317;ath_circ_018318;ath_circ_018319	osa_circ_016932;osa_circ_016933;osa_circ_016934
GLYMA04G12981	AT5G56290	LOC_Os08g39080	0	1	Gm04circRNA1736;Gm04circRNA87	ath_circ_029129;ath_circ_029130;ath_circ_029131;ath_circ_029132;ath_circ_029133;ath_circ_029134;ath_circ_029135;ath_circ_029136;ath_circ_029137	osa_circ_037508;osa_circ_037509;osa_circ_037510;osa_circ_037513
GLYMA04G12729	AT1G55620	LOC_Os02g48880	0	1	Gm04circRNA1734;Gm04circRNA86	ath_circ_004818	osa_circ_016318
GLYMA04G12729	AT1G55620	LOC_Os08g38980	0	1	Gm04circRNA1734;Gm04circRNA86	ath_circ_004818	osa_circ_037503
GLYMA04G11380	AT1G78050	LOC_Os02g51590	0	1	Gm04circRNA1733	ath_circ_006869;ath_circ_006870	osa_circ_016586
GLYMA04G11380	AT1G22170	LOC_Os02g51590	0	1	Gm04circRNA1733	NA	osa_circ_016586
GLYMA04G10390	AT1G58250	LOC_Os03g47760	1	0	Gm04circRNA687;Gm04circRNA85	ath_circ_005051;ath_circ_005052;ath_circ_005053;ath_circ_005054;ath_circ_005055;ath_circ_005056;ath_circ_005057;ath_circ_005058	osa_circ_020971;osa_circ_020972;osa_circ_020974;osa_circ_020975;osa_circ_020976
GLYMA04G10390	AT1G58250	LOC_Os03g47754	1	0	Gm04circRNA687;Gm04circRNA85	ath_circ_005051;ath_circ_005052;ath_circ_005053;ath_circ_005054;ath_circ_005055;ath_circ_005056;ath_circ_005057;ath_circ_005058	osa_circ_020967;osa_circ_020968
GLYMA04G10390	AT5G49680	LOC_Os03g47760	1	0	Gm04circRNA687;Gm04circRNA85	ath_circ_028421	osa_circ_020971;osa_circ_020972;osa_circ_020974;osa_circ_020975;osa_circ_020976
GLYMA04G10390	AT5G49680	LOC_Os03g47754	1	0	Gm04circRNA687;Gm04circRNA85	ath_circ_028421	osa_circ_020967;osa_circ_020968
GLYMA04G10301	AT1G58230	LOC_Os02g06720	1	0	Gm04circRNA1731	ath_circ_005049;ath_circ_005050	osa_circ_013291;osa_circ_013292;osa_circ_013293;osa_circ_013294;osa_circ_013295
GLYMA04G10301	AT1G58230	LOC_Os02g06725	1	0	Gm04circRNA1731	ath_circ_005049;ath_circ_005050	osa_circ_013297;osa_circ_013298;osa_circ_013299
GLYMA04G10301	AT1G58230	LOC_Os06g46480	1	0	Gm04circRNA1731	ath_circ_005049;ath_circ_005050	NA
GLYMA04G10301	AT1G58230	LOC_Os02g06720	1	0	Gm04circRNA1731	ath_circ_005049;ath_circ_005050	osa_circ_013291;osa_circ_013292;osa_circ_013293;osa_circ_013294;osa_circ_013295
GLYMA04G10301	AT1G58230	LOC_Os06g46475	1	0	Gm04circRNA1731	ath_circ_005049;ath_circ_005050	NA
GLYMA04G10230	AT1G09700	LOC_Os05g24160	1	1	Gm04circRNA1730	NA	osa_circ_027361
GLYMA04G09965	AT1G09730	LOC_Os05g11770	1	1	Gm04circRNA1729;Gm04circRNA84	ath_circ_001060;ath_circ_001061;ath_circ_001062;ath_circ_001064;ath_circ_001065	osa_circ_026977;osa_circ_026978;osa_circ_026979;osa_circ_026980;osa_circ_026982;osa_circ_026984
GLYMA04G09790	AT4G24590	LOC_Os09g29060	1	1	Gm04circRNA1728	ath_circ_021631	NA
GLYMA04G09790	AT4G24590	LOC_Os02g54080	1	1	Gm04circRNA1728	ath_circ_021631	osa_circ_016802;osa_circ_016803
GLYMA04G09790	AT5G49710	LOC_Os09g29060	1	1	Gm04circRNA1728	ath_circ_028422	NA
GLYMA04G09790	AT5G49710	LOC_Os02g54080	1	1	Gm04circRNA1728	ath_circ_028422	osa_circ_016802;osa_circ_016803
GLYMA04G09730	AT4G24560	LOC_Os08g37350	0	1	Gm04circRNA1727	ath_circ_021628	osa_circ_037350;osa_circ_037351;osa_circ_037353;osa_circ_037354;osa_circ_037357
GLYMA04G09730	AT4G24560	LOC_Os09g28940	0	1	Gm04circRNA1727	ath_circ_021628	osa_circ_039486;osa_circ_039487;osa_circ_039488
GLYMA04G08550	AT4G32730	LOC_Os12g13570	1	1	Gm04circRNA685	ath_circ_022658;ath_circ_022659	osa_circ_010934
GLYMA04G08510	AT2G03120	LOC_Os05g36070	0	1	Gm04circRNA1725	ath_circ_008439;ath_circ_008440	NA
GLYMA04G08510	AT2G03120	LOC_Os02g02530	0	1	Gm04circRNA1725	ath_circ_008439;ath_circ_008440	osa_circ_012768
GLYMA04G07220	AT4G32410	LOC_Os05g08370	1	1	Gm04circRNA683	ath_circ_022574;ath_circ_022575;ath_circ_022576;ath_circ_022578;ath_circ_022579;ath_circ_022580;ath_circ_022581;ath_circ_022582;ath_circ_022583;ath_circ_022585;ath_circ_022586;ath_circ_022587;ath_circ_022588;ath_circ_022589	osa_circ_026838;osa_circ_026839;osa_circ_026840;osa_circ_026842;osa_circ_026844;osa_circ_026845
GLYMA04G07220	AT2G25540	LOC_Os05g08370	1	1	Gm04circRNA683	NA	osa_circ_026838;osa_circ_026839;osa_circ_026840;osa_circ_026842;osa_circ_026844;osa_circ_026845
GLYMA04G06570	AT4G31880	LOC_Os04g42320	0	1	Gm04circRNA80	ath_circ_022506;ath_circ_022507;ath_circ_022508	osa_circ_024453;osa_circ_024454;osa_circ_024455
GLYMA04G06570	AT5G10950	LOC_Os04g42320	0	1	Gm04circRNA80	NA	osa_circ_024453;osa_circ_024454;osa_circ_024455
GLYMA04G06260	AT5G24970	LOC_Os07g27480	0	1	Gm04circRNA1721	ath_circ_026510	osa_circ_033679;osa_circ_033680;osa_circ_033681;osa_circ_033682
GLYMA04G06250	AT5G24940	LOC_Os04g56450	0	1	Gm04circRNA680	NA	osa_circ_025783;osa_circ_025785
GLYMA04G06250	AT5G24940	LOC_Os02g05630	0	1	Gm04circRNA680	NA	osa_circ_013152;osa_circ_013153;osa_circ_013154;osa_circ_013155;osa_circ_013156;osa_circ_013157
GLYMA04G06250	AT5G10740	LOC_Os06g48300	0	1	Gm04circRNA680	ath_circ_024724;ath_circ_024725	NA
GLYMA04G06250	AT5G10740	LOC_Os04g56450	0	1	Gm04circRNA680	ath_circ_024724;ath_circ_024725	osa_circ_025783;osa_circ_025785
GLYMA04G06250	AT5G10740	LOC_Os02g05630	0	1	Gm04circRNA680	ath_circ_024724;ath_circ_024725	osa_circ_013152;osa_circ_013153;osa_circ_013154;osa_circ_013155;osa_circ_013156;osa_circ_013157
GLYMA04G06250	AT4G31750	LOC_Os04g56450	0	1	Gm04circRNA680	NA	osa_circ_025783;osa_circ_025785
GLYMA04G06250	AT4G31750	LOC_Os02g05630	0	1	Gm04circRNA680	NA	osa_circ_013152;osa_circ_013153;osa_circ_013154;osa_circ_013155;osa_circ_013156;osa_circ_013157
GLYMA04G05620	AT4G33090	LOC_Os09g19790	0	1	Gm04circRNA679	ath_circ_022743;ath_circ_022744;ath_circ_022745;ath_circ_022746;ath_circ_022747;ath_circ_022748	osa_circ_038965
GLYMA04G05620	AT4G33090	LOC_Os08g30820	0	1	Gm04circRNA679	ath_circ_022743;ath_circ_022744;ath_circ_022745;ath_circ_022746;ath_circ_022747;ath_circ_022748	NA
GLYMA04G04920	AT1G10130	LOC_Os03g52090	0	1	Gm04circRNA1719	ath_circ_001108;ath_circ_001110;ath_circ_001111;ath_circ_001112;ath_circ_001113;ath_circ_001114;ath_circ_001115;ath_circ_001116;ath_circ_001117	osa_circ_021636;osa_circ_021637;osa_circ_021638;osa_circ_021639;osa_circ_021641
GLYMA04G04830	AT1G27760	LOC_Os07g39900	0	1	Gm04circRNA1718	ath_circ_002917;ath_circ_002918;ath_circ_002919;ath_circ_002920;ath_circ_002921;ath_circ_002922;ath_circ_002923;ath_circ_002924	NA
GLYMA04G04830	AT1G27760	LOC_Os02g12710	0	1	Gm04circRNA1718	ath_circ_002917;ath_circ_002918;ath_circ_002919;ath_circ_002920;ath_circ_002921;ath_circ_002922;ath_circ_002923;ath_circ_002924	NA
GLYMA04G04830	AT1G27760	LOC_Os02g12700	0	1	Gm04circRNA1718	ath_circ_002917;ath_circ_002918;ath_circ_002919;ath_circ_002920;ath_circ_002921;ath_circ_002922;ath_circ_002923;ath_circ_002924	NA
GLYMA04G04830	AT1G27760	LOC_Os08g38340	0	1	Gm04circRNA1718	ath_circ_002917;ath_circ_002918;ath_circ_002919;ath_circ_002920;ath_circ_002921;ath_circ_002922;ath_circ_002923;ath_circ_002924	NA
GLYMA04G04830	AT1G27760	LOC_Os03g33590	0	1	Gm04circRNA1718	ath_circ_002917;ath_circ_002918;ath_circ_002919;ath_circ_002920;ath_circ_002921;ath_circ_002922;ath_circ_002923;ath_circ_002924	osa_circ_020449;osa_circ_020450
GLYMA04G04740	AT5G43130	LOC_Os02g43750	0	1	Gm04circRNA678	ath_circ_027728;ath_circ_027729;ath_circ_027730;ath_circ_027731;ath_circ_027732;ath_circ_027733;ath_circ_027735;ath_circ_027736;ath_circ_027737	osa_circ_015815
GLYMA04G04740	AT5G43130	LOC_Os03g32590	0	1	Gm04circRNA678	ath_circ_027728;ath_circ_027729;ath_circ_027730;ath_circ_027731;ath_circ_027732;ath_circ_027733;ath_circ_027735;ath_circ_027736;ath_circ_027737	osa_circ_020439;osa_circ_020440;osa_circ_020441;osa_circ_020442;osa_circ_020443
GLYMA04G04740	AT1G27720	LOC_Os02g43750	0	1	Gm04circRNA678	NA	osa_circ_015815
GLYMA04G04740	AT1G27720	LOC_Os03g32590	0	1	Gm04circRNA678	NA	osa_circ_020439;osa_circ_020440;osa_circ_020441;osa_circ_020442;osa_circ_020443
GLYMA04G04530	AT1G02740	LOC_Os11g34300	1	1	Gm04circRNA677	ath_circ_000182;ath_circ_000183;ath_circ_000184;ath_circ_000185	NA
GLYMA04G04530	AT1G02740	LOC_Os04g01130	1	1	Gm04circRNA677	ath_circ_000182;ath_circ_000183;ath_circ_000184;ath_circ_000185	osa_circ_022850
GLYMA04G04380	AT5G47820	LOC_Os09g02650	1	1	Gm04circRNA1716;Gm04circRNA1717	ath_circ_028239;ath_circ_028240;ath_circ_028241;ath_circ_028242;ath_circ_028243	osa_circ_038404;osa_circ_038405;osa_circ_038406;osa_circ_038408;osa_circ_038409;osa_circ_038414;osa_circ_038415;osa_circ_038416;osa_circ_038418
GLYMA04G03550	AT1G45150	LOC_Os07g39300	1	1	Gm04circRNA676	ath_circ_003865	osa_circ_034538
GLYMA04G03410	AT1G75210	LOC_Os03g56310	0	1	Gm04circRNA1714;Gm04circRNA675	ath_circ_006573;ath_circ_006574;ath_circ_006575;ath_circ_006576	osa_circ_022089
GLYMA04G02351	AT1G20225	LOC_Os09g37020	1	1	Gm04circRNA674	ath_circ_002203	NA
GLYMA04G02351	AT1G20225	LOC_Os04g15690	1	1	Gm04circRNA674	ath_circ_002203	osa_circ_023130
GLYMA04G02351	AT1G76020	LOC_Os09g37020	1	1	Gm04circRNA674	ath_circ_006653	NA
GLYMA04G02351	AT1G76020	LOC_Os04g15690	1	1	Gm04circRNA674	ath_circ_006653	osa_circ_023130
GLYMA04G02180	AT1G76140	LOC_Os01g01830	0	1	Gm04circRNA673	ath_circ_006668;ath_circ_006669	osa_circ_000090;osa_circ_000091;osa_circ_000093;osa_circ_000094;osa_circ_000095;osa_circ_000096;osa_circ_000097;osa_circ_000098
GLYMA04G02180	AT1G20380	LOC_Os01g01830	0	1	Gm04circRNA673	ath_circ_002215	osa_circ_000090;osa_circ_000091;osa_circ_000093;osa_circ_000094;osa_circ_000095;osa_circ_000096;osa_circ_000097;osa_circ_000098
GLYMA04G01971	AT5G42320	LOC_Os02g02710	0	1	Gm04circRNA1712;Gm04circRNA79	ath_circ_027641;ath_circ_027642;ath_circ_027643	osa_circ_012791;osa_circ_012792
GLYMA04G01450	AT2G16230	LOC_Os03g12620	1	1	Gm04circRNA1711	NA	osa_circ_018638
GLYMA04G01450	AT2G16230	LOC_Os03g46660	1	1	Gm04circRNA1711	NA	osa_circ_020915;osa_circ_020916
GLYMA04G01450	AT4G34480	LOC_Os03g12620	1	1	Gm04circRNA1711	ath_circ_022944;ath_circ_022945;ath_circ_022946;ath_circ_022947	osa_circ_018638
GLYMA04G01450	AT4G34480	LOC_Os03g46660	1	1	Gm04circRNA1711	ath_circ_022944;ath_circ_022945;ath_circ_022946;ath_circ_022947	osa_circ_020915;osa_circ_020916
GLYMA04G01450	AT4G34480	LOC_Os03g51240	1	1	Gm04circRNA1711	ath_circ_022944;ath_circ_022945;ath_circ_022946;ath_circ_022947	NA
GLYMA04G00270	AT4G35250	LOC_Os08g44000	1	1	Gm04circRNA1708	ath_circ_023032	osa_circ_037978;osa_circ_037979
GLYMA04G00250	AT4G38360	LOC_Os04g47530	1	0	Gm04circRNA669;Gm04circRNA76	ath_circ_023398	NA
GLYMA04G00250	AT4G38360	LOC_Os06g51100	1	0	Gm04circRNA669;Gm04circRNA76	ath_circ_023398	NA
GLYMA04G00250	AT4G38360	LOC_Os02g44910	1	0	Gm04circRNA669;Gm04circRNA76	ath_circ_023398	osa_circ_015918
GLYMA04G00200	AT4G38240	LOC_Os02g58590	0	1	Gm04circRNA75	ath_circ_023381;ath_circ_023382;ath_circ_023383;ath_circ_023384	osa_circ_017394
GLYMA03G41760	AT4G01040	LOC_Os01g43220	1	0	Gm03circRNA121	ath_circ_019371	osa_circ_002710
GLYMA03G41590	AT4G01120	LOC_Os05g49420	1	1	Gm03circRNA752	ath_circ_019390;ath_circ_019391	osa_circ_029029
GLYMA03G41590	AT4G01120	LOC_Os01g46970	1	1	Gm03circRNA752	ath_circ_019390;ath_circ_019391	NA
GLYMA03G41590	AT2G46270	LOC_Os05g49420	1	1	Gm03circRNA752	ath_circ_012298;ath_circ_012299;ath_circ_012300	osa_circ_029029
GLYMA03G41590	AT2G46270	LOC_Os01g46970	1	1	Gm03circRNA752	ath_circ_012298;ath_circ_012299;ath_circ_012300	NA
GLYMA03G41161	AT4G38092	LOC_Os10g33710	0	1	Gm03circRNA749;Gm03circRNA750;Gm03circRNA751	NA	osa_circ_007114;osa_circ_007116;osa_circ_007117;osa_circ_007118;osa_circ_007119;osa_circ_007122;osa_circ_007124
GLYMA03G41161	AT3G04490	LOC_Os10g33710	1	1	Gm03circRNA749;Gm03circRNA750;Gm03circRNA751	ath_circ_012906;ath_circ_012908;ath_circ_012909;ath_circ_012910;ath_circ_012911	osa_circ_007114;osa_circ_007116;osa_circ_007117;osa_circ_007118;osa_circ_007119;osa_circ_007122;osa_circ_007124
GLYMA03G40590	AT5G28220	LOC_Os02g03470	0	1	Gm03circRNA116	ath_circ_026897	osa_circ_012919;osa_circ_012920
GLYMA03G40590	AT3G04830	LOC_Os02g03470	0	1	Gm03circRNA116	NA	osa_circ_012919;osa_circ_012920
GLYMA03G39510	AT5G27730	LOC_Os01g70550	0	1	Gm03circRNA1805	ath_circ_026857	osa_circ_005664;osa_circ_005665;osa_circ_005666;osa_circ_005667
GLYMA03G38600	AT4G11160	LOC_Os09g34010	1	1	Gm03circRNA747	ath_circ_020161	NA
GLYMA03G38510	AT3G62010	LOC_Os03g38970	0	1	Gm03circRNA1802	ath_circ_019082;ath_circ_019083;ath_circ_019084;ath_circ_019085;ath_circ_019086;ath_circ_019087;ath_circ_019089;ath_circ_019090;ath_circ_019091;ath_circ_019092;ath_circ_019093;ath_circ_019094;ath_circ_019095	osa_circ_020551;osa_circ_020552;osa_circ_020553;osa_circ_020554
GLYMA03G37770	AT4G02060	LOC_Os12g37400	0	1	Gm03circRNA1801	ath_circ_019480;ath_circ_019481	osa_circ_011969;osa_circ_011971
GLYMA03G37470	AT2G40940	LOC_Os03g49500	0	1	Gm03circRNA746	NA	osa_circ_021135
GLYMA03G37100	AT1G02910	LOC_Os01g25600	1	0	Gm03circRNA1800	ath_circ_000210;ath_circ_000212	NA
GLYMA03G37030	AT3G62770	LOC_Os01g70780	0	1	Gm03circRNA745	NA	osa_circ_005688
GLYMA03G36570	AT2G47980	LOC_Os05g09620	1	1	Gm03circRNA1797;Gm03circRNA1798;Gm03circRNA744	ath_circ_012480;ath_circ_012481;ath_circ_012482;ath_circ_012483	osa_circ_026902;osa_circ_026903;osa_circ_026904;osa_circ_026905;osa_circ_026906
GLYMA03G36550	AT3G58580	LOC_Os03g07080	1	1	Gm03circRNA743	ath_circ_018722;ath_circ_018723	NA
GLYMA03G36550	AT3G58580	LOC_Os10g27230	1	1	Gm03circRNA743	ath_circ_018722;ath_circ_018723	osa_circ_006800;osa_circ_006802
GLYMA03G36550	AT3G58560	LOC_Os03g07080	1	1	Gm03circRNA743	ath_circ_018720;ath_circ_018721	NA
GLYMA03G36550	AT3G58560	LOC_Os10g27230	1	1	Gm03circRNA743	ath_circ_018720;ath_circ_018721	osa_circ_006800;osa_circ_006802
GLYMA03G36191	AT3G11760	LOC_Os12g42570	1	1	Gm03circRNA1795	NA	osa_circ_012360;osa_circ_012361;osa_circ_012362
GLYMA03G36191	AT3G11760	LOC_Os03g44670	1	1	Gm03circRNA1795	NA	osa_circ_020815;osa_circ_020816;osa_circ_020817;osa_circ_020818;osa_circ_020819;osa_circ_020820
GLYMA03G36140	AT5G06510	LOC_Os07g06470	1	0	Gm03circRNA1794	NA	osa_circ_032819;osa_circ_032823;osa_circ_032824;osa_circ_032825
GLYMA03G36140	AT5G06510	LOC_Os12g42400	1	1	Gm03circRNA1794	NA	osa_circ_012346;osa_circ_012347;osa_circ_012350;osa_circ_012351
GLYMA03G36140	AT3G05690	LOC_Os07g06470	1	0	Gm03circRNA1794	NA	osa_circ_032819;osa_circ_032823;osa_circ_032824;osa_circ_032825
GLYMA03G36140	AT3G05690	LOC_Os12g42400	1	1	Gm03circRNA1794	NA	osa_circ_012346;osa_circ_012347;osa_circ_012350;osa_circ_012351
GLYMA03G36110	AT5G16280	LOC_Os03g57300	1	1	Gm03circRNA742	ath_circ_025405;ath_circ_025406;ath_circ_025407;ath_circ_025408;ath_circ_025409;ath_circ_025410;ath_circ_025412	osa_circ_022179;osa_circ_022184;osa_circ_022185;osa_circ_022186;osa_circ_022187
GLYMA03G34910	AT2G36480	LOC_Os09g39270	0	1	Gm03circRNA1793	ath_circ_011141;ath_circ_011142	osa_circ_040217
GLYMA03G34850	AT5G03740	LOC_Os05g51830	0	1	Gm03circRNA741	ath_circ_023953	osa_circ_029259;osa_circ_029260;osa_circ_029261;osa_circ_029262;osa_circ_029263;osa_circ_029264;osa_circ_029265
GLYMA03G34300	AT2G21170	LOC_Os09g36450	0	1	Gm03circRNA113	ath_circ_009438;ath_circ_009439;ath_circ_009440;ath_circ_009441;ath_circ_009442;ath_circ_009443;ath_circ_009444;ath_circ_009445	osa_circ_040015;osa_circ_040016;osa_circ_040017;osa_circ_040018
GLYMA03G34050	AT3G46100	LOC_Os02g51830	0	1	Gm03circRNA1792	ath_circ_017538;ath_circ_017539;ath_circ_017540	osa_circ_016610;osa_circ_016612
GLYMA03G34050	AT5G03406	LOC_Os02g51830	0	1	Gm03circRNA1792	ath_circ_023904	osa_circ_016610;osa_circ_016612
GLYMA03G33740	AT2G37160	LOC_Os12g07450	0	1	Gm03circRNA1791	ath_circ_011259;ath_circ_011260	osa_circ_010654
GLYMA03G33740	AT3G53390	LOC_Os12g07450	0	1	Gm03circRNA1791	ath_circ_018235;ath_circ_018236;ath_circ_018237;ath_circ_018238;ath_circ_018239;ath_circ_018240	osa_circ_010654
GLYMA03G33360	AT1G58080	LOC_Os03g04169	0	1	Gm03circRNA112	ath_circ_005031;ath_circ_005032;ath_circ_005033;ath_circ_005034;ath_circ_005035;ath_circ_005036;ath_circ_005037;ath_circ_005038;ath_circ_005039	NA
GLYMA03G33360	AT1G09795	LOC_Os03g04169	0	1	Gm03circRNA112	ath_circ_001076	NA
GLYMA03G32500	AT1G04120	LOC_Os03g04920	1	1	Gm03circRNA1789	ath_circ_000335;ath_circ_000336;ath_circ_000337;ath_circ_000338	osa_circ_017866
GLYMA03G32420	AT5G43960	LOC_Os04g43150	1	1	Gm03circRNA110	ath_circ_027842;ath_circ_027843	NA
GLYMA03G32410	AT1G04080	LOC_Os03g11200	0	1	Gm03circRNA737	ath_circ_000329;ath_circ_000330;ath_circ_000331;ath_circ_000332;ath_circ_000333	osa_circ_018448;osa_circ_018449;osa_circ_018451;osa_circ_018452;osa_circ_018453;osa_circ_018454;osa_circ_018457
GLYMA03G30990	AT3G63150	LOC_Os01g62570	1	1	Gm03circRNA1788	ath_circ_019216;ath_circ_019217;ath_circ_019218;ath_circ_019219;ath_circ_019220	NA
GLYMA03G30990	AT3G63150	LOC_Os03g59600	1	0	Gm03circRNA1788	ath_circ_019216;ath_circ_019217;ath_circ_019218;ath_circ_019219;ath_circ_019220	NA
GLYMA03G30990	AT3G63150	LOC_Os03g59590	1	1	Gm03circRNA1788	ath_circ_019216;ath_circ_019217;ath_circ_019218;ath_circ_019219;ath_circ_019220	osa_circ_022389;osa_circ_022390
GLYMA03G29691	AT3G57780	LOC_Os08g39490	0	1	Gm03circRNA1787	NA	osa_circ_037635
GLYMA03G29691	AT3G57780	LOC_Os09g31230	0	1	Gm03circRNA1787	NA	osa_circ_039653
GLYMA03G29691	AT2G42320	LOC_Os08g39490	0	1	Gm03circRNA1787	NA	osa_circ_037635
GLYMA03G29691	AT2G42320	LOC_Os09g31230	0	1	Gm03circRNA1787	NA	osa_circ_039653
GLYMA03G29691	AT5G06930	LOC_Os08g39490	0	1	Gm03circRNA1787	NA	osa_circ_037635
GLYMA03G29691	AT5G06930	LOC_Os09g31230	0	1	Gm03circRNA1787	NA	osa_circ_039653
GLYMA03G29240	AT2G41710	LOC_Os05g32270	1	1	Gm03circRNA736	ath_circ_011777	osa_circ_027745;osa_circ_027748
GLYMA03G28550	AT5G04090	LOC_Os02g04450	1	1	Gm03circRNA734	ath_circ_023974;ath_circ_023975;ath_circ_023976;ath_circ_023977;ath_circ_023978;ath_circ_023979	osa_circ_013046;osa_circ_013047;osa_circ_013048;osa_circ_013049;osa_circ_013050;osa_circ_013052
GLYMA03G28550	AT3G10250	LOC_Os02g04450	1	1	Gm03circRNA734	ath_circ_013604	osa_circ_013046;osa_circ_013047;osa_circ_013048;osa_circ_013049;osa_circ_013050;osa_circ_013052
GLYMA03G28410	AT5G04140	LOC_Os07g46460	0	1	Gm03circRNA108;Gm03circRNA1785;Gm03circRNA733	ath_circ_023991;ath_circ_023992;ath_circ_023993;ath_circ_023994;ath_circ_023995;ath_circ_023996;ath_circ_023997;ath_circ_023998;ath_circ_023999;ath_circ_024000;ath_circ_024001;ath_circ_024002;ath_circ_024003;ath_circ_024004;ath_circ_024005;ath_circ_024006;ath_circ_024007;ath_circ_024008;ath_circ_024009;ath_circ_024010;ath_circ_024011;ath_circ_024012;ath_circ_024013;ath_circ_024014;ath_circ_024015…	osa_circ_035108;osa_circ_035109;osa_circ_035110;osa_circ_035111;osa_circ_035115;osa_circ_035116;osa_circ_035117;osa_circ_035119;osa_circ_035122;osa_circ_035123;osa_circ_035124;osa_circ_035125;osa_circ_035126;osa_circ_035130;osa_circ_035131;osa_circ_035132;osa_circ_035133;osa_circ_035134;osa_circ_035135;osa_circ_035136;osa_circ_035137;osa_circ_035138;osa_circ_035140;osa_circ_035141
GLYMA03G28410	AT2G41220	LOC_Os07g46460	0	1	Gm03circRNA108;Gm03circRNA1785;Gm03circRNA733	ath_circ_011702;ath_circ_011703;ath_circ_011704;ath_circ_011705;ath_circ_011706	osa_circ_035108;osa_circ_035109;osa_circ_035110;osa_circ_035111;osa_circ_035115;osa_circ_035116;osa_circ_035117;osa_circ_035119;osa_circ_035122;osa_circ_035123;osa_circ_035124;osa_circ_035125;osa_circ_035126;osa_circ_035130;osa_circ_035131;osa_circ_035132;osa_circ_035133;osa_circ_035134;osa_circ_035135;osa_circ_035136;osa_circ_035137;osa_circ_035138;osa_circ_035140;osa_circ_035141
GLYMA03G28000	AT3G10820	LOC_Os07g44820	0	1	Gm03circRNA732	ath_circ_013692	osa_circ_034981;osa_circ_034982
GLYMA03G28000	AT5G05140	LOC_Os07g44820	0	1	Gm03circRNA732	ath_circ_024125	osa_circ_034981;osa_circ_034982
GLYMA03G27880	AT3G56680	LOC_Os05g34070	1	1	Gm03circRNA731	NA	osa_circ_027888
GLYMA03G27880	AT2G40960	LOC_Os05g34070	1	1	Gm03circRNA731	ath_circ_011675;ath_circ_011676	osa_circ_027888
GLYMA03G27331	AT4G20100	LOC_Os01g16170	1	1	Gm03circRNA730	NA	osa_circ_001255
GLYMA03G27331	AT2G41050	LOC_Os01g16170	1	1	Gm03circRNA730	ath_circ_011681	osa_circ_001255
GLYMA03G27110	AT2G44970	LOC_Os12g01930	0	1	Gm03circRNA728	ath_circ_012130;ath_circ_012131;ath_circ_012132	osa_circ_010299
GLYMA03G27110	AT2G44970	LOC_Os11g01875	0	1	Gm03circRNA728	ath_circ_012130;ath_circ_012131;ath_circ_012132	NA
GLYMA03G26100	AT4G17520	LOC_Os01g52390	0	1	Gm03circRNA727	ath_circ_020907;ath_circ_020908	osa_circ_003717;osa_circ_003718
GLYMA03G26100	AT4G17520	LOC_Os05g51180	0	1	Gm03circRNA727	ath_circ_020907;ath_circ_020908	osa_circ_029154;osa_circ_029155;osa_circ_029156
GLYMA03G26100	AT4G17520	LOC_Os01g41880	0	1	Gm03circRNA727	ath_circ_020907;ath_circ_020908	osa_circ_002513
GLYMA03G26100	AT4G17520	LOC_Os05g45660	0	1	Gm03circRNA727	ath_circ_020907;ath_circ_020908	osa_circ_028630;osa_circ_028631;osa_circ_028632;osa_circ_028633;osa_circ_028634;osa_circ_028637;osa_circ_028638
GLYMA03G26100	AT5G47210	LOC_Os01g52390	0	1	Gm03circRNA727	ath_circ_028160;ath_circ_028161;ath_circ_028162;ath_circ_028163;ath_circ_028164;ath_circ_028165;ath_circ_028166;ath_circ_028167;ath_circ_028168;ath_circ_028169;ath_circ_028170;ath_circ_028171;ath_circ_028172	osa_circ_003717;osa_circ_003718
GLYMA03G26100	AT5G47210	LOC_Os05g51180	0	1	Gm03circRNA727	ath_circ_028160;ath_circ_028161;ath_circ_028162;ath_circ_028163;ath_circ_028164;ath_circ_028165;ath_circ_028166;ath_circ_028167;ath_circ_028168;ath_circ_028169;ath_circ_028170;ath_circ_028171;ath_circ_028172	osa_circ_029154;osa_circ_029155;osa_circ_029156
GLYMA03G26100	AT5G47210	LOC_Os01g41880	0	1	Gm03circRNA727	ath_circ_028160;ath_circ_028161;ath_circ_028162;ath_circ_028163;ath_circ_028164;ath_circ_028165;ath_circ_028166;ath_circ_028167;ath_circ_028168;ath_circ_028169;ath_circ_028170;ath_circ_028171;ath_circ_028172	osa_circ_002513
GLYMA03G26100	AT5G47210	LOC_Os05g45660	0	1	Gm03circRNA727	ath_circ_028160;ath_circ_028161;ath_circ_028162;ath_circ_028163;ath_circ_028164;ath_circ_028165;ath_circ_028166;ath_circ_028167;ath_circ_028168;ath_circ_028169;ath_circ_028170;ath_circ_028171;ath_circ_028172	osa_circ_028630;osa_circ_028631;osa_circ_028632;osa_circ_028633;osa_circ_028634;osa_circ_028637;osa_circ_028638
GLYMA03G26100	AT4G16830	LOC_Os01g52390	0	1	Gm03circRNA727	ath_circ_020787;ath_circ_020788	osa_circ_003717;osa_circ_003718
GLYMA03G26100	AT4G16830	LOC_Os05g51180	0	1	Gm03circRNA727	ath_circ_020787;ath_circ_020788	osa_circ_029154;osa_circ_029155;osa_circ_029156
GLYMA03G26100	AT4G16830	LOC_Os01g41880	0	1	Gm03circRNA727	ath_circ_020787;ath_circ_020788	osa_circ_002513
GLYMA03G26100	AT4G16830	LOC_Os05g45660	0	1	Gm03circRNA727	ath_circ_020787;ath_circ_020788	osa_circ_028630;osa_circ_028631;osa_circ_028632;osa_circ_028633;osa_circ_028634;osa_circ_028637;osa_circ_028638
GLYMA03G26120	AT3G48110	LOC_Os06g01400	1	0	Gm03circRNA1779;Gm03circRNA1780	ath_circ_017723;ath_circ_017724;ath_circ_017725;ath_circ_017726;ath_circ_017727;ath_circ_017728;ath_circ_017729	osa_circ_029292;osa_circ_029293;osa_circ_029294;osa_circ_029295;osa_circ_029296
GLYMA03G24630	AT2G13560	LOC_Os07g31380	0	1	Gm03circRNA1778	ath_circ_008880;ath_circ_008881;ath_circ_008882;ath_circ_008883;ath_circ_008884;ath_circ_008885;ath_circ_008886;ath_circ_008887;ath_circ_008888;ath_circ_008889;ath_circ_008890;ath_circ_008891;ath_circ_008893;ath_circ_008894	osa_circ_033912;osa_circ_033913;osa_circ_033914;osa_circ_033915
GLYMA03G24280	AT2G44530	LOC_Os02g03540	1	1	Gm03circRNA1777	NA	osa_circ_012923;osa_circ_012924;osa_circ_012925
GLYMA03G23283	AT3G03560	LOC_Os03g49960	1	1	Gm03circRNA107;Gm03circRNA1775;Gm03circRNA1776;Gm03circRNA726	ath_circ_012800;ath_circ_012801;ath_circ_012802;ath_circ_012803;ath_circ_012804;ath_circ_012805	osa_circ_021174;osa_circ_021175;osa_circ_021176;osa_circ_021177;osa_circ_021179;osa_circ_021180
GLYMA03G22281	AT3G07400	LOC_Os02g28040	0	1	Gm03circRNA106	NA	osa_circ_014682
GLYMA03G17950	AT1G55510	LOC_Os07g07470	1	1	Gm03circRNA1771;Gm03circRNA724	ath_circ_004807	osa_circ_032924;osa_circ_032925
GLYMA03G17950	AT3G13450	LOC_Os07g07470	1	1	Gm03circRNA1771;Gm03circRNA724	ath_circ_013984	osa_circ_032924;osa_circ_032925
GLYMA03G15805	AT5G01050	LOC_Os03g18640	1	1	Gm03circRNA722	NA	osa_circ_019372
GLYMA03G15805	AT5G01050	LOC_Os01g63200	1	1	Gm03circRNA722	NA	osa_circ_004840;osa_circ_004841
GLYMA03G15805	AT5G01050	LOC_Os01g63200	1	1	Gm03circRNA722	NA	osa_circ_004840;osa_circ_004841
GLYMA03G15805	AT5G01040	LOC_Os03g18640	1	1	Gm03circRNA722	ath_circ_023698;ath_circ_023700	osa_circ_019372
GLYMA03G15805	AT5G01040	LOC_Os01g63200	1	1	Gm03circRNA722	ath_circ_023698;ath_circ_023700	osa_circ_004840;osa_circ_004841
GLYMA03G15805	AT5G01040	LOC_Os01g63190	1	0	Gm03circRNA722	ath_circ_023698;ath_circ_023700	NA
GLYMA03G15805	AT5G01040	LOC_Os01g63200	1	1	Gm03circRNA722	ath_circ_023698;ath_circ_023700	osa_circ_004840;osa_circ_004841
GLYMA03G15805	AT5G01040	LOC_Os01g61160	1	1	Gm03circRNA722	ath_circ_023698;ath_circ_023700	NA
GLYMA03G15805	AT5G01040	LOC_Os01g62480	1	1	Gm03circRNA722	ath_circ_023698;ath_circ_023700	NA
GLYMA03G15805	AT5G01040	LOC_Os05g38420	1	1	Gm03circRNA722	ath_circ_023698;ath_circ_023700	NA
GLYMA03G15805	AT3G09220	LOC_Os03g18640	1	1	Gm03circRNA722	ath_circ_013463	osa_circ_019372
GLYMA03G15805	AT3G09220	LOC_Os01g63200	1	1	Gm03circRNA722	ath_circ_013463	osa_circ_004840;osa_circ_004841
GLYMA03G15805	AT3G09220	LOC_Os01g63190	1	0	Gm03circRNA722	ath_circ_013463	NA
GLYMA03G15805	AT3G09220	LOC_Os01g63200	1	1	Gm03circRNA722	ath_circ_013463	osa_circ_004840;osa_circ_004841
GLYMA03G15805	AT3G09220	LOC_Os01g61160	1	1	Gm03circRNA722	ath_circ_013463	NA
GLYMA03G15805	AT3G09220	LOC_Os01g62480	1	1	Gm03circRNA722	ath_circ_013463	NA
GLYMA03G15805	AT3G09220	LOC_Os05g38420	1	1	Gm03circRNA722	ath_circ_013463	NA
GLYMA03G14760	AT5G57230	LOC_Os06g28740	0	1	Gm03circRNA103	ath_circ_029239	NA
GLYMA03G14760	AT5G57230	LOC_Os10g07538	0	1	Gm03circRNA103	ath_circ_029239	NA
GLYMA03G14700	AT3G09100	LOC_Os12g09120	0	1	Gm03circRNA721	ath_circ_013450;ath_circ_013451;ath_circ_013452;ath_circ_013453;ath_circ_013454;ath_circ_013455;ath_circ_013456;ath_circ_013457;ath_circ_013458;ath_circ_013459;ath_circ_013460	osa_circ_010756;osa_circ_010758;osa_circ_010759
GLYMA03G14700	AT5G01290	LOC_Os12g09120	0	1	Gm03circRNA721	ath_circ_023715;ath_circ_023716;ath_circ_023717;ath_circ_023718;ath_circ_023719;ath_circ_023720	osa_circ_010756;osa_circ_010758;osa_circ_010759
GLYMA03G14700	AT5G28210	LOC_Os12g09120	0	1	Gm03circRNA721	NA	osa_circ_010756;osa_circ_010758;osa_circ_010759
GLYMA03G12130	AT5G41970	LOC_Os02g46150	1	1	Gm03circRNA1770;Gm03circRNA720	ath_circ_027581	osa_circ_015994;osa_circ_015995;osa_circ_015996
GLYMA03G07540	AT3G51840	LOC_Os01g06600	0	1	Gm03circRNA719	ath_circ_018068;ath_circ_018069;ath_circ_018070;ath_circ_018071;ath_circ_018072	osa_circ_000408
GLYMA03G07540	AT3G51840	LOC_Os05g07090	0	1	Gm03circRNA719	ath_circ_018068;ath_circ_018069;ath_circ_018070;ath_circ_018071;ath_circ_018072	osa_circ_026773
GLYMA03G03210	AT2G45280	LOC_Os01g39630	1	1	Gm03circRNA1769	NA	osa_circ_002322
GLYMA02G48066	AT4G38350	LOC_Os04g47590	0	1	Gm02circRNA149;Gm02circRNA150;Gm02circRNA1842;Gm02circRNA1843;Gm02circRNA806;Gm02circRNA807	ath_circ_023392;ath_circ_023393;ath_circ_023394;ath_circ_023395;ath_circ_023396;ath_circ_023397	osa_circ_024877;osa_circ_024878;osa_circ_024879;osa_circ_024882
GLYMA02G47611	AT5G35750	LOC_Os10g21810	1	0	Gm02circRNA148	ath_circ_027083	osa_circ_006586;osa_circ_006588;osa_circ_006592;osa_circ_006593
GLYMA02G47150	AT5G55940	LOC_Os04g20230	1	1	Gm02circRNA147	NA	osa_circ_023248
GLYMA02G46450	AT5G55230	LOC_Os06g40840	1	1	Gm02circRNA803;Gm02circRNA804	ath_circ_029031	osa_circ_031356
GLYMA02G46450	AT5G55230	LOC_Os06g20370	1	1	Gm02circRNA803;Gm02circRNA804	ath_circ_029031	osa_circ_030659
[truncated: 530 more rows]

## Sheet: Sheet2
		Gene pairs	Gene pairs (circRNAs)	circRNAs
	Arabidopsis thaliana orthology confidence	18939	685
	Oryza sativa orthology confidence	36355	1095
	Gma, Ath and Osa confidence	33801	551
