# Supplementary material for: Genome-wide identification and characterization of circular RNAs by high throughput sequencing in soybean
Source: Sci Rep. 2017 Jul 17;7:5636. doi: 10.1038/s41598-017-05922-9 (PMC5514102; doi:10.1038/s41598-017-05922-9)
Supplement: Supplementary file 7 — Supplementary Table S8 [file 41598_2017_5922_MOESM7_ESM.xlsx]

## Sheet: Sheet1
Supplementary Table S8. The putative target miRNAs of circRNAs in soybean.
CircRNA ID	Target miRNA	TargetScan score	TargetScan score percentile	miranda score	miranda Energy	Site Number	Site Position
Gm02circRNA779	gma-miR4347	-0.238	66	160	-17.8	6	34;318;1180;431;695;788
Gm01circRNA818	gma-miR4347	-0.336	84	172	-22.2	5	306;404;645;487;736
Gm13circRNA2015	gma-miR4374b	-0.237	68	149	-17.1	5	364;2142;2054;2982;2875
Gm13circRNA2015	gma-miR159d	-0.21	67	158	-19.3	4	2725;643;2371;419
Gm01circRNA152	gma-miR4347	-0.361	87	172	-22.2	4	306;404;645;487
Gm03circRNA746	gma-miR398c	-0.264	74	161	-22.7	4	58;509;722;18
Gm07circRNA542	gma-miR1520l	-0.245	68	153	-15.4	3	434;371;203
Gm06circRNA589	gma-miR1520l	-0.241	66	157	-19.2	3	322;738;1306
Gm10circRNA1215	gma-miR159d	-0.266	78	144	-16.6	3	374;634;472
Gm15circRNA1369	gma-miR164a	-0.226	69	153	-17.9	3	238;481;499
Gm05circRNA1707	gma-miR164a	-0.203	60	149	-17.9	3	168;134;860
Gm06circRNA595	gma-miR164a	-0.243	72	151	-23.7	3	549;725;513
Gm20circRNA1424	gma-miR1508c	-0.206	56	145	-19.9	3	197;88;272
Gm20circRNA1451	gma-miR1508c	-0.346	89	162	-18	3	875;125;405
Gm07circRNA1607	gma-miR1508c	-0.242	69	170	-21.4	3	691;168;331
Gm06circRNA624	gma-miR1508c	-0.192	50	146	-14.5	3	1107;3001;3063
Gm12circRNA2070	gma-miR2111a	-0.212	72	149	-21.5	3	212;24;40
Gm18circRNA1537	gma-miR167a	-0.249	73	157	-15.9	3	2031;111;2193
Gm19circRNA2413	gma-miR167a	-0.402	93	145	-15.2	3	1520;894;312
Gm05circRNA1702	gma-miR171c-5p	-0.419	90	151	-13	3	98;149;657
Gm16circRNA2264	gma-miR4348a	-0.267	71	153	-16.3	3	459;275;105
Gm07circRNA555	gma-miR4348a	-0.441	91	156	-14.7	3	502;385;591
Gm11circRNA1151	gma-miR172h-5p	-0.245	62	150	-20.1	3	945;173;556
Gm11circRNA2090	gma-miR172h-5p	-0.441	95	144	-15.5	3	426;517;3
Gm19circRNA2423	gma-miR172h-5p	-0.368	85	167	-24.8	3	742;109;634
Gm18circRNA1537	gma-miR396b-3p	-0.356	86	161	-20.4	3	1511;1802;229
Gm11ciRNA2566	gma-miR396j	-0.443	94	152	-16.2	3	82;190;132
Gm16circRNA1329	gma-miR156p	-0.397	91	162	-20.4	3	69;864;756
Gm06circRNA624	gma-miR169j-3p	-0.214	69	159	-21.9	3	1559;1214;1843
Gm06ciRNA11	gma-miR4393b	-0.211	64	156	-19.1	3	258;285;118
Gm15circRNA1387	gma-miR399d	-0.32	83	144	-19.3	3	1090;1306;181
Gm18circRNA1537	gma-miR167e	-0.249	73	157	-15.9	3	2031;111;2193
Gm19circRNA2413	gma-miR167e	-0.402	93	145	-15.1	3	1520;894;312
Gm11circRNA1161	gma-miR390a-5p	-0.249	78	151	-23.2	3	1900;817;1324
Gm13circRNA2015	gma-miR4349	-0.218	57	159	-16.8	3	1761;2807;1127
Gm03circRNA718	gma-miR171d	-0.235	76	154	-15.8	3	708;1041;979
Gm12circRNA285	gma-miR171k-5p	-0.199	54	150	-20.9	3	681;379;562
Gm14ciRNA177	gma-miR156c	-0.24	72	154	-20.3	3	120;67;160
Gm16circRNA1329	gma-miR156c	-0.395	91	162	-19.7	3	69;861;1031
Gm03circRNA1775	gma-miR4360	-0.307	87	158	-20	3	209;1071;759
Gm08circRNA1960	gma-miR4360	-0.368	93	161	-16.2	3	654;378;687
Gm03circRNA726	gma-miR4360	-0.307	87	158	-20	3	209;1071;759
Gm13circRNA2012	gma-miR4347	-0.361	87	160	-18.6	3	329;482;283
Gm20circRNA445	gma-miR4347	-0.351	86	160	-21.4	3	329;283;398
Gm06ciRNA454	gma-miR482b-3p	-0.417	92	147	-20.8	3	643;713;949
Gm18circRNA2475	gma-miR398c	-0.201	55	147	-17.8	3	829;194;493
Gm05circRNA663	gma-miR4374b	-0.3	82	150	-15.6	3	60;145;760
Gm18circRNA1537	gma-miR167c	-0.249	73	157	-17.6	3	2031;111;2193
Gm19circRNA2413	gma-miR167c	-0.402	93	145	-15.1	3	1520;894;312
Gm11circRNA1161	gma-miR390b-5p	-0.249	77	155	-22.9	3	1900;817;1324
Gm16circRNA1322	gma-miR1520l	-0.225	59	148	-23.8	2	498;226
Gm15circRNA1365	gma-miR1520l	-0.375	89	152	-23.9	2	417;210
Gm18circRNA1561	gma-miR1520l	-0.263	76	153	-20.1	2	59;149
Gm11circRNA2088	gma-miR1520l	-0.361	88	159	-12.9	2	1279;851
Gm16circRNA2249	gma-miR1520l	-0.225	59	148	-23.8	2	498;226
Gm14circRNA2340	gma-miR1520l	-0.255	73	146	-16.3	2	311;130
Gm18circRNA2464	gma-miR1520l	-0.227	60	148	-13.3	2	1601;439
Gm19circRNA476	gma-miR1520l	-0.317	84	168	-14.8	2	1097;372
Gm05circRNA663	gma-miR1520l	-0.404	92	152	-11.6	2	1186;503
Gm20circRNA2386	gma-miR169a	-0.228	79	145	-19.3	2	119;206
Gm09circRNA907	gma-miR169a	-0.337	94	153	-24	2	125;153
Gm09circRNA908	gma-miR169a	-0.337	94	153	-24	2	125;153
Gm10circRNA1204	gma-miR394a-5p	-0.303	84	156	-18.7	2	152;416
Gm10circRNA1205	gma-miR394a-5p	-0.303	84	156	-18.7	2	152;416
Gm13circRNA2015	gma-miR394a-5p	-0.231	65	144	-23.5	2	1003;70
Gm12circRNA2053	gma-miR394a-5p	-0.319	86	161	-28	2	898;332
Gm11circRNA1184	gma-miR1512a-5p	-0.21	50	153	-12.3	2	1100;1532
Gm15circRNA1374	gma-miR1512a-5p	-0.375	90	158	-10.7	2	1089;136
Gm06circRNA600	gma-miR1512a-5p	-0.261	71	154	-11.6	2	324;209
Gm11circRNA1184	gma-miR159d	-0.154	50	148	-13.9	2	1361;1755
Gm06circRNA1637	gma-miR159d	-0.409	93	166	-17.4	2	718;153
Gm16circRNA385	gma-miR159d	-0.364	89	152	-15.7	2	143;360
Gm07ciRNA6	gma-miR4401a	-0.474	96	151	-14.2	2	16;534
Gm17circRNA1285	gma-miR4401a	-0.463	96	152	-15	2	27;57
Gm13circRNA2004	gma-miR4401a	-0.236	76	151	-18.2	2	715;695
Gm17circRNA2240	gma-miR4401a	-0.321	85	161	-18.8	2	318;389
Gm12circRNA297	gma-miR4401a	-0.414	93	151	-15.4	2	26;370
Gm11circRNA1161	gma-miR164a	-0.473	98	153	-19.9	2	929;2649
Gm11circRNA1177	gma-miR164a	-0.19	51	150	-20.5	2	118;351
Gm15circRNA1361	gma-miR164a	-0.319	85	147	-20	2	792;709
Gm17circRNA2209	gma-miR164a	-0.342	86	149	-18.4	2	7;389
Gm18circRNA2481	gma-miR164a	-0.441	96	150	-23.4	2	36;432
Gm06circRNA596	gma-miR164a	-0.306	83	151	-20.3	2	549;513
Gm02circRNA807	gma-miR164a	-0.258	75	146	-21.1	2	331;228
Gm01circRNA860	gma-miR164a	-0.218	66	151	-19.9	2	508;531
Gm12ciRNA105	gma-miR1508c	-0.411	93	142	-14.1	2	7;501
Gm16ciRNA153	gma-miR1508c	-0.243	69	150	-13.8	2	56;41
Gm16ciRNA154	gma-miR1508c	-0.243	69	150	-13.8	2	56;41
Gm06ciRNA17	gma-miR1508c	-0.499	98	149	-19.3	2	263;218
Gm19ciRNA1886	gma-miR1508c	-0.446	96	146	-15	2	852;1
Gm10circRNA1194	gma-miR1508c	-0.261	75	142	-17.6	2	41;98
Gm02circRNA131	gma-miR1508c	-0.233	66	163	-19.5	2	448;228
Gm02circRNA137	gma-miR1508c	-0.253	72	157	-15.9	2	237;174
Gm19circRNA1476	gma-miR1508c	-0.4	92	154	-15.1	2	24;161
Gm18circRNA1541	gma-miR1508c	-0.209	58	162	-15.9	2	54;77
Gm04circRNA1722	gma-miR1508c	-0.216	60	154	-18.9	2	55;160
Gm08circRNA1962	gma-miR1508c	-0.252	72	155	-22.7	2	999;870
Gm13circRNA2031	gma-miR1508c	-0.201	54	159	-14.6	2	179;665
Gm08circRNA225	gma-miR1508c	-0.205	55	155	-22.7	2	160;31
Gm14circRNA2332	gma-miR1508c	-0.215	60	153	-17.3	2	832;221
Gm18circRNA2490	gma-miR1508c	-0.222	62	151	-12.8	2	821;65
Gm19circRNA476	gma-miR1508c	-0.214	60	149	-18.4	2	1403;950
Gm18circRNA506	gma-miR1508c	-0.418	94	150	-14.2	2	519;545
Gm07circRNA544	gma-miR1508c	-0.374	90	159	-19.2	2	149;1
Gm02circRNA796	gma-miR1508c	-0.204	55	154	-13.4	2	421;92
Gm17circRNA1299	gma-miR396a-5p	-0.496	99	157	-16.1	2	1276;482
Gm01circRNA166	gma-miR396a-5p	-0.261	76	158	-18.5	2	220;162
Gm04circRNA1745	gma-miR396a-5p	-0.202	62	155	-17.7	2	739;260
Gm01circRNA1862	gma-miR396a-5p	-0.309	84	140	-18.5	2	262;289
Gm12circRNA2078	gma-miR396a-5p	-0.241	73	151	-18.1	2	459;200
Gm06circRNA570	gma-miR396a-5p	-0.226	70	152	-19.4	2	8;672
Gm09circRNA884	gma-miR396a-5p	-0.367	90	162	-19.5	2	186;263
Gm10circRNA1235	gma-miR2111a	-0.385	92	155	-22.3	2	443;276
Gm06circRNA1666	gma-miR2111a	-0.492	99	152	-20.5	2	793;274
Gm19circRNA2426	gma-miR2111a	-0.18	55	148	-17.2	2	702;1817
Gm16circRNA390	gma-miR2111a	-0.327	87	149	-16.4	2	245;83
Gm03circRNA747	gma-miR2111a	-0.204	69	153	-16.1	2	923;131
Gm08circRNA990	gma-miR2111a	-0.404	93	148	-21	2	362;2
Gm13circRNA1070	gma-miR4370	-0.318	86	143	-20.5	2	2454;2259
Gm03circRNA115	gma-miR4370	-0.222	64	154	-19	2	794;633
Gm20circRNA1454	gma-miR4370	-0.419	96	158	-15.5	2	334;434
Gm01circRNA151	gma-miR4370	-0.31	85	150	-19.1	2	445;356
Gm04circRNA1737	gma-miR4370	-0.25	75	145	-23.3	2	195;300
Gm13circRNA2049	gma-miR4370	-0.196	53	142	-12.9	2	8;264
Gm14circRNA2352	gma-miR4370	-0.305	84	151	-15.5	2	104;18
Gm04circRNA689	gma-miR4370	-0.25	75	145	-23.3	2	195;300
Gm11circRNA1189	gma-miR167a	-0.263	75	159	-23.4	2	846;1138
Gm15circRNA1361	gma-miR167a	-0.22	62	148	-18	2	789;912
Gm19circRNA1485	gma-miR167a	-0.202	56	142	-16.6	2	412;1
Gm02circRNA1827	gma-miR167a	-0.311	84	145	-16.2	2	325;106
Gm09circRNA884	gma-miR167a	-0.244	71	158	-17.5	2	734;698
Gm09circRNA885	gma-miR167a	-0.228	63	158	-17.5	2	503;467
Gm11circRNA2129	gma-miR166h-3p	-0.443	96	156	-23.2	2	181;324
Gm08ciRNA86	gma-miR408a-5p	-0.317	81	141	-22.1	2	171;238
Gm07circRNA1609	gma-miR408a-5p	-0.269	66	143	-17.3	2	274;212
Gm11circRNA2133	gma-miR408a-5p	-0.318	82	152	-22.3	2	389;113
Gm15circRNA2297	gma-miR408a-5p	-0.397	91	157	-17.7	2	216;184
Gm15circRNA2298	gma-miR408a-5p	-0.407	93	157	-17.7	2	216;184
Gm04circRNA1718	gma-miR171c-5p	-0.271	78	143	-16.5	2	257;672
Gm13circRNA1070	gma-miR4348a	-0.23	63	166	-18.5	2	537;2829
Gm12circRNA1096	gma-miR4348a	-0.239	66	150	-11	2	158;1168
Gm12circRNA1101	gma-miR4348a	-0.232	64	158	-13.6	2	192;172
Gm16circRNA1335	gma-miR4348a	-0.411	87	148	-17.5	2	1102;323
Gm07circRNA1583	gma-miR4348a	-0.217	57	156	-16	2	735;404
Gm07circRNA558	gma-miR4348a	-0.417	88	161	-20.8	2	189;232
Gm16ciRNA149	gma-miR166h-5p	-0.232	67	155	-20.3	2	560;452
Gm06ciRNA424	gma-miR166h-5p	-0.471	94	142	-15.2	2	27;865
Gm11circRNA1161	gma-miR166h-5p	-0.337	82	156	-17.1	2	2111;1155
Gm11circRNA1189	gma-miR166h-5p	-0.195	51	148	-20.1	2	106;1182
Gm15circRNA2312	gma-miR166h-5p	-0.2	54	149	-18.2	2	309;254
Gm19circRNA2442	gma-miR166h-5p	-0.212	58	150	-17	2	486;560
Gm19circRNA2443	gma-miR166h-5p	-0.212	58	150	-17	2	315;389
Gm18circRNA2478	gma-miR166h-5p	-0.231	66	144	-14.2	2	1494;383
Gm19circRNA494	gma-miR166h-5p	-0.212	58	150	-17	2	563;637
Gm19circRNA495	gma-miR166h-5p	-0.225	63	150	-17	2	486;560
Gm01circRNA828	gma-miR166h-5p	-0.251	71	147	-11.1	2	171;393
Gm06ciRNA11	gma-miR156a	-0.257	70	146	-19.6	2	32;265
Gm14ciRNA177	gma-miR156a	-0.267	72	156	-18	2	63;120
Gm12circRNA1098	gma-miR156a	-0.315	82	157	-20.9	2	511;561
Gm16circRNA1329	gma-miR156a	-0.362	88	156	-18.2	2	865;69
Gm06circRNA1661	gma-miR156a	-0.359	87	162	-20.6	2	37;54
Gm06circRNA1662	gma-miR156a	-0.359	87	162	-20.6	2	37;54
Gm05circRNA1680	gma-miR156a	-0.236	66	155	-16.8	2	108;181
Gm15circRNA2303	gma-miR156a	-0.412	94	140	-17.1	2	206;439
Gm18circRNA2455	gma-miR156a	-0.346	85	156	-21.9	2	337;58
Gm17circRNA365	gma-miR156a	-0.236	66	155	-16.8	2	108;181
Gm17circRNA371	gma-miR156a	-0.443	96	149	-16.8	2	109;163
Gm06circRNA621	gma-miR156a	-0.225	63	159	-20.2	2	1188;1697
Gm06circRNA622	gma-miR156a	-0.225	63	159	-20.2	2	984;1493
Gm16ciRNA149	gma-miR4342	-0.195	52	150	-21.7	2	458;361
Gm07circRNA1590	gma-miR4342	-0.268	69	167	-20.6	2	58;297
Gm02circRNA1835	gma-miR4342	-0.322	77	152	-19.8	2	424;55
Gm15circRNA2303	gma-miR4342	-0.451	91	158	-16.8	2	370;339
Gm14circRNA2336	gma-miR4342	-0.474	96	150	-16.4	2	262;512
Gm18circRNA2478	gma-miR4342	-0.23	60	148	-19.4	2	1012;630
Gm15circRNA404	gma-miR4342	-0.341	79	143	-19.2	2	50;457
Gm02circRNA798	gma-miR4342	-0.374	83	160	-20.5	2	285;87
Gm08circRNA992	gma-miR4342	-0.245	63	154	-17.5	2	734;1432
Gm20circRNA2386	gma-miR169c	-0.228	79	145	-19.5	2	119;206
Gm09circRNA907	gma-miR169c	-0.337	94	153	-18.1	2	125;153
Gm09circRNA908	gma-miR169c	-0.337	94	153	-18.1	2	125;153
Gm07ciRNA7	gma-miR1514a-3p	-0.303	77	164	-15.2	2	164;59
Gm11circRNA1136	gma-miR172h-5p	-0.28	73	152	-17.8	2	764;168
Gm16circRNA1341	gma-miR172h-5p	-0.275	72	147	-16.5	2	671;635
Gm16circRNA1343	gma-miR172h-5p	-0.296	76	156	-18.8	2	692;357
Gm19circRNA1503	gma-miR172h-5p	-0.471	96	165	-20.7	2	1131;4
Gm07circRNA1599	gma-miR172h-5p	-0.249	64	167	-21.8	2	1066;979
Gm04circRNA1748	gma-miR172h-5p	-0.36	84	163	-22.5	2	314;211
Gm09circRNA1924	gma-miR172h-5p	-0.217	51	154	-19.3	2	168;148
Gm13circRNA2015	gma-miR172h-5p	-0.36	83	151	-19	2	387;1323
Gm09circRNA204	gma-miR172h-5p	-0.344	82	158	-21.6	2	862;713
Gm12circRNA2053	gma-miR172h-5p	-0.232	56	150	-20.1	2	708;319
Gm08circRNA213	gma-miR172h-5p	-0.248	64	167	-23.5	2	249;430
Gm14circRNA2336	gma-miR172h-5p	-0.216	51	150	-22.4	2	57;295
Gm18circRNA499	gma-miR172h-5p	-0.292	75	145	-18.4	2	623;287
Gm18circRNA512	gma-miR172h-5p	-0.221	52	152	-22.9	2	146;91
Gm04circRNA693	gma-miR172h-5p	-0.245	62	157	-19	2	198;87
Gm09circRNA882	gma-miR172h-5p	-0.263	69	161	-19.2	2	368;742
Gm09circRNA884	gma-miR172h-5p	-0.407	89	147	-21	2	22;693
Gm08circRNA932	gma-miR172h-5p	-0.405	88	153	-22.9	2	486;645
Gm08circRNA935	gma-miR172h-5p	-0.231	55	153	-19.1	2	647;533
Gm08circRNA952	gma-miR172h-5p	-0.265	70	151	-17.6	2	602;914
Gm08circRNA1000	gma-miR1513a-5p	-0.223	56	147	-13.6	2	29;430
Gm13circRNA1031	gma-miR1513a-5p	-0.228	58	154	-19.7	2	398;607
Gm11circRNA1134	gma-miR1513a-5p	-0.313	82	155	-14.3	2	12;137
Gm15circRNA1382	gma-miR1513a-5p	-0.206	50	150	-14.4	2	812;621
Gm07circRNA1599	gma-miR1513a-5p	-0.34	88	151	-15.9	2	1033;340
Gm01circRNA174	gma-miR1513a-5p	-0.316	83	145	-12.6	2	1274;22
Gm12circRNA2056	gma-miR1513a-5p	-0.276	74	154	-23.9	2	506;717
Gm11circRNA2096	gma-miR1513a-5p	-0.279	75	155	-14.3	2	147;272
Gm14circRNA2337	gma-miR1513a-5p	-0.295	80	150	-15.6	2	77;60
Gm19circRNA2413	gma-miR1513a-5p	-0.4	94	143	-13.4	2	425;57
Gm18circRNA2481	gma-miR1513a-5p	-0.335	86	149	-17.9	2	136;258
Gm05circRNA62	gma-miR1513a-5p	-0.213	53	148	-16.3	2	165;144
Gm02circRNA782	gma-miR1513a-5p	-0.275	74	155	-15.9	2	726;423
Gm01circRNA1869	gma-miR1520f-5p	-0.331	86	152	-20.2	2	492;230
Gm18circRNA2477	gma-miR1520f-5p	-0.193	53	151	-16	2	343;601
Gm01circRNA871	gma-miR1520f-5p	-0.228	67	149	-13.2	2	358;426
Gm01circRNA877	gma-miR1520f-5p	-0.252	76	162	-17	2	1006;43
Gm19ciRNA1870	gma-miR396b-3p	-0.325	83	145	-17.1	2	2606;2306
Gm10circRNA1265	gma-miR396b-3p	-0.2	59	158	-18.6	2	365;348
Gm19circRNA1503	gma-miR396b-3p	-0.211	63	158	-19.5	2	353;761
Gm01circRNA166	gma-miR396b-3p	-0.212	64	153	-15.6	2	124;294
Gm09ciRNA74	gma-miR4348c	-0.417	94	166	-17.3	2	426;116
Gm06circRNA1631	gma-miR4348c	-0.38	91	157	-14.2	2	314;973
Gm06circRNA1666	gma-miR4348c	-0.364	89	154	-14.5	2	1846;1136
Gm08circRNA1953	gma-miR4348c	-0.368	90	154	-16	2	2;327
Gm03circRNA748	gma-miR4348c	-0.23	73	149	-12.6	2	1365;425
Gm11circRNA1147	gma-miR396j	-0.378	88	149	-13.1	2	1043;896
Gm07circRNA1585	gma-miR396j	-0.345	85	162	-15.7	2	256;342
Gm04circRNA1745	gma-miR396j	-0.266	75	142	-17.2	2	179;750
Gm11circRNA2088	gma-miR396j	-0.203	56	148	-13.1	2	503;672
Gm11circRNA2131	gma-miR396j	-0.237	68	153	-13.6	2	777;540
Gm10circRNA2149	gma-miR396j	-0.201	56	152	-14.8	2	35;445
Gm15circRNA2314	gma-miR396j	-0.271	76	150	-15.1	2	885;486
Gm17circRNA376	gma-miR396j	-0.223	63	146	-13	2	158;320
Gm01circRNA875	gma-miR396j	-0.198	53	153	-13.8	2	3;61
Gm01circRNA876	gma-miR396j	-0.201	55	153	-13.8	2	3;61
Gm09circRNA924	gma-miR396j	-0.363	86	166	-16.4	2	197;283
Gm09circRNA907	gma-miR169j-5p	-0.337	94	157	-22.3	2	125;152
Gm09circRNA908	gma-miR169j-5p	-0.337	94	157	-22.3	2	125;152
Gm13circRNA1070	gma-miR172i-3p	-0.221	62	148	-14.6	2	264;1938
Gm17circRNA1297	gma-miR172i-3p	-0.235	70	157	-15.4	2	726;609
Gm06circRNA1631	gma-miR172i-3p	-0.332	84	141	-14.3	2	745;1404
Gm08circRNA242	gma-miR172i-3p	-0.412	93	162	-15.3	2	350;302
Gm16circRNA396	gma-miR172i-3p	-0.411	92	162	-15.3	2	347;299
Gm07circRNA520	gma-miR172i-3p	-0.342	85	154	-17.7	2	468;205
Gm04circRNA81	gma-miR172i-3p	-0.285	78	166	-19.9	2	1036;829
Gm01circRNA842	gma-miR172i-3p	-0.25	72	152	-14.4	2	321;193
Gm09circRNA882	gma-miR172i-3p	-0.197	52	141	-15	2	647;795
Gm14ciRNA177	gma-miR156p	-0.225	70	146	-19.6	2	120;63
Gm12circRNA1098	gma-miR156p	-0.383	90	158	-17.1	2	512;683
Gm07circRNA1596	gma-miR156p	-0.364	89	164	-24.3	2	435;240
Gm06circRNA1661	gma-miR156p	-0.414	93	155	-23.6	2	37;52
Gm06circRNA1662	gma-miR156p	-0.414	93	155	-23.6	2	37;52
Gm15circRNA2303	gma-miR156p	-0.275	80	146	-15.8	2	438;206
Gm06circRNA589	gma-miR156p	-0.362	88	167	-24.1	2	187;1548
Gm13circRNA1070	gma-miR172a	-0.221	62	148	-13.6	2	264;1938
Gm17circRNA1297	gma-miR172a	-0.235	70	157	-15.4	2	726;609
Gm06circRNA1631	gma-miR172a	-0.332	84	141	-15.1	2	745;1404
Gm15circRNA2322	gma-miR172a	-0.195	52	149	-14.3	2	490;520
Gm07circRNA520	gma-miR172a	-0.342	85	154	-18.6	2	468;205
Gm04circRNA81	gma-miR172a	-0.285	78	166	-19.7	2	1036;829
Gm09circRNA882	gma-miR172a	-0.197	52	141	-11.6	2	647;795
Gm20circRNA2386	gma-miR169t	-0.197	66	146	-23	2	115;206
Gm09circRNA907	gma-miR169t	-0.337	94	155	-18.8	2	123;152
Gm09circRNA908	gma-miR169t	-0.337	94	155	-18.8	2	123;152
Gm10circRNA1207	gma-miR169j-3p	-0.195	57	162	-24.6	2	1028;2035
Gm17circRNA1312	gma-miR169j-3p	-0.237	74	153	-19.9	2	10;842
Gm17circRNA364	gma-miR169j-3p	-0.177	50	163	-19.4	2	56;209
Gm06circRNA588	gma-miR169j-3p	-0.398	92	146	-16.6	2	242;122
Gm02circRNA794	gma-miR169j-3p	-0.379	92	145	-17.4	2	303;695
Gm13ciRNA1153	gma-miR4393b	-0.382	89	152	-16.7	2	327;1757
Gm13ciRNA2494	gma-miR4393b	-0.403	91	151	-23.1	2	28;224
Gm17circRNA1274	gma-miR4371a	-0.267	78	151	-16.9	2	818;1163
Gm08circRNA1961	gma-miR4371a	-0.2	60	149	-18.2	2	565;804
Gm12circRNA2056	gma-miR4371a	-0.184	51	158	-14.8	2	1482;1213
Gm11circRNA2086	gma-miR4371a	-0.32	86	165	-19.2	2	177;838
Gm11circRNA2114	gma-miR4371a	-0.192	56	150	-14.3	2	589;775
Gm14circRNA430	gma-miR4371a	-0.448	94	153	-19.6	2	332;115
Gm17circRNA1299	gma-miR396b-5p	-0.496	99	157	-16.1	2	1276;482
Gm01circRNA166	gma-miR396b-5p	-0.261	76	158	-18.1	2	220;162
Gm04circRNA1745	gma-miR396b-5p	-0.202	62	155	-17.7	2	739;260
Gm01circRNA1862	gma-miR396b-5p	-0.309	84	140	-18.5	2	262;289
Gm12circRNA2078	gma-miR396b-5p	-0.241	73	151	-18.1	2	459;200
Gm06circRNA570	gma-miR396b-5p	-0.226	70	152	-19.4	2	8;672
Gm09circRNA884	gma-miR396b-5p	-0.367	90	162	-19.5	2	186;263
Gm18ciRNA196	gma-miR397b-3p	-0.427	94	145	-13.3	2	134;58
Gm06circRNA570	gma-miR403a	-0.38	85	150	-19	2	320;12
Gm15circRNA1371	gma-miR399d	-0.317	82	157	-17.5	2	868;454
Gm17circRNA376	gma-miR399d	-0.192	58	153	-23.1	2	57;19
Gm02circRNA764	gma-miR399d	-0.178	54	154	-17.1	2	397;455
Gm01circRNA814	gma-miR399d	-0.246	75	151	-14.5	2	220;315
Gm10ciRNA133	gma-miR4382	-0.292	74	148	-14.6	2	174;863
Gm11circRNA1189	gma-miR167e	-0.263	76	159	-23.3	2	846;1138
Gm15circRNA1361	gma-miR167e	-0.22	62	148	-18	2	789;912
Gm19circRNA1485	gma-miR167e	-0.202	56	142	-16.6	2	412;1
Gm02circRNA1827	gma-miR167e	-0.311	84	145	-16.2	2	325;106
Gm09circRNA884	gma-miR167e	-0.244	71	158	-17.5	2	734;698
Gm09circRNA885	gma-miR167e	-0.228	63	158	-17.5	2	503;467
Gm11circRNA1189	gma-miR319f	-0.202	76	151	-18.7	2	785;851
Gm16circRNA1332	gma-miR319f	-0.384	90	144	-17.3	2	1414;1265
Gm16circRNA1333	gma-miR319f	-0.384	90	144	-17.3	2	188;39
Gm11circRNA2114	gma-miR319f	-0.248	83	153	-21.6	2	98;557
Gm14circRNA2346	gma-miR319f	-0.311	88	150	-20.8	2	403;202
Gm19circRNA2409	gma-miR319f	-0.262	84	140	-15.4	2	321;536
Gm10circRNA1214	gma-miR166a-3p	-0.24	65	153	-22	2	240;71
Gm04circRNA688	gma-miR166a-3p	-0.483	97	159	-24.8	2	207;92
Gm18circRNA1551	gma-miR828a	-0.454	97	151	-14.1	2	404;432
Gm07circRNA1614	gma-miR828a	-0.285	78	164	-22.4	2	6;277
Gm05circRNA1702	gma-miR828a	-0.247	69	156	-15.7	2	397;541
Gm09circRNA1924	gma-miR828a	-0.477	98	149	-19.5	2	27;100
Gm13circRNA2010	gma-miR828a	-0.371	87	157	-16.4	2	818;149
Gm12circRNA2078	gma-miR828a	-0.217	63	145	-19.4	2	636;1
Gm01circRNA852	gma-miR828a	-0.482	98	154	-16.4	2	231;33
Gm12circRNA285	gma-miR2118a-5p	-0.209	70	153	-23.9	2	574;757
Gm08circRNA967	gma-miR2118a-5p	-0.245	78	153	-20.6	2	50;293
Gm09circRNA907	gma-miR169k	-0.337	94	157	-24.4	2	125;152
Gm09circRNA908	gma-miR169k	-0.337	94	157	-24.4	2	125;152
Gm18circRNA2463	gma-miR169e	-0.19	56	145	-18.8	2	1093;1011
Gm13circRNA1031	gma-miR4387e	-0.266	81	160	-18.3	2	548;670
Gm08circRNA1943	gma-miR390a-5p	-0.185	53	156	-22.3	2	574;196
Gm02circRNA783	gma-miR390a-5p	-0.205	65	143	-23.5	2	735;1095
Gm19circRNA2426	gma-miR397a	-0.402	92	153	-17.1	2	227;1703
Gm17circRNA363	gma-miR397a	-0.234	74	152	-15	2	358;237
Gm01circRNA828	gma-miR397a	-0.213	69	154	-19.5	2	152;521
Gm08circRNA952	gma-miR397a	-0.426	95	156	-16.8	2	987;857
Gm10circRNA1227	gma-miR1512c	-0.319	84	160	-19.2	2	576;564
Gm18circRNA1538	gma-miR1512c	-0.213	51	152	-15.9	2	610;384
Gm15circRNA2322	gma-miR1512c	-0.242	65	151	-15.1	2	492;462
Gm07circRNA561	gma-miR1512c	-0.234	62	166	-18.9	2	139;62
Gm03ciRNA47	gma-miR1509a	-0.417	86	141	-13.1	2	420;994
Gm09ciRNA72	gma-miR1509a	-0.425	87	150	-13.8	2	566;16
Gm19circRNA1498	gma-miR1509a	-0.239	57	158	-16	2	510;793
Gm15circRNA2285	gma-miR1509a	-0.258	65	150	-14.5	2	857;871
Gm10circRNA2161	gma-miR1507a	-0.324	82	159	-17.1	2	882;636
Gm19circRNA2410	gma-miR1507a	-0.197	58	153	-15.6	2	134;236
Gm12circRNA299	gma-miR1507a	-0.414	88	146	-17.6	2	601;476
Gm06circRNA51	gma-miR1507a	-0.433	91	143	-17.7	2	18;171
Gm05circRNA658	gma-miR1507a	-0.426	90	144	-16.8	2	253;1
Gm02circRNA779	gma-miR1507a	-0.343	83	144	-13	2	362;484
Gm02circRNA779	gma-miR4349	-0.328	84	145	-14.3	2	930;1
Gm11circRNA1161	gma-miR319n	-0.165	52	151	-18.8	2	711;882
Gm17circRNA1301	gma-miR319n	-0.197	68	142	-17.5	2	239;331
Gm16circRNA1329	gma-miR319n	-0.201	70	141	-17.1	2	1226;978
Gm19circRNA1492	gma-miR319n	-0.368	91	159	-19.5	2	117;339
Gm10circRNA323	gma-miR319n	-0.189	63	159	-21	2	69;245
Gm01circRNA824	gma-miR1520n	-0.2	63	159	-16.4	2	309;4
Gm08circRNA991	gma-miR1520n	-0.25	78	151	-20.2	2	461;1129
Gm08circRNA1966	gma-miR171d	-0.206	65	148	-12.7	2	158;382
Gm08circRNA970	gma-miR171d	-0.213	68	148	-12.7	2	158;382
Gm13ciRNA98	gma-miR399a	-0.191	58	149	-17.6	2	80;43
Gm13ciRNA99	gma-miR399a	-0.191	58	149	-17.6	2	80;43
Gm15circRNA1371	gma-miR399a	-0.27	78	149	-18.1	2	868;454
Gm15circRNA1387	gma-miR399a	-0.316	82	143	-18.5	2	1091;1309
Gm09circRNA187	gma-miR399a	-0.266	76	150	-22.5	2	769;1399
Gm02circRNA764	gma-miR399a	-0.178	54	153	-17.9	2	398;455
Gm01circRNA814	gma-miR399a	-0.246	74	159	-19.7	2	220;315
Gm15circRNA1387	gma-miR171k-5p	-0.32	87	148	-19.4	2	1714;802
Gm04circRNA1711	gma-miR171k-5p	-0.218	64	142	-17.5	2	253;631
Gm03circRNA1790	gma-miR171k-5p	-0.218	63	146	-17.1	2	31;564
Gm13circRNA2035	gma-miR171k-5p	-0.209	59	151	-12.7	2	65;354
Gm13circRNA2039	gma-miR171k-5p	-0.337	89	155	-14.4	2	167;123
Gm18circRNA2464	gma-miR171k-5p	-0.23	69	159	-17.5	2	473;2270
Gm09circRNA924	gma-miR171k-5p	-0.216	62	146	-18.3	2	67;330
Gm06circRNA1631	gma-miR169o	-0.268	78	146	-17	2	293;952
Gm18circRNA2463	gma-miR169o	-0.274	80	147	-21.6	2	863;212
Gm01circRNA818	gma-miR169o	-0.179	60	162	-23.6	2	414;691
Gm10circRNA2161	gma-miR171j-5p	-0.393	93	157	-17.9	2	26;802
Gm17circRNA367	gma-miR171j-5p	-0.217	67	154	-19.6	2	265;539
Gm12circRNA1098	gma-miR156c	-0.383	90	162	-20.8	2	508;684
Gm06circRNA1661	gma-miR156c	-0.412	94	154	-20	2	56;37
Gm06circRNA1662	gma-miR156c	-0.412	94	154	-20	2	56;37
Gm15circRNA2303	gma-miR156c	-0.275	80	156	-16.7	2	439;206
Gm06circRNA589	gma-miR156c	-0.366	89	151	-17.2	2	187;1547
Gm06ciRNA2216	gma-miR2119	-0.186	59	146	-19.7	2	1257;1221
Gm16circRNA1329	gma-miR2119	-0.263	81	155	-23.6	2	346;734
Gm11circRNA2141	gma-miR2119	-0.349	92	155	-22.1	2	109;308
Gm17circRNA2241	gma-miR2119	-0.179	56	146	-18	2	377;360
Gm18circRNA2478	gma-miR2119	-0.22	69	151	-20.1	2	390;793
Gm20circRNA459	gma-miR2119	-0.208	65	149	-23.8	2	124;395
Gm01circRNA832	gma-miR2119	-0.251	77	159	-20.3	2	848;141
Gm08circRNA968	gma-miR2119	-0.227	71	146	-19.8	2	591;284
Gm13ciRNA102	gma-miR4360	-0.259	79	150	-23	2	646;692
Gm08ciRNA1062	gma-miR4360	-0.273	83	155	-17.5	2	163;267
Gm11circRNA1128	gma-miR4360	-0.216	67	157	-22.5	2	280;133
Gm15circRNA1372	gma-miR4360	-0.503	99	150	-17.2	2	35;81
Gm14circRNA2327	gma-miR4360	-0.229	72	150	-20.5	2	728;499
Gm14circRNA2348	gma-miR4360	-0.337	91	145	-19.1	2	33;341
Gm08circRNA251	gma-miR4360	-0.445	96	146	-18.1	2	496;366
Gm06circRNA588	gma-miR4360	-0.446	96	149	-17.4	2	86;140
Gm04circRNA677	gma-miR4360	-0.322	90	162	-18.3	2	36;221
Gm09ciRNA78	gma-miR4347	-0.273	76	164	-15.6	2	67;178
Gm12circRNA1118	gma-miR4347	-0.257	73	156	-17.1	2	6;248
Gm12circRNA1119	gma-miR4347	-0.244	68	156	-17.1	2	6;248
Gm10circRNA1222	gma-miR4347	-0.27	75	165	-15.5	2	589;209
Gm17circRNA1273	gma-miR4347	-0.278	77	156	-17.4	2	191;301
Gm19circRNA1507	gma-miR4347	-0.22	63	160	-17.6	2	81;52
Gm18circRNA1537	gma-miR4347	-0.19	50	147	-15.7	2	802;442
Gm04circRNA1741	gma-miR4347	-0.246	69	160	-24.8	2	260;54
Gm02circRNA1836	gma-miR4347	-0.197	55	154	-16.5	2	244;77
Gm02circRNA1844	gma-miR4347	-0.212	60	148	-20.5	2	4;155
Gm01circRNA1854	gma-miR4347	-0.418	95	172	-21.4	2	306;404
Gm08circRNA1966	gma-miR4347	-0.375	90	146	-14.9	2	34;431
Gm10circRNA2169	gma-miR4347	-0.27	75	165	-15.5	2	732;352
Gm17circRNA2210	gma-miR4347	-0.294	80	146	-13.6	2	368;73
Gm18circRNA2474	gma-miR4347	-0.205	57	161	-21.5	2	283;138
Gm18circRNA2478	gma-miR4347	-0.195	53	147	-15.1	2	365;1385
Gm11circRNA304	gma-miR4347	-0.353	86	153	-12.8	2	678;380
Gm07circRNA551	gma-miR4347	-0.451	96	166	-16.9	2	64;582
Gm06circRNA616	gma-miR4347	-0.406	93	149	-16.3	2	371;329
Gm05circRNA649	gma-miR4347	-0.353	86	152	-16.8	2	517;536
Gm04circRNA697	gma-miR4347	-0.441	96	168	-25	2	259;119
Gm04circRNA707	gma-miR4347	-0.198	56	158	-22.2	2	559;527
Gm01circRNA828	gma-miR4347	-0.372	89	149	-15.6	2	620;604
Gm08circRNA970	gma-miR4347	-0.388	91	146	-14.9	2	34;431
Gm15circRNA1385	gma-miR482b-3p	-0.25	69	158	-35.1	2	539;393
Gm14circRNA1399	gma-miR482b-3p	-0.215	59	150	-14	2	531;378
Gm20circRNA1445	gma-miR482b-3p	-0.325	83	145	-15.8	2	1092;1151
Gm10circRNA2201	gma-miR482b-3p	-0.412	92	147	-18.4	2	297;84
Gm05circRNA658	gma-miR482b-3p	-0.26	72	149	-15.4	2	187;218
Gm11circRNA1149	gma-miR159b-5p	-0.206	64	148	-20.8	2	326;190
Gm17circRNA1275	gma-miR159b-5p	-0.391	92	152	-18.6	2	597;775
Gm03circRNA1785	gma-miR159b-5p	-0.186	54	155	-15.7	2	78;39
Gm11circRNA2098	gma-miR159b-5p	-0.275	83	151	-24	2	154;579
Gm11circRNA2105	gma-miR159b-5p	-0.206	64	148	-20.8	2	326;190
Gm17circRNA2211	gma-miR159b-5p	-0.345	90	152	-18.6	2	113;291
Gm15circRNA2304	gma-miR159b-5p	-0.206	64	147	-20.5	2	11;187
Gm19circRNA2436	gma-miR159b-5p	-0.22	70	147	-22.6	2	620;84
Gm20circRNA451	gma-miR159b-5p	-0.182	52	149	-15.6	2	78;275
Gm04circRNA687	gma-miR159b-5p	-0.208	65	148	-15.5	2	46;392
Gm09circRNA912	gma-miR159b-5p	-0.216	68	154	-24.1	2	551;12
Gm15ciRNA164	gma-miR4355	-0.385	92	149	-13.6	2	57;437
Gm09ciRNA911	gma-miR4355	-0.252	77	154	-20.7	2	132;23
Gm10circRNA1265	gma-miR4355	-0.244	75	147	-19.8	2	133;166
Gm16circRNA1329	gma-miR4355	-0.261	79	156	-22.7	2	237;1123
Gm02circRNA1827	gma-miR4355	-0.374	91	163	-16.3	2	525;88
Gm12circRNA2055	gma-miR4355	-0.41	94	146	-13.8	2	349;872
Gm10circRNA2178	gma-miR4355	-0.266	80	154	-22.5	2	370;929
Gm10circRNA2204	gma-miR4355	-0.239	73	147	-19.8	2	186;219
Gm17circRNA366	gma-miR4355	-0.299	84	154	-15.6	2	43;349
Gm08circRNA963	gma-miR4355	-0.404	94	143	-19.5	2	420;356
Gm04circRNA1756	gma-miR319d	-0.233	70	153	-21.3	2	17;341
Gm11circRNA310	gma-miR319d	-0.353	84	161	-26.6	2	175;166
Gm10circRNA1199	gma-miR398c	-0.26	73	145	-14.1	2	136;305
Gm10circRNA1265	gma-miR398c	-0.449	92	153	-18.1	2	262;444
Gm07circRNA1597	gma-miR398c	-0.253	73	140	-16.4	2	128;268
Gm10circRNA2204	gma-miR398c	-0.369	88	153	-18.1	2	315;497
Gm20circRNA2373	gma-miR398c	-0.417	90	151	-19.7	2	62;313
Gm04circRNA685	gma-miR398c	-0.293	80	143	-16.8	2	868;623
Gm11circRNA1188	gma-miR4374b	-0.402	91	146	-16.6	2	567;1492
Gm16circRNA1329	gma-miR4374b	-0.421	93	162	-17.9	2	816;589
Gm15circRNA1356	gma-miR4374b	-0.332	86	146	-14.7	2	1178;1526
Gm19circRNA1513	gma-miR4374b	-0.214	61	154	-17.4	2	443;723
Gm02circRNA1828	gma-miR4374b	-0.282	79	153	-10.8	2	647;516
Gm01circRNA1867	gma-miR4374b	-0.206	57	163	-18.2	2	41;955
Gm08circRNA1974	gma-miR4374b	-0.197	54	154	-11.7	2	248;136
Gm10circRNA2192	gma-miR4374b	-0.233	67	146	-13.4	2	1387;418
Gm17circRNA2215	gma-miR4374b	-0.355	88	143	-15.3	2	514;217
Gm16circRNA2255	gma-miR4374b	-0.407	92	152	-14.6	2	996;899
Gm11circRNA300	gma-miR4374b	-0.233	67	154	-17.1	2	182;153
Gm07circRNA4	gma-miR4374b	-0.443	95	163	-14.4	2	394;231
Gm07circRNA555	gma-miR4374b	-0.223	63	159	-17.5	2	80;1445
Gm06circRNA572	gma-miR4374b	-0.213	60	165	-19.8	2	725;236
Gm05circRNA649	gma-miR4374b	-0.244	70	153	-16.9	2	277;581
Gm02circRNA788	gma-miR4374b	-0.273	77	153	-10.8	2	289;158
Gm08circRNA992	gma-miR4374b	-0.241	69	147	-15.3	2	2542;1913
Gm05circRNA1702	gma-miR171o-5p	-0.419	90	149	-11.7	2	100;151
Gm11circRNA1189	gma-miR167c	-0.263	76	159	-23.3	2	846;1138
Gm15circRNA1361	gma-miR167c	-0.22	62	148	-18.6	2	789;912
Gm19circRNA1485	gma-miR167c	-0.202	55	142	-16.6	2	412;1
Gm02circRNA1827	gma-miR167c	-0.311	84	145	-17.4	2	325;106
Gm09circRNA884	gma-miR167c	-0.244	71	158	-17.5	2	734;698
Gm09circRNA885	gma-miR167c	-0.228	63	158	-17.5	2	503;467
Gm06ciRNA20	gma-miR159a-3p	-0.248	65	146	-13.1	2	408;210
Gm02ciRNA55	gma-miR159a-3p	-0.246	65	145	-14.5	2	302;252
Gm15circRNA1387	gma-miR159a-3p	-0.269	71	166	-22.3	2	1496;290
Gm01circRNA1864	gma-miR159a-3p	-0.264	70	148	-16.4	2	366;283
Gm09circRNA187	gma-miR159a-3p	-0.35	82	146	-14.7	2	456;1
Gm08circRNA1949	gma-miR159a-3p	-0.21	57	142	-13.4	2	139;169
Gm12circRNA293	gma-miR159a-3p	-0.385	86	147	-15.5	2	153;34
Gm16circRNA380	gma-miR159a-3p	-0.393	87	147	-15.5	2	153;34
Gm06circRNA624	gma-miR159a-3p	-0.222	60	149	-17.6	2	864;715
Gm06circRNA626	gma-miR159a-3p	-0.264	69	149	-17.6	2	276;127
Gm06circRNA627	gma-miR159a-3p	-0.264	69	149	-17.6	2	276;127
Gm05circRNA649	gma-miR159a-3p	-0.409	88	149	-14.1	2	673;531
Gm11ciRNA128	gma-miR1512b	-0.343	88	161	-11.9	2	329;368
Gm07circRNA1593	gma-miR1512b	-0.265	71	157	-13.2	2	518;582
Gm02circRNA1835	gma-miR1512b	-0.403	95	153	-15.1	2	388;53
Gm07circRNA21	gma-miR1512b	-0.31	84	146	-14	2	300;210
Gm13circRNA2017	gma-miR4387c	-0.19	54	162	-20.6	2	541;484
Gm08circRNA1943	gma-miR390b-5p	-0.185	53	158	-22	2	574;196
Gm02circRNA783	gma-miR390b-5p	-0.205	64	143	-22	2	735;1095
Gm16ciRNA149	gma-miR166a-5p	-0.232	67	159	-23	2	560;452
Gm03circRNA110	gma-miR166a-5p	-0.193	51	155	-14.5	2	306;548
Gm11circRNA1161	gma-miR166a-5p	-0.337	82	156	-17	2	2111;1155
Gm11circRNA1189	gma-miR166a-5p	-0.195	52	145	-17.8	2	1182;106
Gm15circRNA2312	gma-miR166a-5p	-0.2	55	151	-20.9	2	254;309
Gm19circRNA2442	gma-miR166a-5p	-0.212	59	150	-18.6	2	486;560
Gm19circRNA2443	gma-miR166a-5p	-0.212	59	150	-18.6	2	315;389
Gm18circRNA2478	gma-miR166a-5p	-0.231	67	148	-15.8	2	1494;383
Gm19circRNA494	gma-miR166a-5p	-0.212	59	150	-18.6	2	563;637
Gm19circRNA495	gma-miR166a-5p	-0.225	65	150	-18.6	2	486;560
Gm01circRNA828	gma-miR166a-5p	-0.251	71	151	-14.6	2	171;393
Gm13ciRNA102	gma-miR1520l	-0.303	82	152	-11.9	1	1
Gm14ciRNA177	gma-miR1520l	-0.24	66	160	-16.6	1	69
Gm18ciRNA199	gma-miR1520l	-0.284	80	152	-10.2	1	39
Gm02ciRNA2344	gma-miR1520l	-0.234	63	153	-22.1	1	7808
Gm07ciRNA367	gma-miR1520l	-0.302	82	142	-11.6	1	1004
Gm04ciRNA37	gma-miR1520l	-0.248	69	156	-14.5	1	74
Gm09ciRNA77	gma-miR1520l	-0.283	80	150	-16.2	1	524
Gm09ciRNA930	gma-miR1520l	-0.211	53	148	-12	1	129
Gm08ciRNA995	gma-miR1520l	-0.435	95	145	-16	1	6
Gm13ciRNA94	gma-miR1520l	-0.455	96	155	-11.7	1	405
Gm13circRNA1026	gma-miR1520l	-0.329	85	145	-13.8	1	138
Gm13circRNA1060	gma-miR1520l	-0.418	93	151	-12.8	1	365
Gm12circRNA1085	gma-miR1520l	-0.255	72	150	-12.2	1	117
Gm12circRNA1114	gma-miR1520l	-0.446	96	156	-14.7	1	271
Gm12circRNA1115	gma-miR1520l	-0.393	91	182	-22	1	393
Gm11circRNA1172	gma-miR1520l	-0.221	58	141	-10.5	1	158
Gm10circRNA1216	gma-miR1520l	-0.211	53	146	-12	1	683
Gm10circRNA1217	gma-miR1520l	-0.202	50	146	-12	1	683
Gm10circRNA1225	gma-miR1520l	-0.203	51	152	-14.6	1	167
Gm17circRNA1311	gma-miR1520l	-0.228	60	149	-10.6	1	83
Gm02circRNA134	gma-miR1520l	-0.282	79	155	-11.9	1	117
Gm20circRNA1459	gma-miR1520l	-0.48	97	148	-12.3	1	279
Gm01circRNA152	gma-miR1520l	-0.325	84	158	-16.2	1	566
Gm18circRNA1564	gma-miR1520l	-0.251	70	149	-11.7	1	108
Gm06circRNA1656	gma-miR1520l	-0.326	85	153	-17.3	1	127
Gm01circRNA166	gma-miR1520l	-0.207	52	160	-15.1	1	91
Gm05circRNA1697	gma-miR1520l	-0.259	74	163	-13.2	1	43
Gm05circRNA1705	gma-miR1520l	-0.38	90	153	-11.3	1	351
Gm04circRNA1718	gma-miR1520l	-0.208	53	151	-12.2	1	62
Gm04circRNA1766	gma-miR1520l	-0.291	81	146	-14.4	1	583
Gm03circRNA1796	gma-miR1520l	-0.236	65	148	-15.3	1	229
Gm03circRNA1799	gma-miR1520l	-0.39	90	152	-13.9	1	231
Gm03circRNA1804	gma-miR1520l	-0.217	56	151	-12.4	1	80
Gm02circRNA1839	gma-miR1520l	-0.217	56	153	-11.4	1	405
Gm09circRNA189	gma-miR1520l	-0.27	77	157	-16	1	42
Gm09circRNA1914	gma-miR1520l	-0.251	70	161	-14.7	1	11
Gm09circRNA1932	gma-miR1520l	-0.268	77	146	-15.4	1	461
Gm08circRNA1937	gma-miR1520l	-0.225	59	145	-10.1	1	358
Gm08circRNA1943	gma-miR1520l	-0.234	63	145	-11.9	1	658
Gm08circRNA1969	gma-miR1520l	-0.35	87	151	-17.8	1	374
Gm08circRNA1985	gma-miR1520l	-0.217	55	152	-12.7	1	682
Gm12circRNA2071	gma-miR1520l	-0.261	75	140	-11.5	1	596
Gm10circRNA2170	gma-miR1520l	-0.206	52	148	-11.1	1	542
Gm10circRNA2171	gma-miR1520l	-0.214	54	148	-11.1	1	542
Gm15circRNA2275	gma-miR1520l	-0.229	61	155	-15.6	1	883
Gm15circRNA2321	gma-miR1520l	-0.313	84	162	-17.8	1	699
Gm14circRNA2334	gma-miR1520l	-0.229	61	146	-10.2	1	792
Gm19circRNA2418	gma-miR1520l	-0.217	56	147	-12.6	1	371
Gm19circRNA2432	gma-miR1520l	-0.393	91	152	-13.9	1	231
Gm19circRNA2437	gma-miR1520l	-0.433	94	154	-12.1	1	246
Gm18circRNA2478	gma-miR1520l	-0.227	59	144	-15.2	1	1485
Gm08circRNA249	gma-miR1520l	-0.377	89	156	-15	1	165
Gm11circRNA304	gma-miR1520l	-0.219	57	149	-12.8	1	645
Gm10circRNA340	gma-miR1520l	-0.23	62	148	-11.1	1	542
Gm10circRNA341	gma-miR1520l	-0.23	62	148	-11.1	1	158
Gm16circRNA390	gma-miR1520l	-0.279	78	144	-12.9	1	22
Gm16circRNA392	gma-miR1520l	-0.254	72	151	-13.8	1	208
Gm15circRNA404	gma-miR1520l	-0.359	88	152	-12.4	1	172
Gm14circRNA438	gma-miR1520l	-0.253	71	149	-11.1	1	97
Gm20circRNA448	gma-miR1520l	-0.225	59	148	-11.1	1	158
Gm19circRNA484	gma-miR1520l	-0.247	69	153	-13.1	1	260
Gm19circRNA488	gma-miR1520l	-0.208	53	147	-16.4	1	495
Gm18circRNA510	gma-miR1520l	-0.482	97	150	-11.1	1	105
Gm07circRNA545	gma-miR1520l	-0.455	96	153	-12	1	109
Gm06circRNA577	gma-miR1520l	-0.345	86	157	-10.8	1	459
Gm06circRNA590	gma-miR1520l	-0.241	66	140	-17	1	532
Gm05circRNA70	gma-miR1520l	-0.259	74	163	-13.2	1	43
Gm03circRNA746	gma-miR1520l	-0.239	66	148	-18.6	1	495
Gm02circRNA791	gma-miR1520l	-0.362	88	154	-13.5	1	291
Gm01circRNA811	gma-miR1520l	-0.349	87	150	-10.7	1	1079
Gm01circRNA814	gma-miR1520l	-0.407	92	148	-13.6	1	386
Gm01circRNA818	gma-miR1520l	-0.244	68	158	-16.2	1	566
Gm09circRNA908	gma-miR1520l	-0.219	57	155	-11.7	1	712
Gm09circRNA911	gma-miR1520l	-0.205	52	164	-15.8	1	241
Gm08circRNA991	gma-miR1520l	-0.252	71	162	-18.9	1	459
Gm08circRNA992	gma-miR1520l	-0.252	71	162	-18.9	1	459
Gm10ciRNA132	gma-miR169a	-0.406	97	143	-10.9	1	207
Gm07ciRNA3	gma-miR169a	-0.227	78	146	-22.1	1	89
Gm11circRNA1135	gma-miR169a	-0.201	65	143	-20.4	1	128
Gm11circRNA1188	gma-miR169a	-0.256	86	153	-15.8	1	17
Gm10circRNA1209	gma-miR169a	-0.222	74	149	-20	1	530
Gm10circRNA1257	gma-miR169a	-0.224	75	149	-18.3	1	367
Gm17circRNA1283	gma-miR169a	-0.232	79	148	-15.1	1	144
Gm16circRNA1335	gma-miR169a	-0.216	70	152	-21	1	188
Gm15circRNA1393	gma-miR169a	-0.251	84	159	-15.8	1	1039
Gm14circRNA1403	gma-miR169a	-0.218	71	154	-18.6	1	35
Gm14circRNA1413	gma-miR169a	-0.185	56	147	-16.9	1	165
Gm19circRNA1516	gma-miR169a	-0.263	87	165	-20.9	1	326
Gm04circRNA1721	gma-miR169a	-0.268	88	141	-13.2	1	129
Gm04circRNA1722	gma-miR169a	-0.202	65	153	-15.6	1	111
Gm04circRNA1725	gma-miR169a	-0.197	63	147	-16.9	1	627
Gm03circRNA1793	gma-miR169a	-0.249	84	141	-13.9	1	107
Gm01circRNA182	gma-miR169a	-0.321	93	160	-16.1	1	120
Gm01circRNA1855	gma-miR169a	-0.222	74	149	-16.4	1	102
Gm01circRNA1869	gma-miR169a	-0.225	76	145	-20.7	1	343
Gm01circRNA1882	gma-miR169a	-0.219	72	146	-17.3	1	737
Gm09circRNA1910	gma-miR169a	-0.188	59	146	-18	1	377
Gm08circRNA1961	gma-miR169a	-0.251	84	159	-15.8	1	1045
Gm08circRNA1985	gma-miR169a	-0.191	61	147	-16.8	1	320
Gm11circRNA2085	gma-miR169a	-0.195	62	142	-21.6	1	40
Gm11circRNA2097	gma-miR169a	-0.184	54	143	-20.4	1	314
Gm11circRNA2107	gma-miR169a	-0.188	59	148	-17	1	20
Gm10circRNA2168	gma-miR169a	-0.447	98	141	-13.4	1	151
Gm10circRNA2187	gma-miR169a	-0.221	73	156	-21.4	1	399
Gm19circRNA2423	gma-miR169a	-0.296	90	153	-19.1	1	766
Gm13circRNA256	gma-miR169a	-0.233	80	149	-15	1	22
Gm14circRNA429	gma-miR169a	-0.218	71	154	-18.6	1	35
Gm06circRNA614	gma-miR169a	-0.205	66	152	-13.8	1	225
Gm05circRNA647	gma-miR169a	-0.22	73	166	-21.5	1	109
Gm04circRNA687	gma-miR169a	-0.236	81	145	-13	1	754
Gm03circRNA731	gma-miR169a	-0.356	96	154	-16.9	1	740
Gm02circRNA767	gma-miR169a	-0.178	52	148	-17.1	1	681
Gm01circRNA808	gma-miR169a	-0.311	91	142	-17.3	1	357
Gm01circRNA818	gma-miR169a	-0.195	62	141	-11.7	1	824
Gm01circRNA875	gma-miR169a	-0.318	92	160	-16.1	1	199
Gm01circRNA876	gma-miR169a	-0.314	92	160	-16.1	1	199
Gm08circRNA973	gma-miR169a	-0.187	57	155	-19.6	1	30
Gm15ciRNA162	gma-miR2606a	-0.282	82	146	-12.2	1	543
Gm05ciRNA31	gma-miR2606a	-0.181	50	148	-12.1	1	173
Gm04ciRNA34	gma-miR2606a	-0.47	96	152	-13.1	1	402
Gm13circRNA1052	gma-miR2606a	-0.22	68	156	-14.5	1	90
Gm13circRNA1054	gma-miR2606a	-0.215	67	146	-13.4	1	457
Gm13circRNA1062	gma-miR2606a	-0.194	56	144	-11.7	1	292
Gm12circRNA1088	gma-miR2606a	-0.366	91	144	-11.2	1	28
Gm11circRNA1147	gma-miR2606a	-0.215	66	149	-12.5	1	327
Gm11circRNA1184	gma-miR2606a	-0.234	72	152	-13.1	1	642
Gm17circRNA1316	gma-miR2606a	-0.238	73	149	-12.7	1	230
Gm15circRNA1380	gma-miR2606a	-0.288	82	147	-11.5	1	840
Gm15circRNA1381	gma-miR2606a	-0.259	77	147	-11.5	1	840
Gm19circRNA1477	gma-miR2606a	-0.382	92	152	-12.3	1	258
Gm19circRNA1478	gma-miR2606a	-0.439	94	147	-10.5	1	583
Gm19circRNA1492	gma-miR2606a	-0.25	76	163	-17.1	1	16
Gm01circRNA152	gma-miR2606a	-0.203	61	149	-14.2	1	237
Gm18circRNA1556	gma-miR2606a	-0.215	67	155	-15.8	1	448
Gm07circRNA1583	gma-miR2606a	-0.233	71	152	-13.5	1	750
Gm06circRNA1649	gma-miR2606a	-0.319	88	150	-11.9	1	202
Gm05circRNA1700	gma-miR2606a	-0.211	64	155	-14.6	1	169
Gm05circRNA1701	gma-miR2606a	-0.211	64	155	-14.6	1	169
Gm03circRNA1785	gma-miR2606a	-0.318	87	150	-14.1	1	729
Gm03circRNA1791	gma-miR2606a	-0.225	69	153	-11.1	1	320
Gm01circRNA1848	gma-miR2606a	-0.213	65	159	-17.2	1	194
Gm01circRNA1854	gma-miR2606a	-0.211	65	149	-14.2	1	237
Gm01circRNA1880	gma-miR2606a	-0.279	81	158	-14.3	1	354
Gm09circRNA1922	gma-miR2606a	-0.214	66	145	-13.3	1	125
Gm09circRNA1930	gma-miR2606a	-0.498	98	150	-13.4	1	228
Gm08circRNA1984	gma-miR2606a	-0.187	52	144	-11	1	7
Gm13circRNA2015	gma-miR2606a	-0.216	68	149	-16.5	1	2766
Gm11circRNA2087	gma-miR2606a	-0.236	72	154	-14.7	1	733
Gm08circRNA221	gma-miR2606a	-0.353	90	159	-14.9	1	946
Gm17circRNA2234	gma-miR2606a	-0.276	81	154	-13.8	1	537
Gm16circRNA2255	gma-miR2606a	-0.236	72	144	-11.8	1	747
Gm15circRNA2294	gma-miR2606a	-0.39	92	155	-12.8	1	149
Gm15circRNA2325	gma-miR2606a	-0.209	64	153	-15.2	1	174
Gm20circRNA2363	gma-miR2606a	-0.387	92	149	-15	1	588
Gm08circRNA238	gma-miR2606a	-0.292	83	152	-12.3	1	394
Gm19circRNA2433	gma-miR2606a	-0.342	89	148	-15.2	1	162
Gm18circRNA2480	gma-miR2606a	-0.192	55	146	-16.1	1	158
Gm17circRNA376	gma-miR2606a	-0.212	65	144	-11.4	1	238
Gm15circRNA407	gma-miR2606a	-0.399	92	155	-12.8	1	149
Gm20circRNA466	gma-miR2606a	-0.19	53	146	-13.4	1	55
Gm18circRNA512	gma-miR2606a	-0.366	91	142	-11.3	1	265
Gm07circRNA525	gma-miR2606a	-0.214	66	154	-16.8	1	155
Gm05circRNA638	gma-miR2606a	-0.29	82	140	-10.3	1	218
Gm05circRNA71	gma-miR2606a	-0.353	90	159	-14.9	1	238
Gm03circRNA733	gma-miR2606a	-0.357	90	150	-14.1	1	96
Gm01circRNA818	gma-miR2606a	-0.203	61	149	-14.2	1	237
Gm01circRNA844	gma-miR2606a	-0.366	91	144	-11.2	1	28
Gm09circRNA887	gma-miR2606a	-0.468	96	159	-13.6	1	33
Gm08circRNA971	gma-miR2606a	-0.248	76	163	-14.5	1	51
Gm15ciRNA164	gma-miR394a-5p	-0.253	71	141	-11	1	205
Gm15ciRNA168	gma-miR394a-5p	-0.284	78	144	-15.2	1	147
Gm20ciRNA181	gma-miR394a-5p	-0.21	61	148	-11.1	1	81
Gm02ciRNA2356	gma-miR394a-5p	-0.255	71	150	-12.1	1	456
Gm07ciRNA361	gma-miR394a-5p	-0.454	96	146	-12.3	1	305
Gm05ciRNA30	gma-miR394a-5p	-0.321	86	149	-14.1	1	583
Gm13circRNA1051	gma-miR394a-5p	-0.327	88	151	-15.6	1	764
Gm11circRNA1151	gma-miR394a-5p	-0.278	76	161	-28	1	1135
Gm17circRNA1311	gma-miR394a-5p	-0.381	90	140	-10.8	1	285
Gm16circRNA1339	gma-miR394a-5p	-0.199	57	149	-13.4	1	218
Gm14circRNA1404	gma-miR394a-5p	-0.346	89	140	-10.1	1	336
Gm18circRNA1530	gma-miR394a-5p	-0.373	90	160	-19.6	1	79
Gm07circRNA1573	gma-miR394a-5p	-0.193	55	140	-12.6	1	523
Gm07circRNA1583	gma-miR394a-5p	-0.187	50	146	-25	1	120
Gm06circRNA1664	gma-miR394a-5p	-0.227	64	148	-21.2	1	94
Gm06circRNA1670	gma-miR394a-5p	-0.292	81	152	-16.5	1	558
Gm05circRNA1676	gma-miR394a-5p	-0.263	74	156	-21	1	23
Gm04circRNA1744	gma-miR394a-5p	-0.463	97	144	-13.5	1	427
Gm03circRNA1781	gma-miR394a-5p	-0.242	68	142	-13.3	1	81
Gm03circRNA1804	gma-miR394a-5p	-0.388	92	141	-11.2	1	74
Gm09circRNA1929	gma-miR394a-5p	-0.192	54	157	-21	1	202
Gm08circRNA1950	gma-miR394a-5p	-0.209	60	153	-13.1	1	317
Gm17circRNA2228	gma-miR394a-5p	-0.245	69	143	-10.1	1	73
Gm08circRNA227	gma-miR394a-5p	-0.261	73	143	-13.1	1	312
Gm19circRNA2409	gma-miR394a-5p	-0.25	70	150	-14.8	1	402
Gm19circRNA2417	gma-miR394a-5p	-0.267	75	151	-18.8	1	76
Gm19circRNA2442	gma-miR394a-5p	-0.29	80	143	-15.6	1	72
Gm18circRNA2461	gma-miR394a-5p	-0.245	69	151	-12.2	1	158
Gm17circRNA371	gma-miR394a-5p	-0.237	66	148	-11.8	1	28
Gm19circRNA494	gma-miR394a-5p	-0.283	77	143	-15.6	1	149
Gm19circRNA495	gma-miR394a-5p	-0.29	80	143	-15.6	1	72
Gm18circRNA503	gma-miR394a-5p	-0.473	98	147	-11.6	1	66
Gm18circRNA504	gma-miR394a-5p	-0.384	91	144	-11.1	1	411
Gm18circRNA505	gma-miR394a-5p	-0.384	91	144	-11.1	1	280
Gm18circRNA507	gma-miR394a-5p	-0.237	66	151	-12.2	1	158
Gm06circRNA53	gma-miR394a-5p	-0.294	81	144	-16.1	1	197
Gm07circRNA532	gma-miR394a-5p	-0.25	70	140	-12.7	1	142
Gm07circRNA561	gma-miR394a-5p	-0.347	89	146	-15.2	1	360
Gm06circRNA586	gma-miR394a-5p	-0.395	93	152	-15	1	378
Gm06circRNA633	gma-miR394a-5p	-0.256	72	152	-16.5	1	558
Gm03circRNA729	gma-miR394a-5p	-0.417	94	146	-12.5	1	78
Gm03circRNA747	gma-miR394a-5p	-0.287	80	155	-19.2	1	947
Gm02circRNA781	gma-miR394a-5p	-0.388	92	152	-16.4	1	133
Gm02circRNA798	gma-miR394a-5p	-0.229	65	140	-10.9	1	302
Gm01circRNA827	gma-miR394a-5p	-0.466	97	149	-10.7	1	19
Gm04circRNA91	gma-miR394a-5p	-0.444	95	157	-15.7	1	3
Gm09circRNA925	gma-miR394a-5p	-0.19	52	145	-11.8	1	540
Gm08circRNA975	gma-miR394a-5p	-0.243	68	140	-11.8	1	78
Gm06ciRNA16	gma-miR1512a-5p	-0.426	94	151	-11.6	1	5
Gm07ciRNA2	gma-miR1512a-5p	-0.285	76	152	-10.3	1	25
Gm08ciRNA88	gma-miR1512a-5p	-0.229	59	152	-10.7	1	116
Gm13circRNA1049	gma-miR1512a-5p	-0.221	54	143	-10.6	1	576
Gm12circRNA1100	gma-miR1512a-5p	-0.225	56	146	-10.3	1	47
Gm12circRNA1107	gma-miR1512a-5p	-0.29	78	162	-12	1	418
Gm11circRNA1137	gma-miR1512a-5p	-0.347	88	163	-10.9	1	325
Gm11circRNA1138	gma-miR1512a-5p	-0.38	91	163	-10.9	1	129
Gm11circRNA1149	gma-miR1512a-5p	-0.227	57	157	-11.4	1	999
Gm11circRNA1159	gma-miR1512a-5p	-0.329	85	151	-11.3	1	428
Gm17circRNA1295	gma-miR1512a-5p	-0.244	65	148	-10.5	1	194
Gm17circRNA1319	gma-miR1512a-5p	-0.44	95	153	-11.8	1	73
Gm15circRNA1354	gma-miR1512a-5p	-0.381	91	142	-12.5	1	440
Gm15circRNA1365	gma-miR1512a-5p	-0.256	70	168	-13.9	1	352
Gm15circRNA1373	gma-miR1512a-5p	-0.375	90	158	-10.5	1	408
Gm15circRNA1392	gma-miR1512a-5p	-0.227	58	154	-13.3	1	280
Gm20circRNA1420	gma-miR1512a-5p	-0.406	92	154	-11.6	1	11
Gm20circRNA1426	gma-miR1512a-5p	-0.337	86	156	-11	1	407
Gm19circRNA1490	gma-miR1512a-5p	-0.254	69	165	-14.1	1	43
Gm19circRNA1510	gma-miR1512a-5p	-0.389	91	150	-11.6	1	34
Gm07circRNA1593	gma-miR1512a-5p	-0.252	68	155	-10.9	1	582
Gm07circRNA1607	gma-miR1512a-5p	-0.253	68	155	-10.5	1	704
Gm06circRNA1657	gma-miR1512a-5p	-0.32	83	161	-14.4	1	214
Gm04circRNA1757	gma-miR1512a-5p	-0.234	60	153	-11.8	1	323
Gm02circRNA1819	gma-miR1512a-5p	-0.375	90	165	-17.1	1	597
Gm02circRNA1839	gma-miR1512a-5p	-0.213	52	176	-15.7	1	217
Gm01circRNA1860	gma-miR1512a-5p	-0.408	92	152	-10.9	1	982
Gm08circRNA1945	gma-miR1512a-5p	-0.223	55	145	-11.5	1	50
Gm08circRNA1964	gma-miR1512a-5p	-0.326	85	159	-14.4	1	74
Gm13circRNA1999	gma-miR1512a-5p	-0.362	89	158	-13.1	1	85
Gm13circRNA2036	gma-miR1512a-5p	-0.392	92	145	-11	1	287
Gm11circRNA2105	gma-miR1512a-5p	-0.235	62	157	-11.4	1	999
Gm20circRNA2384	gma-miR1512a-5p	-0.219	54	148	-10.4	1	170
Gm19circRNA2407	gma-miR1512a-5p	-0.313	82	156	-12.7	1	296
Gm18circRNA2446	gma-miR1512a-5p	-0.382	91	152	-13.4	1	16
Gm18circRNA2481	gma-miR1512a-5p	-0.29	78	163	-14.1	1	567
Gm10circRNA348	gma-miR1512a-5p	-0.224	56	158	-12.1	1	758
Gm15circRNA404	gma-miR1512a-5p	-0.259	70	168	-13.9	1	107
Gm20circRNA456	gma-miR1512a-5p	-0.279	76	159	-12.4	1	2
Gm19circRNA494	gma-miR1512a-5p	-0.215	53	158	-10.7	1	58
Gm06circRNA55	gma-miR1512a-5p	-0.334	86	165	-11.8	1	491
Gm07circRNA561	gma-miR1512a-5p	-0.234	61	153	-13.7	1	62
Gm04circRNA706	gma-miR1512a-5p	-0.368	89	163	-13.2	1	24
Gm01circRNA830	gma-miR1512a-5p	-0.415	94	152	-10.9	1	299
Gm01circRNA862	gma-miR1512a-5p	-0.306	81	147	-10.8	1	73
Gm01circRNA863	gma-miR1512a-5p	-0.469	97	151	-10.2	1	324
Gm09circRNA894	gma-miR1512a-5p	-0.365	89	145	-10.8	1	475
Gm09circRNA908	gma-miR1512a-5p	-0.448	96	160	-13.8	1	789
Gm06ciRNA10	gma-miR159d	-0.426	95	160	-14.7	1	102
Gm16ciRNA156	gma-miR159d	-0.292	82	152	-19.9	1	206
Gm15ciRNA164	gma-miR159d	-0.228	70	142	-13.3	1	100
Gm13circRNA1017	gma-miR159d	-0.433	97	151	-11.6	1	474
Gm13circRNA1037	gma-miR159d	-0.26	76	146	-16.8	1	145
Gm13circRNA1073	gma-miR159d	-0.428	96	145	-12.8	1	31
Gm12circRNA1088	gma-miR159d	-0.255	75	150	-13.7	1	111
Gm12circRNA1108	gma-miR159d	-0.314	85	143	-15.6	1	650
Gm11circRNA1137	gma-miR159d	-0.491	98	149	-10.8	1	1286
Gm11circRNA1138	gma-miR159d	-0.491	98	149	-10.8	1	1090
Gm11circRNA1151	gma-miR159d	-0.175	55	149	-13.4	1	1080
Gm11circRNA1175	gma-miR159d	-0.269	79	142	-11.7	1	386
Gm10circRNA1209	gma-miR159d	-0.178	56	150	-13.6	1	183
Gm10circRNA1214	gma-miR159d	-0.199	63	142	-16.1	1	471
Gm10circRNA1219	gma-miR159d	-0.179	57	154	-17.9	1	164
Gm10circRNA1237	gma-miR159d	-0.205	66	145	-14.3	1	260
Gm17circRNA1274	gma-miR159d	-0.163	54	148	-12.8	1	759
Gm17circRNA1292	gma-miR159d	-0.234	72	153	-12.8	1	118
Gm07circRNA13	gma-miR159d	-0.391	91	148	-12.1	1	24
Gm16circRNA1345	gma-miR159d	-0.195	61	155	-20.1	1	244
Gm15circRNA1358	gma-miR159d	-0.155	51	146	-17.6	1	65
Gm15circRNA1361	gma-miR159d	-0.29	81	144	-11.6	1	305
Gm15circRNA1387	gma-miR159d	-0.304	84	148	-13.3	1	699
Gm14circRNA1412	gma-miR159d	-0.28	79	156	-18	1	202
Gm02circRNA148	gma-miR159d	-0.342	87	150	-21	1	547
Gm19circRNA1493	gma-miR159d	-0.413	94	151	-16.9	1	356
Gm01circRNA152	gma-miR159d	-0.237	72	144	-16.3	1	373
Gm18circRNA1530	gma-miR159d	-0.195	62	152	-14.9	1	147
Gm06circRNA1625	gma-miR159d	-0.158	53	147	-16.1	1	304
Gm06circRNA1664	gma-miR159d	-0.221	69	155	-16.4	1	823
Gm05circRNA1683	gma-miR159d	-0.203	65	149	-12.9	1	169
Gm05circRNA1702	gma-miR159d	-0.26	76	159	-12.9	1	208
Gm04circRNA1716	gma-miR159d	-0.387	90	142	-11.4	1	169
Gm01circRNA175	gma-miR159d	-0.429	96	148	-12.9	1	156
Gm04circRNA1758	gma-miR159d	-0.357	88	145	-14.8	1	2
Gm03circRNA1790	gma-miR159d	-0.362	89	151	-15.5	1	471
Gm01circRNA1854	gma-miR159d	-0.262	77	144	-16.3	1	373
Gm09circRNA1930	gma-miR159d	-0.234	71	146	-15.3	1	194
Gm08circRNA1954	gma-miR159d	-0.244	73	149	-19.5	1	179
Gm08circRNA1984	gma-miR159d	-0.285	81	147	-16.5	1	356
Gm07circRNA2	gma-miR159d	-0.449	97	158	-19	1	105
Gm13circRNA2003	gma-miR159d	-0.41	94	143	-17.9	1	152
Gm13circRNA2010	gma-miR159d	-0.21	68	151	-16.3	1	716
Gm13circRNA2012	gma-miR159d	-0.167	55	152	-16.2	1	303
Gm13circRNA2034	gma-miR159d	-0.398	92	155	-14.7	1	69
Gm13circRNA2036	gma-miR159d	-0.284	80	158	-15.7	1	146
Gm13circRNA2040	gma-miR159d	-0.394	92	151	-11.7	1	460
Gm13circRNA2047	gma-miR159d	-0.189	61	142	-16.1	1	25
Gm12circRNA2073	gma-miR159d	-0.376	90	150	-11.2	1	578
Gm11circRNA2100	gma-miR159d	-0.244	73	145	-14	1	393
Gm11circRNA2101	gma-miR159d	-0.253	75	145	-14	1	390
Gm11circRNA2134	gma-miR159d	-0.401	93	165	-17.1	1	84
Gm10circRNA2192	gma-miR159d	-0.249	75	142	-15.1	1	1790
Gm17circRNA2243	gma-miR159d	-0.354	88	142	-12.2	1	331
Gm08circRNA227	gma-miR159d	-0.184	59	156	-14.5	1	214
Gm15circRNA2279	gma-miR159d	-0.37	89	152	-21.7	1	174
Gm15circRNA2283	gma-miR159d	-0.265	77	146	-17.9	1	700
Gm20circRNA2363	gma-miR159d	-0.302	83	151	-15.9	1	218
Gm20circRNA2396	gma-miR159d	-0.31	85	147	-13.1	1	100
Gm19circRNA2406	gma-miR159d	-0.201	64	158	-20.2	1	244
Gm19circRNA2425	gma-miR159d	-0.31	84	140	-11.8	1	237
Gm18circRNA2454	gma-miR159d	-0.213	68	142	-14.3	1	151
Gm18circRNA2464	gma-miR159d	-0.179	57	149	-19.2	1	2427
Gm18circRNA2466	gma-miR159d	-0.321	86	149	-13.3	1	105
Gm11circRNA309	gma-miR159d	-0.199	63	155	-17.1	1	211
Gm20circRNA445	gma-miR159d	-0.182	58	152	-16.2	1	303
Gm20circRNA458	gma-miR159d	-0.301	83	145	-17.9	1	81
Gm20circRNA473	gma-miR159d	-0.31	85	147	-13.1	1	100
Gm07circRNA563	gma-miR159d	-0.398	92	149	-16.4	1	324
Gm06circRNA577	gma-miR159d	-0.169	55	142	-16.1	1	5
Gm06circRNA579	gma-miR159d	-0.182	58	164	-17.3	1	1005
Gm06circRNA58	gma-miR159d	-0.287	81	151	-16.2	1	171
Gm05circRNA64	gma-miR159d	-0.438	97	141	-10.3	1	133
Gm04circRNA674	gma-miR159d	-0.155	51	145	-13.9	1	166
Gm04circRNA682	gma-miR159d	-0.285	80	149	-15.4	1	245
Gm04circRNA685	gma-miR159d	-0.468	98	160	-21.4	1	1656
Gm03circRNA731	gma-miR159d	-0.199	64	144	-20	1	225
Gm03circRNA738	gma-miR159d	-0.456	98	147	-11.9	1	523
Gm03circRNA747	gma-miR159d	-0.31	84	152	-18	1	340
Gm02circRNA776	gma-miR159d	-0.197	63	146	-13.5	1	79
Gm02circRNA779	gma-miR159d	-0.157	52	149	-14.5	1	1343
Gm01circRNA818	gma-miR159d	-0.23	71	144	-16.3	1	373
Gm01circRNA843	gma-miR159d	-0.416	94	144	-13.5	1	131
Gm01circRNA844	gma-miR159d	-0.255	75	150	-13.7	1	111
Gm01circRNA861	gma-miR159d	-0.406	93	148	-12.9	1	291
Gm09circRNA913	gma-miR159d	-0.22	69	146	-19.7	1	226
Gm08circRNA959	gma-miR159d	-0.206	67	145	-18.5	1	80
Gm08circRNA973	gma-miR159d	-0.23	71	153	-13.7	1	125
Gm08circRNA978	gma-miR159d	-0.377	90	152	-13.2	1	372
Gm13circRNA1041	gma-miR4401a	-0.221	74	160	-22.3	1	159
Gm13circRNA1051	gma-miR4401a	-0.172	53	143	-14.6	1	15
Gm07circRNA12	gma-miR4401a	-0.341	87	159	-16.5	1	216
Gm10circRNA1201	gma-miR4401a	-0.282	80	160	-16.7	1	141
Gm10circRNA1258	gma-miR4401a	-0.224	74	144	-15.2	1	1
Gm17circRNA1290	gma-miR4401a	-0.446	94	158	-19.2	1	44
Gm17circRNA1298	gma-miR4401a	-0.217	70	160	-16.9	1	197
Gm15circRNA1365	gma-miR4401a	-0.206	68	167	-24.4	1	173
Gm15circRNA1383	gma-miR4401a	-0.398	91	170	-22.7	1	670
Gm14circRNA1402	gma-miR4401a	-0.367	89	151	-13.8	1	269
Gm20circRNA1460	gma-miR4401a	-0.277	80	151	-18.6	1	258
Gm20circRNA1469	gma-miR4401a	-0.218	71	165	-19	1	103
Gm19circRNA1491	gma-miR4401a	-0.22	73	162	-22.1	1	568
Gm18circRNA1526	gma-miR4401a	-0.314	84	154	-17.2	1	52
Gm18circRNA1562	gma-miR4401a	-0.175	54	151	-17.1	1	273
Gm07circRNA16	gma-miR4401a	-0.445	94	151	-14.3	1	95
Gm04circRNA1735	gma-miR4401a	-0.296	82	141	-14.9	1	84
Gm04circRNA1737	gma-miR4401a	-0.213	69	164	-21.2	1	1129
Gm01circRNA1864	gma-miR4401a	-0.194	63	159	-19.5	1	398
Gm09circRNA1889	gma-miR4401a	-0.214	70	162	-16	1	474
Gm08circRNA1959	gma-miR4401a	-0.309	83	144	-13.8	1	99
Gm13circRNA2008	gma-miR4401a	-0.18	56	140	-14.9	1	310
Gm13circRNA2009	gma-miR4401a	-0.18	56	140	-14.9	1	310
Gm13circRNA2030	gma-miR4401a	-0.195	64	140	-13.7	1	399
Gm11circRNA2090	gma-miR4401a	-0.168	51	154	-19.9	1	57
Gm11circRNA2133	gma-miR4401a	-0.313	83	153	-17.9	1	51
Gm11circRNA2135	gma-miR4401a	-0.184	58	148	-17.8	1	655
Gm11circRNA2136	gma-miR4401a	-0.184	58	148	-17.8	1	427
Gm17circRNA2217	gma-miR4401a	-0.263	79	167	-20	1	290
Gm17circRNA2221	gma-miR4401a	-0.324	85	152	-16	1	110
Gm17circRNA2234	gma-miR4401a	-0.333	86	153	-17.6	1	450
Gm17circRNA2236	gma-miR4401a	-0.167	50	146	-21.8	1	486
Gm17circRNA2247	gma-miR4401a	-0.287	81	153	-13.5	1	277
Gm16circRNA2264	gma-miR4401a	-0.188	60	152	-17.3	1	354
Gm15circRNA2305	gma-miR4401a	-0.337	86	146	-15.8	1	180
Gm14circRNA2332	gma-miR4401a	-0.367	89	151	-13.8	1	269
Gm20circRNA2380	gma-miR4401a	-0.386	90	155	-15.1	1	31
Gm12circRNA289	gma-miR4401a	-0.427	93	143	-12.7	1	48
Gm15circRNA410	gma-miR4401a	-0.486	96	142	-14.1	1	432
Gm14circRNA425	gma-miR4401a	-0.328	86	151	-16.4	1	147
Gm19circRNA488	gma-miR4401a	-0.407	92	145	-17.5	1	579
Gm06circRNA577	gma-miR4401a	-0.344	87	152	-17.1	1	409
Gm04circRNA683	gma-miR4401a	-0.313	84	147	-16.8	1	376
Gm03circRNA730	gma-miR4401a	-0.291	82	147	-21.2	1	266
Gm03circRNA746	gma-miR4401a	-0.409	92	145	-17.5	1	579
Gm03circRNA750	gma-miR4401a	-0.178	55	158	-23.7	1	429
Gm09circRNA889	gma-miR4401a	-0.189	61	149	-17.5	1	148
Gm09circRNA894	gma-miR4401a	-0.179	55	166	-21.3	1	330
Gm08circRNA967	gma-miR4401a	-0.346	88	146	-13.7	1	757
Gm04circRNA97	gma-miR4401a	-0.252	78	170	-20.1	1	553
Gm15circRNA1390	gma-miR160a-5p	-0.195	70	141	-14.6	1	106
Gm20circRNA1439	gma-miR160a-5p	-0.165	58	146	-19.3	1	88
Gm18circRNA1557	gma-miR160a-5p	-0.23	81	140	-18.7	1	169
Gm07circRNA1599	gma-miR160a-5p	-0.276	91	147	-17	1	787
Gm07circRNA1600	gma-miR160a-5p	-0.257	88	149	-17.9	1	79
Gm09circRNA1901	gma-miR160a-5p	-0.23	80	151	-18.6	1	953
Gm09circRNA196	gma-miR160a-5p	-0.187	65	151	-18.6	1	768
Gm13circRNA2015	gma-miR160a-5p	-0.289	93	140	-16	1	72
Gm13circRNA2037	gma-miR160a-5p	-0.197	71	154	-19.3	1	107
Gm15circRNA2324	gma-miR160a-5p	-0.194	68	141	-14.6	1	193
Gm14circRNA2340	gma-miR160a-5p	-0.321	96	151	-21	1	584
Gm19circRNA2420	gma-miR160a-5p	-0.251	83	146	-18.2	1	240
Gm18circRNA2451	gma-miR160a-5p	-0.435	98	140	-18.4	1	22
Gm10circRNA345	gma-miR160a-5p	-0.227	78	141	-19.2	1	208
Gm16circRNA385	gma-miR160a-5p	-0.296	95	153	-22.4	1	356
Gm06circRNA617	gma-miR160a-5p	-0.255	85	140	-13.3	1	272
Gm12ciRNA110	gma-miR164a	-0.462	97	153	-19	1	310
Gm04ciRNA39	gma-miR164a	-0.452	96	146	-17.3	1	602
Gm08circRNA1013	gma-miR164a	-0.433	96	140	-16	1	50
Gm03circRNA102	gma-miR164a	-0.261	76	142	-18.1	1	168
Gm13circRNA1023	gma-miR164a	-0.263	77	144	-15.4	1	389
Gm03circRNA107	gma-miR164a	-0.199	57	157	-25.3	1	94
Gm12circRNA1096	gma-miR164a	-0.379	92	152	-19.4	1	1431
Gm12circRNA1100	gma-miR164a	-0.382	92	140	-16.7	1	439
Gm12circRNA1103	gma-miR164a	-0.313	84	146	-18.8	1	213
Gm12circRNA1124	gma-miR164a	-0.281	80	143	-13.1	1	83
Gm11circRNA1136	gma-miR164a	-0.361	89	150	-23.3	1	658
Gm11circRNA1162	gma-miR164a	-0.386	93	140	-16.5	1	411
Gm11circRNA1174	gma-miR164a	-0.212	64	140	-14	1	189
Gm03circRNA118	gma-miR164a	-0.191	52	152	-16.7	1	384
Gm11circRNA1189	gma-miR164a	-0.373	91	144	-16.1	1	626
Gm10circRNA1191	gma-miR164a	-0.248	73	140	-16.1	1	267
Gm10circRNA1211	gma-miR164a	-0.22	66	147	-15.1	1	202
Gm10circRNA1219	gma-miR164a	-0.216	65	147	-18.9	1	357
Gm10circRNA1229	gma-miR164a	-0.218	66	146	-15	1	241
Gm10circRNA1236	gma-miR164a	-0.189	50	140	-12.5	1	178
Gm10circRNA1246	gma-miR164a	-0.407	94	140	-15	1	365
Gm10circRNA1261	gma-miR164a	-0.302	83	149	-15.2	1	283
Gm17circRNA1303	gma-miR164a	-0.418	95	142	-19.1	1	207
Gm16circRNA1329	gma-miR164a	-0.24	71	146	-17.6	1	386
Gm15circRNA1371	gma-miR164a	-0.236	70	145	-20.6	1	992
Gm15circRNA1379	gma-miR164a	-0.189	50	142	-17.4	1	119
Gm02circRNA140	gma-miR164a	-0.22	66	141	-19.4	1	21
Gm14circRNA1404	gma-miR164a	-0.249	73	143	-12.5	1	397
Gm14circRNA1410	gma-miR164a	-0.195	54	140	-13	1	498
Gm20circRNA1470	gma-miR164a	-0.455	97	155	-19.9	1	58
Gm18circRNA1542	gma-miR164a	-0.19	51	154	-22.3	1	202
Gm07circRNA1609	gma-miR164a	-0.265	77	151	-16.7	1	251
Gm04circRNA1709	gma-miR164a	-0.19	51	151	-20.1	1	558
Gm04circRNA1723	gma-miR164a	-0.227	69	166	-25.1	1	38
Gm04circRNA1727	gma-miR164a	-0.244	72	145	-15.5	1	305
Gm03circRNA1775	gma-miR164a	-0.199	57	157	-25.3	1	94
Gm03circRNA1776	gma-miR164a	-0.199	57	157	-25.3	1	94
Gm03circRNA1795	gma-miR164a	-0.187	50	152	-18.4	1	689
Gm03circRNA1802	gma-miR164a	-0.206	61	160	-23	1	127
Gm02circRNA1822	gma-miR164a	-0.293	82	150	-21.1	1	238
Gm02circRNA1829	gma-miR164a	-0.22	66	141	-19.4	1	21
Gm02circRNA1837	gma-miR164a	-0.191	52	155	-18.2	1	5
Gm02circRNA1844	gma-miR164a	-0.19	51	163	-20.5	1	207
Gm01circRNA1861	gma-miR164a	-0.342	86	140	-20	1	195
Gm09circRNA1902	gma-miR164a	-0.191	53	141	-15.2	1	74
Gm09circRNA192	gma-miR164a	-0.199	57	142	-12.5	1	379
Gm09circRNA1932	gma-miR164a	-0.254	74	142	-15.9	1	110
Gm09circRNA1933	gma-miR164a	-0.254	74	142	-15.9	1	110
Gm08circRNA1980	gma-miR164a	-0.259	75	144	-15.7	1	273
Gm13circRNA2002	gma-miR164a	-0.246	73	141	-18.8	1	772
Gm13circRNA2040	gma-miR164a	-0.383	93	153	-22.7	1	320
Gm08circRNA214	gma-miR164a	-0.275	79	149	-17.2	1	289
Gm10circRNA2178	gma-miR164a	-0.234	70	156	-16.2	1	855
Gm10circRNA2200	gma-miR164a	-0.238	71	140	-13.2	1	338
Gm17circRNA2212	gma-miR164a	-0.256	75	147	-13.6	1	62
Gm17circRNA2220	gma-miR164a	-0.358	88	140	-17.8	1	114
Gm17circRNA2244	gma-miR164a	-0.415	94	145	-16.7	1	68
Gm16circRNA2263	gma-miR164a	-0.203	60	141	-17.3	1	777
Gm08circRNA229	gma-miR164a	-0.378	92	149	-21.8	1	106
Gm15circRNA2290	gma-miR164a	-0.354	88	140	-15.8	1	228
Gm08circRNA230	gma-miR164a	-0.209	63	146	-16.8	1	801
Gm14circRNA2339	gma-miR164a	-0.195	54	140	-13	1	552
Gm14circRNA2340	gma-miR164a	-0.229	70	149	-17.5	1	639
Gm20circRNA2374	gma-miR164a	-0.434	96	151	-23.4	1	195
Gm20circRNA2380	gma-miR164a	-0.216	65	140	-16.3	1	93
Gm19circRNA2404	gma-miR164a	-0.275	79	148	-22.9	1	90
Gm19circRNA2409	gma-miR164a	-0.281	80	141	-19.9	1	616
Gm19circRNA2420	gma-miR164a	-0.317	85	145	-18.1	1	711
Gm19circRNA2439	gma-miR164a	-0.193	54	140	-16.6	1	226
Gm08circRNA247	gma-miR164a	-0.296	83	154	-24.9	1	373
Gm18circRNA2474	gma-miR164a	-0.212	64	144	-17.7	1	77
Gm08circRNA248	gma-miR164a	-0.342	86	154	-24.9	1	373
Gm12circRNA285	gma-miR164a	-0.28	80	150	-19.4	1	569
Gm12circRNA294	gma-miR164a	-0.378	92	149	-21.8	1	106
Gm17circRNA369	gma-miR164a	-0.261	76	140	-16.7	1	716
Gm06circRNA37	gma-miR164a	-0.358	89	141	-20.1	1	110
Gm16circRNA382	gma-miR164a	-0.221	67	144	-18.8	1	84
Gm16circRNA385	gma-miR164a	-0.267	78	140	-17.5	1	279
Gm20circRNA446	gma-miR164a	-0.396	94	153	-21.2	1	79
Gm20circRNA454	gma-miR164a	-0.197	55	146	-16.4	1	651
Gm20circRNA457	gma-miR164a	-0.27	78	142	-12.6	1	510
Gm20circRNA467	gma-miR164a	-0.243	72	156	-16.2	1	75
Gm18circRNA506	gma-miR164a	-0.201	59	143	-20.2	1	41
Gm07circRNA523	gma-miR164a	-0.2	58	151	-18.7	1	69
Gm07circRNA556	gma-miR164a	-0.241	71	141	-18.2	1	146
Gm07circRNA557	gma-miR164a	-0.202	59	141	-13.8	1	28
Gm07circRNA558	gma-miR164a	-0.209	62	145	-17	1	162
Gm06circRNA599	gma-miR164a	-0.371	90	144	-17.5	1	76
Gm06circRNA619	gma-miR164a	-0.356	88	140	-17.8	1	114
Gm06circRNA620	gma-miR164a	-0.308	84	154	-18	1	327
Gm06circRNA621	gma-miR164a	-0.308	84	154	-18	1	2235
Gm06circRNA622	gma-miR164a	-0.308	84	154	-18	1	2031
Gm05circRNA65	gma-miR164a	-0.213	64	143	-14.6	1	115
Gm05circRNA668	gma-miR164a	-0.202	59	145	-16.5	1	122
Gm07circRNA7	gma-miR164a	-0.362	90	142	-17.1	1	53
Gm04circRNA712	gma-miR164a	-0.198	56	140	-15.8	1	205
Gm03circRNA716	gma-miR164a	-0.265	77	142	-18.1	1	168
Gm03circRNA718	gma-miR164a	-0.206	60	146	-14.4	1	36
Gm03circRNA726	gma-miR164a	-0.199	57	157	-25.3	1	94
Gm03circRNA730	gma-miR164a	-0.417	95	140	-14.5	1	963
Gm03circRNA737	gma-miR164a	-0.262	76	145	-22.5	1	80
Gm03circRNA749	gma-miR164a	-0.197	55	141	-16	1	259
Gm03circRNA750	gma-miR164a	-0.197	55	141	-16	1	259
Gm02circRNA764	gma-miR164a	-0.251	74	153	-15.2	1	368
Gm07circRNA8	gma-miR164a	-0.346	87	147	-20.9	1	339
Gm01circRNA862	gma-miR164a	-0.352	87	147	-19.4	1	194
Gm04circRNA90	gma-miR164a	-0.379	92	142	-17.5	1	544
Gm09circRNA919	gma-miR164a	-0.261	76	142	-13.8	1	720
Gm09circRNA921	gma-miR164a	-0.426	95	153	-20.7	1	375
Gm09circRNA923	gma-miR164a	-0.219	66	140	-12.8	1	68
Gm09circRNA928	gma-miR164a	-0.288	81	154	-20.2	1	468
Gm08circRNA935	gma-miR164a	-0.317	85	146	-24.1	1	260
Gm08circRNA969	gma-miR164a	-0.208	62	140	-16.7	1	406
Gm08circRNA975	gma-miR164a	-0.217	65	145	-17.7	1	126
Gm10ciRNA138	gma-miR1508c	-0.335	88	140	-16.2	1	154
Gm06ciRNA14	gma-miR1508c	-0.275	79	151	-12.2	1	395
Gm16ciRNA1592	gma-miR1508c	-0.272	77	140	-10.4	1	432
Gm15ciRNA162	gma-miR1508c	-0.229	65	151	-18.5	1	364
Gm19ciRNA1918	gma-miR1508c	-0.219	61	165	-20.1	1	56
Gm18ciRNA199	gma-miR1508c	-0.299	83	159	-19.9	1	568
Gm01ciRNA59	gma-miR1508c	-0.3	83	142	-11.4	1	9
Gm01ciRNA68	gma-miR1508c	-0.315	85	171	-19.3	1	17
Gm01ciRNA70	gma-miR1508c	-0.253	72	161	-19.2	1	246
Gm01ciRNA818	gma-miR1508c	-0.28	80	144	-12.2	1	73
Gm08ciRNA87	gma-miR1508c	-0.232	66	158	-14.9	1	247
Gm13circRNA1021	gma-miR1508c	-0.203	54	141	-12.3	1	9
Gm13circRNA1030	gma-miR1508c	-0.364	89	141	-12.1	1	360
Gm13circRNA1056	gma-miR1508c	-0.428	95	152	-15	1	241
Gm13circRNA1068	gma-miR1508c	-0.268	76	148	-15.9	1	48
Gm12circRNA1097	gma-miR1508c	-0.193	50	148	-10.4	1	259
Gm12circRNA1113	gma-miR1508c	-0.226	64	141	-11.6	1	115
Gm11circRNA1128	gma-miR1508c	-0.335	88	153	-16.2	1	42
Gm11circRNA1142	gma-miR1508c	-0.193	50	151	-15.2	1	148
Gm11circRNA1157	gma-miR1508c	-0.4	92	147	-13.5	1	30
Gm10circRNA1222	gma-miR1508c	-0.208	57	154	-11.1	1	823
Gm10circRNA1229	gma-miR1508c	-0.402	92	155	-14.7	1	749
Gm10circRNA1263	gma-miR1508c	-0.22	62	141	-11.3	1	30
Gm10circRNA1265	gma-miR1508c	-0.257	74	165	-18	1	188
Gm17circRNA1297	gma-miR1508c	-0.35	89	159	-13.5	1	706
Gm17circRNA1304	gma-miR1508c	-0.346	89	154	-19.3	1	325
Gm17circRNA1313	gma-miR1508c	-0.3	84	156	-15.9	1	160
Gm02circRNA132	gma-miR1508c	-0.416	93	140	-12.5	1	511
Gm16circRNA1344	gma-miR1508c	-0.299	83	145	-15.1	1	184
Gm16circRNA1345	gma-miR1508c	-0.212	58	166	-25.2	1	271
Gm02circRNA139	gma-miR1508c	-0.198	53	146	-14.2	1	184
Gm15circRNA1390	gma-miR1508c	-0.25	71	140	-12.1	1	162
Gm15circRNA1393	gma-miR1508c	-0.269	77	164	-23.8	1	532
Gm14circRNA1398	gma-miR1508c	-0.204	55	150	-13.3	1	376
Gm14circRNA1402	gma-miR1508c	-0.264	76	149	-15.2	1	221
Gm19circRNA1482	gma-miR1508c	-0.433	95	156	-18.5	1	215
Gm18circRNA1530	gma-miR1508c	-0.269	77	147	-15.3	1	117
Gm18circRNA1542	gma-miR1508c	-0.196	52	158	-14.9	1	208
Gm18circRNA1543	gma-miR1508c	-0.46	97	144	-13.5	1	149
Gm18circRNA1547	gma-miR1508c	-0.227	64	158	-12.9	1	148
Gm07circRNA1583	gma-miR1508c	-0.366	90	161	-16	1	159
Gm06circRNA1632	gma-miR1508c	-0.291	83	145	-19	1	457
Gm06circRNA1633	gma-miR1508c	-0.29	83	145	-19	1	465
Gm06circRNA1658	gma-miR1508c	-0.456	97	140	-12.4	1	202
Gm06circRNA1668	gma-miR1508c	-0.197	52	145	-14.3	1	442
Gm06circRNA1673	gma-miR1508c	-0.401	92	141	-17.2	1	421
Gm05circRNA1704	gma-miR1508c	-0.451	96	159	-16.5	1	397
Gm05circRNA1705	gma-miR1508c	-0.394	91	140	-15.4	1	407
Gm04circRNA1718	gma-miR1508c	-0.212	59	149	-12.6	1	117
Gm04circRNA1742	gma-miR1508c	-0.247	70	145	-13.5	1	135
Gm03circRNA1775	gma-miR1508c	-0.254	73	161	-16.1	1	794
Gm03circRNA1792	gma-miR1508c	-0.272	77	152	-17.2	1	244
Gm02circRNA1830	gma-miR1508c	-0.386	91	140	-13.5	1	402
Gm02circRNA1831	gma-miR1508c	-0.434	95	140	-13.5	1	307
Gm09circRNA1928	gma-miR1508c	-0.236	67	148	-14.3	1	67
Gm08circRNA1950	gma-miR1508c	-0.442	96	149	-13.8	1	338
Gm08circRNA1961	gma-miR1508c	-0.273	78	164	-23.8	1	538
Gm08circRNA1978	gma-miR1508c	-0.26	75	152	-13.9	1	203
Gm13circRNA1995	gma-miR1508c	-0.2	53	157	-14.8	1	218
Gm13circRNA1998	gma-miR1508c	-0.29	82	157	-14.8	1	884
Gm13circRNA2001	gma-miR1508c	-0.222	62	157	-14.7	1	400
Gm13circRNA2026	gma-miR1508c	-0.311	84	140	-15.6	1	610
Gm09circRNA203	gma-miR1508c	-0.229	65	140	-13.6	1	161
Gm12circRNA2061	gma-miR1508c	-0.228	64	140	-11.7	1	402
Gm12circRNA2063	gma-miR1508c	-0.289	82	140	-14.4	1	224
Gm11circRNA2086	gma-miR1508c	-0.406	92	141	-14.6	1	1054
Gm11circRNA2110	gma-miR1508c	-0.286	81	165	-16.8	1	617
Gm11circRNA2118	gma-miR1508c	-0.209	58	158	-13.7	1	121
Gm08circRNA212	gma-miR1508c	-0.317	85	146	-15.1	1	150
Gm08circRNA214	gma-miR1508c	-0.29	82	161	-12.1	1	308
Gm11circRNA2140	gma-miR1508c	-0.254	73	143	-11.8	1	1097
Gm10circRNA2167	gma-miR1508c	-0.3	84	149	-16.5	1	110
Gm10circRNA2168	gma-miR1508c	-0.247	70	148	-18.3	1	230
Gm10circRNA2169	gma-miR1508c	-0.208	57	154	-11.1	1	966
Gm10circRNA2194	gma-miR1508c	-0.194	51	147	-16.4	1	92
Gm10circRNA2204	gma-miR1508c	-0.252	72	165	-18	1	241
Gm16circRNA2253	gma-miR1508c	-0.327	86	150	-18.1	1	284
Gm16circRNA2259	gma-miR1508c	-0.203	54	149	-13.6	1	444
Gm16circRNA2271	gma-miR1508c	-0.199	53	148	-14.9	1	336
Gm15circRNA2296	gma-miR1508c	-0.377	91	165	-21.5	1	44
Gm08circRNA230	gma-miR1508c	-0.259	75	151	-13.8	1	1188
Gm15circRNA2317	gma-miR1508c	-0.23	65	142	-11.3	1	127
Gm15circRNA2324	gma-miR1508c	-0.25	71	140	-12.1	1	249
Gm15circRNA2326	gma-miR1508c	-0.35	89	164	-23.8	1	48
Gm20circRNA2355	gma-miR1508c	-0.258	74	155	-20.1	1	489
Gm20circRNA2363	gma-miR1508c	-0.267	76	147	-15.3	1	308
Gm19circRNA2407	gma-miR1508c	-0.218	60	146	-10.6	1	28
Gm19circRNA2426	gma-miR1508c	-0.379	91	150	-15.9	1	1651
Gm19circRNA2439	gma-miR1508c	-0.421	94	150	-13	1	176
Gm18circRNA2466	gma-miR1508c	-0.46	97	149	-16.2	1	242
Gm18circRNA2470	gma-miR1508c	-0.208	57	149	-11.1	1	147
Gm18circRNA2471	gma-miR1508c	-0.251	71	140	-12.5	1	616
Gm18circRNA2491	gma-miR1508c	-0.416	93	150	-12.8	1	65
Gm18circRNA2492	gma-miR1508c	-0.195	52	146	-11.5	1	628
Gm13circRNA276	gma-miR1508c	-0.251	71	140	-11.9	1	460
Gm13circRNA279	gma-miR1508c	-0.24	68	141	-12.9	1	75
Gm11circRNA313	gma-miR1508c	-0.209	58	158	-13.7	1	121
Gm10circRNA342	gma-miR1508c	-0.465	98	144	-14.6	1	505
Gm17circRNA366	gma-miR1508c	-0.213	59	155	-15.1	1	101
Gm17circRNA369	gma-miR1508c	-0.219	61	153	-13.6	1	162
Gm17circRNA370	gma-miR1508c	-0.219	61	153	-13.6	1	162
Gm20circRNA457	gma-miR1508c	-0.23	65	151	-16.5	1	374
Gm06circRNA52	gma-miR1508c	-0.193	50	146	-11.7	1	375
Gm07circRNA559	gma-miR1508c	-0.286	81	146	-16.5	1	134
Gm07circRNA568	gma-miR1508c	-0.232	66	146	-15.4	1	948
Gm06circRNA59	gma-miR1508c	-0.364	90	162	-22	1	77
Gm06circRNA613	gma-miR1508c	-0.251	71	145	-10.6	1	302
Gm06circRNA626	gma-miR1508c	-0.193	50	146	-11.7	1	519
Gm06circRNA627	gma-miR1508c	-0.193	50	146	-11.7	1	519
Gm05circRNA66	gma-miR1508c	-0.207	57	153	-15.7	1	156
Gm05circRNA68	gma-miR1508c	-0.247	70	145	-12.6	1	477
Gm04circRNA685	gma-miR1508c	-0.23	65	147	-13.6	1	1126
Gm04circRNA688	gma-miR1508c	-0.328	86	155	-16.3	1	30
Gm04circRNA699	gma-miR1508c	-0.208	57	143	-13.2	1	465
Gm03circRNA726	gma-miR1508c	-0.284	80	161	-16.1	1	794
Gm01circRNA811	gma-miR1508c	-0.242	68	157	-17.1	1	604
Gm01circRNA822	gma-miR1508c	-0.269	77	151	-13.6	1	233
Gm01circRNA827	gma-miR1508c	-0.257	74	140	-11.5	1	65
Gm01circRNA860	gma-miR1508c	-0.235	67	162	-20.4	1	1357
Gm09circRNA905	gma-miR1508c	-0.332	87	140	-13.7	1	650
Gm09circRNA912	gma-miR1508c	-0.219	61	159	-18.5	1	46
Gm09circRNA921	gma-miR1508c	-0.251	71	158	-14.4	1	60
Gm09circRNA922	gma-miR1508c	-0.313	85	161	-17.8	1	32
Gm08circRNA936	gma-miR1508c	-0.373	90	159	-15.8	1	394
Gm08circRNA946	gma-miR1508c	-0.241	68	154	-12.7	1	188
Gm08circRNA957	gma-miR1508c	-0.281	80	142	-14.9	1	926
Gm13ciRNA102	gma-miR160a-3p	-0.306	76	146	-15.5	1	590
Gm11ciRNA129	gma-miR160a-3p	-0.388	85	145	-14	1	646
Gm10ciRNA137	gma-miR160a-3p	-0.378	84	147	-14.2	1	252
Gm14ciRNA174	gma-miR160a-3p	-0.448	97	154	-16.8	1	152
Gm13ciRNA95	gma-miR160a-3p	-0.442	95	148	-14.7	1	44
Gm08circRNA1005	gma-miR160a-3p	-0.268	72	154	-18.1	1	147
Gm13circRNA1070	gma-miR160a-3p	-0.359	80	147	-14	1	258
Gm13circRNA1071	gma-miR160a-3p	-0.359	80	147	-14	1	258
Gm13circRNA1072	gma-miR160a-3p	-0.361	81	147	-14	1	258
Gm12circRNA1113	gma-miR160a-3p	-0.398	87	144	-14.6	1	88
Gm11circRNA1131	gma-miR160a-3p	-0.414	90	147	-14.7	1	137
Gm03circRNA117	gma-miR160a-3p	-0.228	63	141	-13.9	1	73
Gm03circRNA118	gma-miR160a-3p	-0.228	63	141	-13.9	1	73
Gm10circRNA1251	gma-miR160a-3p	-0.442	96	145	-17.1	1	131
Gm10circRNA1258	gma-miR160a-3p	-0.316	77	154	-15.7	1	133
Gm17circRNA1288	gma-miR160a-3p	-0.237	65	153	-14.8	1	205
Gm17circRNA1289	gma-miR160a-3p	-0.247	68	153	-14.8	1	205
Gm20circRNA1451	gma-miR160a-3p	-0.288	75	142	-14.6	1	561
Gm07circRNA1576	gma-miR160a-3p	-0.201	56	156	-19.7	1	145
Gm07circRNA1610	gma-miR160a-3p	-0.257	70	152	-17.8	1	466
Gm04circRNA1764	gma-miR160a-3p	-0.4	88	150	-15.1	1	133
Gm03circRNA1793	gma-miR160a-3p	-0.224	62	145	-14.2	1	422
Gm02circRNA1821	gma-miR160a-3p	-0.384	84	141	-12.1	1	296
Gm09circRNA1907	gma-miR160a-3p	-0.286	74	158	-20.3	1	367
Gm09circRNA1908	gma-miR160a-3p	-0.419	91	147	-16.1	1	35
Gm09circRNA1920	gma-miR160a-3p	-0.467	98	148	-12.6	1	92
Gm10circRNA2153	gma-miR160a-3p	-0.409	89	143	-14	1	313
Gm10circRNA2194	gma-miR160a-3p	-0.359	81	151	-16	1	145
Gm08circRNA221	gma-miR160a-3p	-0.361	81	144	-14.6	1	661
Gm16circRNA2261	gma-miR160a-3p	-0.199	54	153	-16.7	1	92
Gm19circRNA2414	gma-miR160a-3p	-0.389	86	146	-16.2	1	1177
Gm08circRNA254	gma-miR160a-3p	-0.364	83	156	-19.3	1	174
Gm06circRNA27	gma-miR160a-3p	-0.275	73	152	-18.3	1	61
Gm06circRNA595	gma-miR160a-3p	-0.326	79	150	-17.7	1	888
Gm05circRNA61	gma-miR160a-3p	-0.321	78	146	-14	1	136
Gm04circRNA678	gma-miR160a-3p	-0.262	72	147	-18	1	130
Gm01circRNA860	gma-miR160a-3p	-0.231	64	146	-19.6	1	1227
Gm08circRNA946	gma-miR160a-3p	-0.196	52	146	-13.4	1	457
Gm08circRNA983	gma-miR160a-3p	-0.246	68	142	-17.4	1	31
Gm10ciRNA1386	gma-miR396a-5p	-0.3	83	158	-14.7	1	62
Gm14ciRNA178	gma-miR396a-5p	-0.22	68	145	-12.8	1	52
Gm09ciRNA77	gma-miR396a-5p	-0.2	60	140	-13.8	1	316
Gm09ciRNA78	gma-miR396a-5p	-0.285	81	162	-21.7	1	74
Gm08circRNA1002	gma-miR396a-5p	-0.277	80	176	-25.8	1	404
Gm08circRNA1015	gma-miR396a-5p	-0.448	97	151	-19	1	321
Gm13circRNA1043	gma-miR396a-5p	-0.436	96	140	-17.4	1	830
Gm13circRNA1054	gma-miR396a-5p	-0.208	64	151	-18.7	1	531
Gm13circRNA1059	gma-miR396a-5p	-0.21	64	154	-18	1	81
Gm13circRNA1069	gma-miR396a-5p	-0.41	94	161	-21.2	1	53
Gm11circRNA1150	gma-miR396a-5p	-0.328	86	152	-17.6	1	254
Gm11circRNA1151	gma-miR396a-5p	-0.307	83	162	-18	1	318
Gm10circRNA1211	gma-miR396a-5p	-0.425	95	140	-13.3	1	74
Gm10circRNA1223	gma-miR396a-5p	-0.297	82	162	-17	1	199
Gm10circRNA1250	gma-miR396a-5p	-0.441	96	141	-13.7	1	142
Gm17circRNA1286	gma-miR396a-5p	-0.236	71	145	-14.2	1	358
Gm17circRNA1311	gma-miR396a-5p	-0.363	90	163	-20.7	1	260
Gm16circRNA1341	gma-miR396a-5p	-0.181	52	140	-16.2	1	54
Gm16circRNA1343	gma-miR396a-5p	-0.373	91	150	-17.4	1	86
Gm16circRNA1352	gma-miR396a-5p	-0.349	88	145	-15.3	1	122
Gm15circRNA1358	gma-miR396a-5p	-0.247	74	156	-17.4	1	242
Gm15circRNA1370	gma-miR396a-5p	-0.465	98	140	-13.9	1	98
Gm15circRNA1374	gma-miR396a-5p	-0.283	81	143	-13.8	1	427
Gm14circRNA1414	gma-miR396a-5p	-0.324	86	140	-14.7	1	523
Gm14circRNA1415	gma-miR396a-5p	-0.34	87	140	-14.7	1	262
Gm20circRNA1422	gma-miR396a-5p	-0.239	72	146	-14.1	1	206
Gm20circRNA1431	gma-miR396a-5p	-0.314	84	162	-17	1	199
Gm19circRNA1503	gma-miR396a-5p	-0.365	90	140	-13.7	1	165
Gm19circRNA1522	gma-miR396a-5p	-0.183	53	143	-14.9	1	895
Gm18circRNA1538	gma-miR396a-5p	-0.24	73	140	-13.5	1	257
Gm01circRNA154	gma-miR396a-5p	-0.358	89	162	-22	1	547
Gm18circRNA1556	gma-miR396a-5p	-0.207	63	148	-13.7	1	67
Gm07circRNA1589	gma-miR396a-5p	-0.401	93	157	-13.8	1	146
Gm07circRNA1600	gma-miR396a-5p	-0.225	70	146	-17.8	1	324
Gm06circRNA1649	gma-miR396a-5p	-0.37	91	148	-14.9	1	44
Gm06circRNA1670	gma-miR396a-5p	-0.282	80	140	-13.2	1	24
Gm01circRNA175	gma-miR396a-5p	-0.25	74	153	-13.7	1	312
Gm02circRNA1820	gma-miR396a-5p	-0.41	94	142	-13.3	1	70
Gm02circRNA1843	gma-miR396a-5p	-0.227	71	155	-21.3	1	249
Gm01circRNA1875	gma-miR396a-5p	-0.241	73	152	-13.3	1	351
Gm09circRNA188	gma-miR396a-5p	-0.423	95	166	-20.3	1	241
Gm09circRNA1894	gma-miR396a-5p	-0.249	74	141	-12.5	1	370
Gm08circRNA1966	gma-miR396a-5p	-0.295	82	162	-17.7	1	500
Gm08circRNA1980	gma-miR396a-5p	-0.339	86	161	-21.3	1	363
Gm13circRNA2002	gma-miR396a-5p	-0.181	52	154	-17.9	1	818
Gm09circRNA204	gma-miR396a-5p	-0.323	85	142	-16.7	1	382
Gm12circRNA2053	gma-miR396a-5p	-0.352	88	162	-18	1	81
Gm10circRNA2151	gma-miR396a-5p	-0.356	89	140	-13.1	1	531
Gm08circRNA216	gma-miR396a-5p	-0.241	73	140	-13.7	1	99
Gm10circRNA2160	gma-miR396a-5p	-0.415	94	140	-14.2	1	48
Gm10circRNA2170	gma-miR396a-5p	-0.268	78	151	-12.2	1	93
Gm10circRNA2171	gma-miR396a-5p	-0.268	78	151	-12.2	1	93
Gm10circRNA2176	gma-miR396a-5p	-0.342	87	166	-23	1	635
Gm10circRNA2191	gma-miR396a-5p	-0.395	92	151	-15.7	1	128
Gm17circRNA2233	gma-miR396a-5p	-0.265	77	143	-21.1	1	354
Gm17circRNA2234	gma-miR396a-5p	-0.281	80	143	-21.1	1	1001
Gm17circRNA2235	gma-miR396a-5p	-0.344	87	156	-16.3	1	89
Gm17circRNA2241	gma-miR396a-5p	-0.484	98	142	-13.8	1	234
Gm08circRNA227	gma-miR396a-5p	-0.201	61	149	-17.1	1	50
Gm15circRNA2288	gma-miR396a-5p	-0.324	85	140	-15.6	1	99
Gm14circRNA2347	gma-miR396a-5p	-0.257	76	162	-15.8	1	229
Gm20circRNA2354	gma-miR396a-5p	-0.438	96	151	-15.5	1	664
Gm19circRNA2426	gma-miR396a-5p	-0.25	75	143	-13.4	1	387
Gm12circRNA285	gma-miR396a-5p	-0.318	85	140	-13.8	1	459
Gm12circRNA286	gma-miR396a-5p	-0.237	72	145	-17.8	1	324
Gm11circRNA314	gma-miR396a-5p	-0.259	76	156	-16.3	1	271
Gm10circRNA339	gma-miR396a-5p	-0.268	78	151	-12.2	1	93
Gm10circRNA340	gma-miR396a-5p	-0.268	78	151	-12.2	1	93
Gm15circRNA408	gma-miR396a-5p	-0.315	84	154	-21.7	1	94
Gm20circRNA444	gma-miR396a-5p	-0.389	92	163	-20.8	1	326
Gm20circRNA447	gma-miR396a-5p	-0.261	77	151	-12.2	1	93
Gm20circRNA452	gma-miR396a-5p	-0.43	95	157	-19.4	1	1
Gm20circRNA456	gma-miR396a-5p	-0.455	97	148	-20.3	1	60
Gm19circRNA476	gma-miR396a-5p	-0.268	78	144	-14.6	1	1834
Gm06circRNA58	gma-miR396a-5p	-0.303	83	170	-23	1	28
Gm06circRNA587	gma-miR396a-5p	-0.4	93	145	-16.9	1	45
Gm06circRNA589	gma-miR396a-5p	-0.458	97	147	-17.2	1	2003
Gm06circRNA590	gma-miR396a-5p	-0.458	97	147	-17.2	1	1229
Gm06circRNA591	gma-miR396a-5p	-0.458	97	147	-17.2	1	530
Gm06circRNA633	gma-miR396a-5p	-0.282	80	140	-13.2	1	24
Gm05circRNA661	gma-miR396a-5p	-0.213	65	145	-16.7	1	257
Gm04circRNA710	gma-miR396a-5p	-0.197	59	140	-11.3	1	56
Gm03circRNA749	gma-miR396a-5p	-0.297	82	150	-16.4	1	581
Gm03circRNA750	gma-miR396a-5p	-0.324	85	150	-16.4	1	581
Gm02circRNA781	gma-miR396a-5p	-0.223	69	148	-13.9	1	148
Gm02circRNA783	gma-miR396a-5p	-0.33	86	151	-22.4	1	873
Gm02circRNA806	gma-miR396a-5p	-0.217	68	148	-12.2	1	329
Gm02circRNA807	gma-miR396a-5p	-0.193	56	148	-12.2	1	4
Gm01circRNA824	gma-miR396a-5p	-0.358	89	162	-22	1	621
Gm01circRNA861	gma-miR396a-5p	-0.25	74	153	-13.7	1	447
Gm09circRNA885	gma-miR396a-5p	-0.407	94	154	-17.2	1	32
Gm08circRNA944	gma-miR396a-5p	-0.253	75	155	-20.5	1	328
Gm12ciRNA117	gma-miR2111a	-0.391	92	152	-16.2	1	452
Gm04ciRNA34	gma-miR2111a	-0.525	99	146	-14.9	1	465
Gm02ciRNA53	gma-miR2111a	-0.423	94	156	-17.8	1	161
Gm09ciRNA911	gma-miR2111a	-0.299	86	140	-15.3	1	683
Gm08ciRNA88	gma-miR2111a	-0.364	89	152	-20.4	1	218
Gm13circRNA1018	gma-miR2111a	-0.199	65	144	-13.7	1	97
Gm13circRNA1061	gma-miR2111a	-0.189	60	157	-23	1	331
Gm12circRNA1096	gma-miR2111a	-0.347	89	153	-16.9	1	857
Gm12circRNA1118	gma-miR2111a	-0.479	98	159	-20.7	1	43
Gm12circRNA1119	gma-miR2111a	-0.479	98	159	-20.7	1	43
Gm11circRNA1128	gma-miR2111a	-0.24	78	148	-13.6	1	394
Gm11circRNA1133	gma-miR2111a	-0.331	88	166	-21	1	204
Gm10circRNA1200	gma-miR2111a	-0.186	60	141	-18.1	1	16
Gm17circRNA1270	gma-miR2111a	-0.24	78	153	-16.3	1	395
Gm17circRNA1271	gma-miR2111a	-0.272	82	153	-16.3	1	40
Gm02circRNA139	gma-miR2111a	-0.311	87	143	-18.2	1	469
Gm15circRNA1394	gma-miR2111a	-0.233	76	160	-24.3	1	191
Gm20circRNA1428	gma-miR2111a	-0.279	83	143	-17.1	1	95
Gm20circRNA1432	gma-miR2111a	-0.447	95	146	-15	1	834
Gm19circRNA1490	gma-miR2111a	-0.191	61	155	-13.6	1	149
Gm19circRNA1492	gma-miR2111a	-0.304	86	146	-16.7	1	368
Gm19circRNA1494	gma-miR2111a	-0.379	91	140	-19.2	1	197
Gm02circRNA150	gma-miR2111a	-0.183	58	144	-13.5	1	262
Gm18circRNA1533	gma-miR2111a	-0.17	50	149	-24.8	1	255
Gm18circRNA1539	gma-miR2111a	-0.249	80	149	-19.8	1	498
Gm18circRNA1557	gma-miR2111a	-0.183	58	162	-22.2	1	105
Gm07circRNA1578	gma-miR2111a	-0.21	71	151	-19.5	1	386
Gm07circRNA1581	gma-miR2111a	-0.224	75	155	-19	1	31
Gm07circRNA1594	gma-miR2111a	-0.345	89	164	-19.8	1	257
Gm07circRNA1600	gma-miR2111a	-0.217	73	160	-17.3	1	309
Gm06circRNA1638	gma-miR2111a	-0.218	73	150	-16.4	1	55
Gm06circRNA1664	gma-miR2111a	-0.237	77	157	-19.9	1	427
Gm05circRNA1682	gma-miR2111a	-0.344	88	154	-19.9	1	162
Gm04circRNA1715	gma-miR2111a	-0.183	59	142	-13.6	1	67
Gm04circRNA1725	gma-miR2111a	-0.251	80	156	-18.9	1	301
Gm03circRNA1795	gma-miR2111a	-0.202	67	156	-21.8	1	14
Gm02circRNA1820	gma-miR2111a	-0.281	84	147	-17.3	1	302
Gm02circRNA1842	gma-miR2111a	-0.201	67	144	-13.5	1	63
Gm01circRNA1867	gma-miR2111a	-0.368	90	144	-12.7	1	503
Gm08circRNA1944	gma-miR2111a	-0.199	65	147	-20.2	1	100
Gm08circRNA1945	gma-miR2111a	-0.193	62	161	-24.3	1	272
Gm08circRNA1960	gma-miR2111a	-0.308	86	151	-13.3	1	27
Gm08circRNA1981	gma-miR2111a	-0.463	97	144	-15.1	1	40
Gm13circRNA2027	gma-miR2111a	-0.384	91	140	-12.5	1	153
Gm13circRNA2031	gma-miR2111a	-0.18	55	151	-18.9	1	560
Gm13circRNA2037	gma-miR2111a	-0.401	92	151	-17.6	1	49
Gm13circRNA2042	gma-miR2111a	-0.458	97	143	-17.1	1	621
Gm13circRNA2047	gma-miR2111a	-0.206	70	153	-20.4	1	136
Gm11circRNA2088	gma-miR2111a	-0.183	58	147	-13.7	1	132
Gm11circRNA2108	gma-miR2111a	-0.287	84	146	-15.6	1	879
Gm11circRNA2121	gma-miR2111a	-0.283	84	146	-18.9	1	264
Gm10circRNA2192	gma-miR2111a	-0.191	61	154	-19	1	1842
Gm10circRNA2195	gma-miR2111a	-0.414	93	148	-19.3	1	297
Gm17circRNA2242	gma-miR2111a	-0.181	56	150	-17.1	1	131
Gm17circRNA2243	gma-miR2111a	-0.181	56	150	-17.1	1	131
Gm16circRNA2255	gma-miR2111a	-0.253	81	153	-16.3	1	363
Gm15circRNA2275	gma-miR2111a	-0.197	64	147	-16.9	1	451
Gm08circRNA228	gma-miR2111a	-0.232	76	147	-19.6	1	550
Gm15circRNA2306	gma-miR2111a	-0.441	95	150	-13	1	79
Gm15circRNA2312	gma-miR2111a	-0.198	65	154	-19.3	1	163
Gm15circRNA2325	gma-miR2111a	-0.453	96	148	-16.3	1	266
Gm14circRNA2340	gma-miR2111a	-0.269	82	151	-15.9	1	362
Gm20circRNA2361	gma-miR2111a	-0.451	96	146	-15	1	221
Gm19circRNA2414	gma-miR2111a	-0.193	62	155	-22.8	1	871
Gm19circRNA2415	gma-miR2111a	-0.207	70	155	-22.8	1	211
Gm19circRNA2422	gma-miR2111a	-0.372	90	169	-20.6	1	227
Gm19circRNA2435	gma-miR2111a	-0.234	77	158	-17.1	1	127
Gm18circRNA2468	gma-miR2111a	-0.416	93	140	-15.1	1	189
Gm18circRNA2481	gma-miR2111a	-0.435	95	153	-16.7	1	879
Gm18circRNA2492	gma-miR2111a	-0.204	69	157	-16.6	1	459
Gm13circRNA262	gma-miR2111a	-0.205	69	157	-22.4	1	384
Gm13circRNA277	gma-miR2111a	-0.308	86	150	-14.4	1	270
Gm06circRNA28	gma-miR2111a	-0.25	80	142	-14.7	1	168
Gm12circRNA297	gma-miR2111a	-0.209	71	150	-20.8	1	204
Gm07circRNA3	gma-miR2111a	-0.229	76	148	-18.3	1	579
Gm11circRNA312	gma-miR2111a	-0.233	76	156	-16.2	1	43
Gm11circRNA322	gma-miR2111a	-0.469	97	152	-14.2	1	120
Gm10circRNA334	gma-miR2111a	-0.337	88	143	-18.2	1	9
Gm17circRNA377	gma-miR2111a	-0.215	72	147	-17.5	1	299
Gm06circRNA41	gma-miR2111a	-0.173	51	142	-14.7	1	310
Gm15circRNA410	gma-miR2111a	-0.422	94	148	-16.8	1	32
Gm14circRNA420	gma-miR2111a	-0.199	65	144	-13.5	1	262
Gm14circRNA421	gma-miR2111a	-0.18	55	144	-13.5	1	262
Gm20circRNA457	gma-miR2111a	-0.371	90	160	-24.5	1	420
Gm20circRNA464	gma-miR2111a	-0.366	90	145	-16.7	1	187
Gm19circRNA476	gma-miR2111a	-0.28	83	155	-15.1	1	1228
Gm19circRNA492	gma-miR2111a	-0.221	74	148	-13.5	1	116
Gm07circRNA516	gma-miR2111a	-0.203	68	147	-16.9	1	451
Gm07circRNA528	gma-miR2111a	-0.451	96	144	-20.6	1	277
Gm07circRNA533	gma-miR2111a	-0.237	77	148	-18.3	1	635
Gm06circRNA56	gma-miR2111a	-0.282	84	150	-17	1	286
Gm07circRNA561	gma-miR2111a	-0.397	92	153	-15	1	363
Gm06circRNA579	gma-miR2111a	-0.213	72	150	-15.9	1	568
Gm04circRNA708	gma-miR2111a	-0.227	75	150	-18.7	1	89
Gm03circRNA723	gma-miR2111a	-0.3	86	150	-13.5	1	119
Gm03circRNA728	gma-miR2111a	-0.176	53	154	-19.2	1	486
Gm03circRNA740	gma-miR2111a	-0.191	61	140	-17.6	1	419
Gm03circRNA749	gma-miR2111a	-0.21	71	143	-16.8	1	702
Gm02circRNA772	gma-miR2111a	-0.176	53	148	-19	1	231
Gm02circRNA777	gma-miR2111a	-0.295	85	154	-15.9	1	227
Gm02circRNA781	gma-miR2111a	-0.35	89	148	-13.8	1	666
Gm04circRNA81	gma-miR2111a	-0.429	95	148	-15.2	1	955
Gm01circRNA842	gma-miR2111a	-0.413	93	152	-15.9	1	401
Gm01circRNA853	gma-miR2111a	-0.421	94	145	-21.3	1	621
Gm09circRNA914	gma-miR2111a	-0.234	77	158	-22.9	1	805
Gm09circRNA925	gma-miR2111a	-0.412	93	157	-15.3	1	225
Gm08circRNA952	gma-miR2111a	-0.19	61	153	-17.4	1	191
Gm08circRNA960	gma-miR2111a	-0.308	86	151	-13.3	1	27
Gm16ciRNA159	gma-miR4370	-0.293	82	152	-13.8	1	177
Gm05ciRNA29	gma-miR4370	-0.288	82	148	-13.8	1	69
Gm13circRNA1024	gma-miR4370	-0.345	90	147	-15.3	1	67
Gm13circRNA1025	gma-miR4370	-0.282	80	151	-15.3	1	243
Gm13circRNA1031	gma-miR4370	-0.209	61	149	-16.8	1	466
Gm13circRNA1044	gma-miR4370	-0.233	69	151	-17.8	1	105
Gm13circRNA1051	gma-miR4370	-0.443	97	146	-14.1	1	468
Gm12circRNA1099	gma-miR4370	-0.382	94	160	-18.3	1	185
Gm11circRNA1134	gma-miR4370	-0.21	62	158	-15.6	1	463
Gm11circRNA1159	gma-miR4370	-0.203	57	156	-14.7	1	45
Gm11circRNA1180	gma-miR4370	-0.234	70	142	-10.5	1	374
Gm11circRNA1181	gma-miR4370	-0.241	71	142	-10.5	1	143
Gm10circRNA1193	gma-miR4370	-0.373	94	165	-21	1	299
Gm10circRNA1203	gma-miR4370	-0.339	89	146	-13.5	1	97
Gm10circRNA1261	gma-miR4370	-0.23	68	146	-12.3	1	145
Gm10circRNA1263	gma-miR4370	-0.242	72	154	-14.8	1	82
Gm17circRNA1297	gma-miR4370	-0.226	66	149	-18	1	450
Gm17circRNA1305	gma-miR4370	-0.211	62	158	-21.4	1	182
Gm17circRNA1306	gma-miR4370	-0.225	65	158	-21.4	1	29
Gm15circRNA1356	gma-miR4370	-0.341	89	146	-15.7	1	1206
Gm15circRNA1365	gma-miR4370	-0.24	71	143	-14	1	99
Gm15circRNA1382	gma-miR4370	-0.339	89	154	-15.7	1	922
Gm15circRNA1386	gma-miR4370	-0.278	80	160	-12.9	1	359
Gm02circRNA139	gma-miR4370	-0.199	55	154	-15.3	1	604
Gm15circRNA1395	gma-miR4370	-0.306	84	149	-12.3	1	164
Gm20circRNA1434	gma-miR4370	-0.287	81	152	-19.5	1	167
Gm19circRNA1497	gma-miR4370	-0.394	95	145	-17.3	1	395
Gm01circRNA152	gma-miR4370	-0.349	90	153	-20	1	88
Gm18circRNA1536	gma-miR4370	-0.272	79	147	-17.7	1	237
Gm18circRNA1540	gma-miR4370	-0.25	75	158	-22.4	1	339
Gm18circRNA1567	gma-miR4370	-0.412	96	150	-12.8	1	608
Gm07circRNA1599	gma-miR4370	-0.328	87	147	-14.6	1	1291
Gm06circRNA1630	gma-miR4370	-0.233	69	151	-18	1	77
Gm04circRNA1757	gma-miR4370	-0.186	51	149	-13.7	1	667
Gm02circRNA1819	gma-miR4370	-0.264	78	157	-19.5	1	156
Gm02circRNA1828	gma-miR4370	-0.218	64	146	-14.1	1	298
Gm02circRNA1836	gma-miR4370	-0.205	59	148	-18.6	1	228
Gm01circRNA1854	gma-miR4370	-0.349	90	153	-20	1	88
Gm01circRNA1861	gma-miR4370	-0.204	58	163	-18.9	1	691
Gm08circRNA1945	gma-miR4370	-0.352	91	150	-19.2	1	470
Gm08circRNA1957	gma-miR4370	-0.185	50	144	-15.2	1	458
Gm08circRNA1960	gma-miR4370	-0.438	97	144	-10.3	1	674
Gm13circRNA2011	gma-miR4370	-0.216	63	159	-17.3	1	7
Gm13circRNA2013	gma-miR4370	-0.317	86	146	-13.6	1	97
Gm13circRNA2030	gma-miR4370	-0.224	65	153	-21.7	1	22
Gm12circRNA2068	gma-miR4370	-0.285	81	144	-17.6	1	72
Gm11circRNA2086	gma-miR4370	-0.332	88	142	-11.8	1	667
Gm11circRNA2096	gma-miR4370	-0.21	62	158	-15.6	1	598
Gm11circRNA2109	gma-miR4370	-0.203	57	153	-14.9	1	130
Gm11circRNA2116	gma-miR4370	-0.231	69	152	-14.7	1	93
Gm17circRNA2219	gma-miR4370	-0.242	72	156	-15.6	1	63
Gm17circRNA2223	gma-miR4370	-0.386	95	164	-21.8	1	502
Gm16circRNA2255	gma-miR4370	-0.256	76	150	-14.4	1	1358
Gm16circRNA2261	gma-miR4370	-0.196	53	144	-13.8	1	216
Gm16circRNA2263	gma-miR4370	-0.222	64	149	-15.3	1	483
Gm16circRNA2273	gma-miR4370	-0.333	88	168	-23.3	1	264
Gm15circRNA2324	gma-miR4370	-0.262	77	140	-12.6	1	68
Gm14circRNA2348	gma-miR4370	-0.249	74	140	-11.4	1	363
Gm19circRNA2403	gma-miR4370	-0.202	57	151	-13.9	1	196
Gm19circRNA2419	gma-miR4370	-0.245	73	150	-17.4	1	233
Gm18circRNA2452	gma-miR4370	-0.272	79	147	-17.7	1	766
Gm18circRNA2467	gma-miR4370	-0.213	63	152	-14.2	1	745
Gm18circRNA2481	gma-miR4370	-0.425	96	146	-15.9	1	123
Gm18circRNA2483	gma-miR4370	-0.248	74	162	-17.7	1	433
Gm18circRNA2484	gma-miR4370	-0.207	60	140	-12.3	1	139
Gm06circRNA25	gma-miR4370	-0.202	56	151	-17.9	1	306
Gm13circRNA263	gma-miR4370	-0.207	60	159	-17.3	1	231
Gm11circRNA301	gma-miR4370	-0.276	80	146	-11.4	1	34
Gm11circRNA317	gma-miR4370	-0.286	81	148	-13.1	1	77
Gm10circRNA334	gma-miR4370	-0.218	64	154	-15.3	1	144
Gm17circRNA366	gma-miR4370	-0.317	86	144	-13.9	1	206
Gm06circRNA39	gma-miR4370	-0.199	55	141	-11.8	1	409
Gm20circRNA471	gma-miR4370	-0.203	58	140	-13.5	1	194
Gm19circRNA486	gma-miR4370	-0.198	55	147	-14	1	115
Gm07circRNA526	gma-miR4370	-0.246	74	144	-15.3	1	296
Gm06circRNA587	gma-miR4370	-0.242	72	145	-20	1	404
Gm06circRNA607	gma-miR4370	-0.465	98	152	-16.9	1	490
Gm06circRNA635	gma-miR4370	-0.295	83	147	-15.6	1	92
Gm05circRNA647	gma-miR4370	-0.356	92	146	-16.6	1	439
Gm02circRNA764	gma-miR4370	-0.335	88	141	-12.6	1	470
Gm02circRNA770	gma-miR4370	-0.227	67	147	-17.2	1	580
Gm02circRNA779	gma-miR4370	-0.365	93	162	-21.7	1	375
Gm02circRNA796	gma-miR4370	-0.243	73	140	-11	1	413
Gm04circRNA80	gma-miR4370	-0.251	76	167	-19.7	1	93
Gm01circRNA818	gma-miR4370	-0.349	90	153	-20	1	88
Gm09circRNA884	gma-miR4370	-0.203	57	144	-13.3	1	28
Gm09circRNA894	gma-miR4370	-0.31	85	144	-18.9	1	758
Gm09circRNA898	gma-miR4370	-0.226	66	166	-17.5	1	375
Gm09circRNA914	gma-miR4370	-0.232	69	162	-22.7	1	398
Gm09circRNA919	gma-miR4370	-0.266	79	160	-17.4	1	279
Gm09circRNA924	gma-miR4370	-0.245	73	156	-20.3	1	473
Gm10ciRNA135	gma-miR167a	-0.395	92	149	-17.1	1	295
Gm05ciRNA30	gma-miR167a	-0.248	73	145	-11.1	1	272
Gm08circRNA1011	gma-miR167a	-0.381	91	152	-19.6	1	305
Gm11circRNA1132	gma-miR167a	-0.407	94	140	-12.9	1	168
Gm11circRNA1147	gma-miR167a	-0.212	59	150	-15.7	1	145
Gm11circRNA1150	gma-miR167a	-0.214	60	140	-10.5	1	240
Gm03circRNA122	gma-miR167a	-0.313	84	142	-14.3	1	5
Gm10circRNA1238	gma-miR167a	-0.235	66	150	-12.9	1	110
Gm10circRNA1249	gma-miR167a	-0.276	77	161	-20.8	1	127
Gm10circRNA1250	gma-miR167a	-0.242	71	140	-11	1	187
Gm17circRNA1284	gma-miR167a	-0.479	98	140	-14.1	1	58
Gm16circRNA1335	gma-miR167a	-0.218	62	150	-16.7	1	721
Gm16circRNA1343	gma-miR167a	-0.304	82	150	-14.5	1	603
Gm15circRNA1362	gma-miR167a	-0.2	55	140	-12.4	1	623
Gm14circRNA1401	gma-miR167a	-0.239	68	142	-10.5	1	123
Gm14circRNA1416	gma-miR167a	-0.241	70	148	-12.6	1	69
Gm20circRNA1468	gma-miR167a	-0.231	65	146	-11	1	323
Gm19circRNA1472	gma-miR167a	-0.408	94	147	-15.3	1	958
Gm19circRNA1475	gma-miR167a	-0.273	76	158	-15.2	1	76
Gm18circRNA1553	gma-miR167a	-0.38	90	152	-19.6	1	305
Gm01circRNA156	gma-miR167a	-0.232	65	143	-15.8	1	87
Gm18circRNA1565	gma-miR167a	-0.228	64	155	-15.8	1	184
Gm07circRNA1588	gma-miR167a	-0.299	81	154	-16.1	1	332
Gm07circRNA1596	gma-miR167a	-0.241	70	140	-11	1	355
Gm06circRNA1664	gma-miR167a	-0.294	79	151	-11.7	1	569
Gm06circRNA1667	gma-miR167a	-0.343	88	140	-12.5	1	32
Gm05circRNA1685	gma-miR167a	-0.426	96	147	-13.9	1	1061
Gm05circRNA1695	gma-miR167a	-0.387	91	157	-18	1	509
Gm04circRNA1737	gma-miR167a	-0.254	73	144	-12.7	1	465
Gm04circRNA1743	gma-miR167a	-0.355	88	153	-18.3	1	42
Gm04circRNA1744	gma-miR167a	-0.355	88	153	-18.3	1	42
Gm04circRNA1762	gma-miR167a	-0.256	74	140	-11	1	204
Gm04circRNA1763	gma-miR167a	-0.27	76	140	-11	1	49
Gm03circRNA1785	gma-miR167a	-0.373	89	147	-15.7	1	703
Gm07circRNA18	gma-miR167a	-0.297	81	146	-13.8	1	170
Gm02circRNA1826	gma-miR167a	-0.268	76	161	-21.7	1	110
Gm09circRNA187	gma-miR167a	-0.209	58	161	-19.1	1	835
Gm01circRNA1885	gma-miR167a	-0.195	52	149	-15.3	1	609
Gm08circRNA1944	gma-miR167a	-0.257	74	142	-12.3	1	146
Gm08circRNA1988	gma-miR167a	-0.229	64	145	-12.9	1	12
Gm13circRNA2018	gma-miR167a	-0.204	56	146	-15.5	1	292
Gm11circRNA2092	gma-miR167a	-0.237	68	149	-15.3	1	14
Gm11circRNA2140	gma-miR167a	-0.258	75	148	-12.4	1	849
Gm10circRNA2160	gma-miR167a	-0.292	79	146	-13.9	1	385
Gm10circRNA2165	gma-miR167a	-0.411	95	147	-16.6	1	39
Gm10circRNA2187	gma-miR167a	-0.302	82	142	-12.8	1	164
Gm10circRNA2204	gma-miR167a	-0.241	69	149	-14.1	1	1098
Gm14circRNA2336	gma-miR167a	-0.323	85	141	-14	1	354
Gm20circRNA2379	gma-miR167a	-0.247	72	140	-15	1	46
Gm20circRNA2402	gma-miR167a	-0.389	91	140	-14	1	67
Gm19circRNA2404	gma-miR167a	-0.408	94	147	-15.3	1	1406
Gm19circRNA2409	gma-miR167a	-0.34	87	143	-19.6	1	637
Gm18circRNA2471	gma-miR167a	-0.346	88	157	-17.9	1	208
Gm13circRNA274	gma-miR167a	-0.308	83	146	-12.3	1	184
Gm13circRNA280	gma-miR167a	-0.292	79	143	-14.6	1	51
Gm12circRNA288	gma-miR167a	-0.207	57	144	-11.4	1	67
Gm12circRNA289	gma-miR167a	-0.241	69	147	-14.2	1	479
Gm11circRNA314	gma-miR167a	-0.493	99	146	-12.7	1	217
Gm06circRNA41	gma-miR167a	-0.206	57	145	-15	1	52
Gm15circRNA417	gma-miR167a	-0.297	80	148	-18.4	1	97
Gm14circRNA427	gma-miR167a	-0.235	66	142	-10.5	1	411
Gm20circRNA445	gma-miR167a	-0.334	86	146	-20.1	1	303
Gm20circRNA446	gma-miR167a	-0.409	95	165	-21.2	1	319
Gm20circRNA459	gma-miR167a	-0.215	61	151	-14.8	1	356
Gm19circRNA477	gma-miR167a	-0.376	90	153	-14.9	1	103
Gm19circRNA487	gma-miR167a	-0.299	81	155	-21.1	1	370
Gm19circRNA496	gma-miR167a	-0.209	57	142	-12.2	1	7
Gm07circRNA529	gma-miR167a	-0.193	51	143	-13.3	1	293
Gm07circRNA542	gma-miR167a	-0.338	87	145	-16.6	1	990
Gm06circRNA596	gma-miR167a	-0.213	60	140	-12.8	1	546
Gm06circRNA633	gma-miR167a	-0.399	92	146	-16.1	1	1030
Gm05circRNA648	gma-miR167a	-0.426	96	147	-13.9	1	958
Gm05circRNA667	gma-miR167a	-0.211	59	145	-15.6	1	333
Gm04circRNA682	gma-miR167a	-0.194	52	145	-15.3	1	247
Gm04circRNA689	gma-miR167a	-0.296	80	144	-12.7	1	465
Gm04circRNA690	gma-miR167a	-0.308	83	144	-12.7	1	146
Gm04circRNA692	gma-miR167a	-0.457	98	143	-13.5	1	45
Gm04circRNA698	gma-miR167a	-0.355	88	153	-18.3	1	42
Gm03circRNA733	gma-miR167a	-0.422	96	147	-15.7	1	70
Gm03circRNA740	gma-miR167a	-0.334	86	161	-21.8	1	458
Gm02circRNA786	gma-miR167a	-0.313	84	145	-15.4	1	184
Gm01circRNA828	gma-miR167a	-0.227	63	150	-16	1	692
Gm01circRNA873	gma-miR167a	-0.319	85	150	-13	1	346
Gm09circRNA926	gma-miR167a	-0.232	65	145	-13.6	1	397
Gm04ciRNA34	gma-miR166h-3p	-0.266	78	153	-18.6	1	173
Gm12circRNA1116	gma-miR166h-3p	-0.244	75	140	-14.5	1	142
Gm11circRNA1168	gma-miR166h-3p	-0.2	65	146	-17.7	1	383
Gm10circRNA1192	gma-miR166h-3p	-0.333	85	154	-24.1	1	135
Gm10circRNA1198	gma-miR166h-3p	-0.247	75	156	-19.4	1	571
Gm17circRNA1296	gma-miR166h-3p	-0.221	68	152	-22.5	1	9
Gm17circRNA1319	gma-miR166h-3p	-0.304	83	145	-19.3	1	204
Gm02circRNA133	gma-miR166h-3p	-0.197	64	147	-17.8	1	566
Gm15circRNA1371	gma-miR166h-3p	-0.243	74	141	-16.4	1	502
Gm15circRNA1385	gma-miR166h-3p	-0.31	83	160	-23.8	1	468
Gm02circRNA142	gma-miR166h-3p	-0.261	76	142	-17.5	1	40
Gm19circRNA1486	gma-miR166h-3p	-0.424	95	144	-17.8	1	65
Gm19circRNA1487	gma-miR166h-3p	-0.424	95	144	-17.8	1	65
Gm18circRNA1538	gma-miR166h-3p	-0.405	93	154	-26.7	1	274
Gm07circRNA1603	gma-miR166h-3p	-0.178	59	140	-17.1	1	969
Gm07circRNA1615	gma-miR166h-3p	-0.16	51	145	-16.5	1	146
Gm05circRNA1685	gma-miR166h-3p	-0.267	78	153	-17.5	1	89
Gm05circRNA1686	gma-miR166h-3p	-0.267	78	153	-17.5	1	89
Gm04circRNA1709	gma-miR166h-3p	-0.233	72	140	-15.2	1	53
Gm04circRNA1710	gma-miR166h-3p	-0.233	72	140	-15.2	1	50
Gm04circRNA1726	gma-miR166h-3p	-0.171	55	146	-20.2	1	710
Gm03circRNA1805	gma-miR166h-3p	-0.175	57	143	-15.5	1	121
Gm02circRNA1817	gma-miR166h-3p	-0.377	89	144	-17.6	1	210
Gm02circRNA1818	gma-miR166h-3p	-0.335	86	142	-21.3	1	78
Gm01circRNA1860	gma-miR166h-3p	-0.507	98	149	-18.2	1	1236
Gm09circRNA1913	gma-miR166h-3p	-0.47	97	140	-17	1	366
Gm08circRNA1975	gma-miR166h-3p	-0.331	84	155	-16.1	1	413
Gm12circRNA2063	gma-miR166h-3p	-0.188	63	148	-17.3	1	702
Gm11circRNA2088	gma-miR166h-3p	-0.28	80	157	-22	1	472
Gm07circRNA21	gma-miR166h-3p	-0.253	76	152	-20.8	1	386
Gm20circRNA2354	gma-miR166h-3p	-0.228	71	142	-15.5	1	700
Gm19circRNA2404	gma-miR166h-3p	-0.205	66	153	-16.9	1	434
Gm13circRNA269	gma-miR166h-3p	-0.334	85	148	-22.9	1	130
Gm07circRNA3	gma-miR166h-3p	-0.225	69	154	-25.5	1	25
Gm15circRNA408	gma-miR166h-3p	-0.262	77	160	-21.6	1	266
Gm14circRNA428	gma-miR166h-3p	-0.412	94	144	-17.3	1	44
Gm07circRNA533	gma-miR166h-3p	-0.225	69	154	-25.5	1	81
Gm06circRNA620	gma-miR166h-3p	-0.385	90	146	-20.2	1	80
Gm06circRNA621	gma-miR166h-3p	-0.363	87	146	-20.2	1	1988
Gm06circRNA622	gma-miR166h-3p	-0.363	87	146	-20.2	1	1784
Gm04circRNA711	gma-miR166h-3p	-0.503	98	149	-23.6	1	1029
Gm01circRNA810	gma-miR166h-3p	-0.185	61	147	-18.2	1	195
Gm01circRNA811	gma-miR166h-3p	-0.218	67	142	-16.3	1	92
Gm01circRNA823	gma-miR166h-3p	-0.21	67	147	-17.8	1	566
Gm01circRNA830	gma-miR166h-3p	-0.507	98	149	-18.2	1	553
Gm09circRNA883	gma-miR166h-3p	-0.388	91	141	-16.5	1	266
Gm08circRNA953	gma-miR166h-3p	-0.281	80	146	-21.6	1	135
Gm08circRNA954	gma-miR166h-3p	-0.236	73	144	-14.1	1	861
Gm04circRNA97	gma-miR166h-3p	-0.205	66	141	-17.3	1	906
Gm08circRNA998	gma-miR166h-3p	-0.223	69	149	-19.4	1	206
Gm06ciRNA12	gma-miR408a-5p	-0.253	63	150	-16.7	1	314
Gm10ciRNA137	gma-miR408a-5p	-0.302	76	143	-15.2	1	92
Gm20ciRNA1833	gma-miR408a-5p	-0.287	71	153	-18.2	1	478
Gm18ciRNA201	gma-miR408a-5p	-0.46	96	146	-17.1	1	548
Gm05ciRNA31	gma-miR408a-5p	-0.296	73	155	-26.3	1	154
Gm05ciRNA32	gma-miR408a-5p	-0.296	73	155	-26.3	1	154
Gm06ciRNA409	gma-miR408a-5p	-0.224	56	140	-15.4	1	260
Gm03ciRNA47	gma-miR408a-5p	-0.223	56	140	-11.8	1	277
Gm03ciRNA702	gma-miR408a-5p	-0.311	79	151	-18.6	1	204
Gm12circRNA1098	gma-miR408a-5p	-0.208	50	153	-19.1	1	448
Gm11circRNA1159	gma-miR408a-5p	-0.222	55	152	-16.8	1	90
Gm11circRNA1184	gma-miR408a-5p	-0.254	63	146	-17.7	1	1342
Gm10circRNA1209	gma-miR408a-5p	-0.275	68	140	-11.5	1	7
Gm10circRNA1247	gma-miR408a-5p	-0.468	98	147	-15.3	1	58
Gm17circRNA1284	gma-miR408a-5p	-0.209	50	140	-15.1	1	427
Gm17circRNA1305	gma-miR408a-5p	-0.226	57	149	-20.3	1	59
Gm16circRNA1343	gma-miR408a-5p	-0.414	94	144	-14.6	1	527
Gm16circRNA1350	gma-miR408a-5p	-0.413	93	146	-18.5	1	115
Gm20circRNA1437	gma-miR408a-5p	-0.345	84	148	-14.1	1	73
Gm20circRNA1452	gma-miR408a-5p	-0.35	85	140	-12.2	1	159
Gm20circRNA1454	gma-miR408a-5p	-0.375	89	149	-17.4	1	203
Gm07circRNA1575	gma-miR408a-5p	-0.335	83	151	-14.9	1	356
Gm07circRNA1590	gma-miR408a-5p	-0.343	84	142	-14.5	1	98
Gm07circRNA1612	gma-miR408a-5p	-0.235	60	150	-20	1	51
Gm06circRNA1621	gma-miR408a-5p	-0.277	69	150	-20.9	1	194
Gm06circRNA1628	gma-miR408a-5p	-0.355	85	143	-13.6	1	24
Gm05circRNA1695	gma-miR408a-5p	-0.248	61	150	-16.8	1	403
Gm04circRNA1715	gma-miR408a-5p	-0.277	69	150	-20.9	1	194
Gm04circRNA1729	gma-miR408a-5p	-0.356	86	143	-13.6	1	464
Gm04circRNA1740	gma-miR408a-5p	-0.358	86	140	-11.4	1	454
Gm08circRNA1938	gma-miR408a-5p	-0.465	97	151	-15.6	1	830
Gm08circRNA1970	gma-miR408a-5p	-0.265	65	140	-20.9	1	41
Gm11circRNA2084	gma-miR408a-5p	-0.219	53	146	-17.2	1	134
Gm11circRNA2116	gma-miR408a-5p	-0.393	91	140	-14.6	1	307
Gm10circRNA2148	gma-miR408a-5p	-0.232	58	150	-20.2	1	414
Gm10circRNA2194	gma-miR408a-5p	-0.249	62	170	-25	1	135
Gm17circRNA2220	gma-miR408a-5p	-0.26	64	161	-25	1	198
Gm16circRNA2255	gma-miR408a-5p	-0.236	60	161	-18.3	1	289
Gm16circRNA2259	gma-miR408a-5p	-0.292	73	140	-14.2	1	142
Gm18circRNA2466	gma-miR408a-5p	-0.29	72	156	-21.1	1	49
Gm16circRNA381	gma-miR408a-5p	-0.22	53	144	-16.4	1	135
Gm19circRNA480	gma-miR408a-5p	-0.234	59	151	-13.9	1	69
Gm18circRNA506	gma-miR408a-5p	-0.415	94	146	-13.3	1	258
Gm06circRNA619	gma-miR408a-5p	-0.29	71	157	-22.7	1	198
Gm05circRNA641	gma-miR408a-5p	-0.402	92	160	-22.8	1	203
Gm04circRNA674	gma-miR408a-5p	-0.212	50	156	-24.3	1	56
Gm03circRNA748	gma-miR408a-5p	-0.317	82	152	-18.3	1	391
Gm04circRNA84	gma-miR408a-5p	-0.365	86	143	-13.6	1	24
Gm01circRNA857	gma-miR408a-5p	-0.372	87	149	-18.5	1	24
Gm09circRNA878	gma-miR408a-5p	-0.291	72	141	-19.5	1	126
Gm09circRNA915	gma-miR408a-5p	-0.228	57	152	-17.6	1	24
Gm08circRNA961	gma-miR408a-5p	-0.298	75	148	-16.7	1	666
Gm08circRNA979	gma-miR408a-5p	-0.272	67	143	-16.2	1	25
Gm12ciRNA112	gma-miR171c-5p	-0.188	52	141	-17.9	1	242
Gm16ciRNA150	gma-miR171c-5p	-0.237	70	149	-12.9	1	211
Gm11ciRNA2553	gma-miR171c-5p	-0.468	94	153	-13	1	129
Gm13circRNA1048	gma-miR171c-5p	-0.491	96	145	-11.2	1	255
Gm13circRNA1055	gma-miR171c-5p	-0.297	82	162	-16.9	1	199
Gm13circRNA1058	gma-miR171c-5p	-0.397	88	152	-15.8	1	448
Gm12circRNA1077	gma-miR171c-5p	-0.326	85	154	-15.3	1	99
Gm12circRNA1084	gma-miR171c-5p	-0.397	89	155	-13.5	1	244
Gm12circRNA1085	gma-miR171c-5p	-0.397	89	155	-13.5	1	491
Gm03circRNA121	gma-miR171c-5p	-0.27	78	153	-12.7	1	260
Gm17circRNA1277	gma-miR171c-5p	-0.243	72	143	-10.7	1	7
Gm14circRNA1400	gma-miR171c-5p	-0.366	86	150	-14.5	1	4
Gm20circRNA1426	gma-miR171c-5p	-0.195	56	149	-12.9	1	483
Gm20circRNA1451	gma-miR171c-5p	-0.283	80	152	-11.2	1	1040
Gm19circRNA1483	gma-miR171c-5p	-0.474	94	154	-14.6	1	74
Gm01circRNA152	gma-miR171c-5p	-0.192	53	172	-27.4	1	211
Gm18circRNA1540	gma-miR171c-5p	-0.219	66	149	-13.5	1	346
Gm05circRNA1695	gma-miR171c-5p	-0.262	76	149	-13.1	1	699
Gm04circRNA1734	gma-miR171c-5p	-0.217	65	143	-11.3	1	243
Gm03circRNA1790	gma-miR171c-5p	-0.229	69	149	-12.9	1	564
Gm02circRNA1822	gma-miR171c-5p	-0.253	75	159	-17	1	379
Gm01circRNA1854	gma-miR171c-5p	-0.194	55	172	-27.4	1	211
Gm01circRNA1858	gma-miR171c-5p	-0.206	61	154	-10.5	1	425
Gm08circRNA1936	gma-miR171c-5p	-0.236	70	152	-12.9	1	9
Gm08circRNA1946	gma-miR171c-5p	-0.353	86	149	-13.8	1	19
Gm08circRNA1952	gma-miR171c-5p	-0.376	86	142	-12.8	1	335
Gm08circRNA1985	gma-miR171c-5p	-0.308	83	153	-15.3	1	395
Gm17circRNA2214	gma-miR171c-5p	-0.428	91	161	-15.6	1	315
Gm15circRNA2301	gma-miR171c-5p	-0.286	80	147	-11.4	1	102
Gm19circRNA2435	gma-miR171c-5p	-0.384	87	158	-14.5	1	220
Gm18circRNA2480	gma-miR171c-5p	-0.297	82	151	-13.7	1	333
Gm13circRNA276	gma-miR171c-5p	-0.202	58	148	-12.2	1	628
Gm12circRNA285	gma-miR171c-5p	-0.345	85	144	-10.8	1	824
Gm12circRNA291	gma-miR171c-5p	-0.267	77	143	-11.4	1	121
Gm11circRNA311	gma-miR171c-5p	-0.195	55	143	-11.2	1	34
Gm10circRNA348	gma-miR171c-5p	-0.337	85	152	-13.7	1	434
Gm10circRNA356	gma-miR171c-5p	-0.196	57	145	-15	1	303
Gm10circRNA357	gma-miR171c-5p	-0.189	53	145	-15	1	176
Gm17circRNA376	gma-miR171c-5p	-0.38	87	151	-15	1	718
Gm14circRNA435	gma-miR171c-5p	-0.286	80	146	-12.2	1	240
Gm20circRNA455	gma-miR171c-5p	-0.262	76	152	-12.4	1	237
Gm20circRNA472	gma-miR171c-5p	-0.196	57	145	-15	1	303
Gm18circRNA503	gma-miR171c-5p	-0.191	53	156	-13.8	1	106
Gm07circRNA553	gma-miR171c-5p	-0.203	59	157	-15.7	1	291
Gm07circRNA555	gma-miR171c-5p	-0.255	76	146	-16	1	736
Gm05circRNA666	gma-miR171c-5p	-0.427	91	143	-10.4	1	51
Gm03circRNA725	gma-miR171c-5p	-0.187	52	153	-17.5	1	19
Gm01circRNA818	gma-miR171c-5p	-0.192	53	172	-27.4	1	211
Gm01circRNA819	gma-miR171c-5p	-0.309	83	158	-15.7	1	374
Gm01circRNA834	gma-miR171c-5p	-0.216	65	146	-11	1	53
Gm17ciRNA146	gma-miR171r	-0.183	57	149	-19.5	1	362
Gm10circRNA1246	gma-miR171r	-0.21	71	161	-22.1	1	479
Gm17circRNA1320	gma-miR171r	-0.2	69	144	-19.9	1	93
Gm19circRNA1491	gma-miR171r	-0.392	97	145	-12.7	1	311
Gm18circRNA1526	gma-miR171r	-0.296	87	151	-14.9	1	226
Gm08circRNA1964	gma-miR171r	-0.366	91	146	-14.1	1	1009
Gm13circRNA2010	gma-miR171r	-0.22	75	152	-16.3	1	535
Gm11circRNA2141	gma-miR171r	-0.194	63	153	-15.2	1	264
Gm08circRNA229	gma-miR171r	-0.366	91	146	-14.1	1	1695
Gm06circRNA57	gma-miR171r	-0.367	95	148	-15.9	1	448
Gm04circRNA78	gma-miR171r	-0.249	79	140	-14.2	1	161
Gm08ciRNA1075	gma-miR4348a	-0.311	78	154	-10.6	1	186
Gm11ciRNA120	gma-miR4348a	-0.524	98	157	-12.4	1	837
Gm15ciRNA162	gma-miR4348a	-0.265	71	161	-19.1	1	107
Gm15ciRNA168	gma-miR4348a	-0.563	99	153	-13.2	1	97
Gm06ciRNA20	gma-miR4348a	-0.252	68	157	-18.8	1	275
Gm09ciRNA79	gma-miR4348a	-0.229	62	144	-11.1	1	460
Gm07ciRNA8	gma-miR4348a	-0.453	92	156	-10.8	1	481
Gm13ciRNA98	gma-miR4348a	-0.33	79	148	-12	1	121
Gm13ciRNA99	gma-miR4348a	-0.33	79	148	-12	1	121
Gm13circRNA1049	gma-miR4348a	-0.383	83	151	-13.1	1	421
Gm13circRNA1071	gma-miR4348a	-0.27	72	166	-18.5	1	537
Gm12circRNA1107	gma-miR4348a	-0.274	72	144	-11.5	1	79
Gm12circRNA1116	gma-miR4348a	-0.245	67	166	-20.7	1	421
Gm12circRNA1120	gma-miR4348a	-0.239	66	147	-17	1	96
Gm11circRNA1150	gma-miR4348a	-0.223	60	164	-14.4	1	376
Gm10circRNA1261	gma-miR4348a	-0.459	93	151	-14.4	1	314
Gm17circRNA1270	gma-miR4348a	-0.34	80	143	-11.4	1	548
Gm17circRNA1271	gma-miR4348a	-0.401	86	143	-11.4	1	193
Gm17circRNA1277	gma-miR4348a	-0.263	71	155	-14	1	217
Gm17circRNA1303	gma-miR4348a	-0.446	92	152	-10.4	1	42
Gm17circRNA1318	gma-miR4348a	-0.272	72	168	-21.1	1	242
Gm14circRNA1404	gma-miR4348a	-0.263	70	140	-11.5	1	99
Gm20circRNA1457	gma-miR4348a	-0.244	67	177	-21.9	1	115
Gm19circRNA1476	gma-miR4348a	-0.213	56	151	-12.3	1	197
Gm18circRNA1531	gma-miR4348a	-0.232	64	157	-12	1	304
Gm18circRNA1540	gma-miR4348a	-0.28	74	151	-18	1	90
Gm01circRNA155	gma-miR4348a	-0.252	68	149	-14.8	1	32
Gm07circRNA1587	gma-miR4348a	-0.214	56	140	-12.1	1	204
Gm07circRNA1608	gma-miR4348a	-0.261	70	174	-25.5	1	311
Gm05circRNA1677	gma-miR4348a	-0.229	62	145	-16.5	1	712
Gm05circRNA1687	gma-miR4348a	-0.386	83	145	-11.7	1	86
Gm05circRNA1690	gma-miR4348a	-0.199	50	149	-13.6	1	192
Gm04circRNA1737	gma-miR4348a	-0.301	76	143	-10	1	83
Gm01circRNA1880	gma-miR4348a	-0.34	80	157	-13.5	1	205
Gm01circRNA1885	gma-miR4348a	-0.247	68	141	-16.4	1	371
Gm01circRNA1886	gma-miR4348a	-0.27	72	159	-15.1	1	31
Gm09circRNA1898	gma-miR4348a	-0.288	74	140	-11.5	1	293
Gm09circRNA194	gma-miR4348a	-0.288	74	140	-11.5	1	534
Gm08circRNA1955	gma-miR4348a	-0.31	77	147	-13	1	402
Gm08circRNA1972	gma-miR4348a	-0.248	68	159	-14	1	238
Gm13circRNA2002	gma-miR4348a	-0.239	66	152	-10.4	1	730
Gm11circRNA2100	gma-miR4348a	-0.213	56	150	-12.1	1	328
Gm11circRNA2101	gma-miR4348a	-0.222	60	150	-12.1	1	325
Gm11circRNA2110	gma-miR4348a	-0.207	53	155	-11.2	1	691
Gm10circRNA2170	gma-miR4348a	-0.243	67	150	-10.2	1	888
Gm10circRNA2197	gma-miR4348a	-0.364	81	176	-21	1	350
Gm08circRNA220	gma-miR4348a	-0.44	91	154	-11.1	1	144
Gm17circRNA2209	gma-miR4348a	-0.227	61	153	-14.7	1	213
Gm16circRNA2255	gma-miR4348a	-0.407	87	159	-16.5	1	725
Gm16circRNA2259	gma-miR4348a	-0.207	53	152	-14.6	1	345
Gm16circRNA2273	gma-miR4348a	-0.214	56	155	-12	1	223
Gm15circRNA2303	gma-miR4348a	-0.201	50	147	-12.8	1	202
Gm15circRNA2307	gma-miR4348a	-0.475	95	157	-12.3	1	53
Gm20circRNA2358	gma-miR4348a	-0.236	65	155	-16.1	1	209
Gm20circRNA2387	gma-miR4348a	-0.235	64	177	-21.9	1	489
Gm20circRNA2400	gma-miR4348a	-0.373	82	151	-11.3	1	68
Gm19circRNA2409	gma-miR4348a	-0.212	55	151	-14.4	1	347
Gm19circRNA2413	gma-miR4348a	-0.209	54	147	-10.2	1	818
Gm08circRNA246	gma-miR4348a	-0.275	73	155	-16.5	1	130
Gm18circRNA2462	gma-miR4348a	-0.202	51	144	-16	1	590
Gm18circRNA2463	gma-miR4348a	-0.269	72	155	-16.5	1	130
Gm13circRNA272	gma-miR4348a	-0.267	71	158	-14.3	1	566
Gm13circRNA280	gma-miR4348a	-0.355	81	140	-10.3	1	402
Gm15circRNA415	gma-miR4348a	-0.22	59	155	-12.3	1	198
Gm14circRNA422	gma-miR4348a	-0.205	52	161	-12.7	1	3
Gm07circRNA5	gma-miR4348a	-0.214	56	151	-11	1	10
Gm18circRNA503	gma-miR4348a	-0.422	88	153	-11.7	1	75
Gm06circRNA624	gma-miR4348a	-0.214	56	144	-12.8	1	1427
Gm06circRNA625	gma-miR4348a	-0.266	71	144	-12.8	1	122
Gm05circRNA655	gma-miR4348a	-0.371	82	158	-10.9	1	463
Gm05circRNA66	gma-miR4348a	-0.444	91	143	-11.4	1	371
Gm04circRNA689	gma-miR4348a	-0.301	76	143	-10	1	83
Gm04circRNA692	gma-miR4348a	-0.406	86	151	-10.3	1	33
Gm03circRNA719	gma-miR4348a	-0.228	62	150	-11.1	1	349
Gm02circRNA773	gma-miR4348a	-0.212	55	170	-20.5	1	77
Gm01circRNA865	gma-miR4348a	-0.318	78	154	-17.4	1	357
Gm09circRNA882	gma-miR4348a	-0.392	84	148	-13.5	1	102
Gm09circRNA892	gma-miR4348a	-0.239	66	155	-12.3	1	360
Gm08circRNA951	gma-miR4348a	-0.372	82	145	-11.7	1	381
Gm08circRNA968	gma-miR4348a	-0.291	75	164	-18.3	1	276
Gm12ciRNA117	gma-miR166h-5p	-0.279	76	154	-12.7	1	150
Gm14ciRNA1711	gma-miR166h-5p	-0.198	53	147	-17.4	1	699
Gm06ciRNA24	gma-miR166h-5p	-0.219	62	147	-14.3	1	303
Gm04ciRNA38	gma-miR166h-5p	-0.389	87	162	-16.3	1	381
Gm03ciRNA44	gma-miR166h-5p	-0.229	65	150	-12	1	534
Gm02ciRNA48	gma-miR166h-5p	-0.401	88	141	-11.5	1	37
Gm03circRNA106	gma-miR166h-5p	-0.468	94	153	-19	1	672
Gm13circRNA1067	gma-miR166h-5p	-0.307	79	153	-15.3	1	117
Gm03circRNA110	gma-miR166h-5p	-0.193	50	155	-14.5	1	306
Gm11circRNA1187	gma-miR166h-5p	-0.214	60	158	-18	1	123
Gm11circRNA1188	gma-miR166h-5p	-0.237	68	153	-14.2	1	704
Gm10circRNA1209	gma-miR166h-5p	-0.264	74	153	-15.3	1	369
Gm10circRNA1234	gma-miR166h-5p	-0.361	85	143	-16	1	482
Gm18circRNA1558	gma-miR166h-5p	-0.206	56	143	-14.7	1	170
Gm07circRNA1590	gma-miR166h-5p	-0.197	53	144	-16.5	1	502
Gm06circRNA1645	gma-miR166h-5p	-0.215	61	158	-13.5	1	126
Gm05circRNA1676	gma-miR166h-5p	-0.389	86	142	-10.6	1	296
Gm02circRNA1840	gma-miR166h-5p	-0.303	78	158	-14.9	1	108
Gm08circRNA1952	gma-miR166h-5p	-0.24	69	155	-17.6	1	296
Gm13circRNA2017	gma-miR166h-5p	-0.417	89	146	-12.9	1	422
Gm13circRNA2044	gma-miR166h-5p	-0.282	77	153	-15.3	1	263
Gm11circRNA2112	gma-miR166h-5p	-0.235	68	155	-16	1	230
Gm11circRNA2145	gma-miR166h-5p	-0.274	75	155	-18.5	1	60
Gm17circRNA2244	gma-miR166h-5p	-0.371	86	149	-15.7	1	300
Gm08circRNA226	gma-miR166h-5p	-0.469	94	154	-16.4	1	279
Gm19circRNA2425	gma-miR166h-5p	-0.252	72	147	-14.9	1	497
Gm18circRNA2474	gma-miR166h-5p	-0.203	55	143	-14.7	1	389
Gm10circRNA348	gma-miR166h-5p	-0.248	71	145	-20.5	1	753
Gm15circRNA413	gma-miR166h-5p	-0.207	57	166	-19.6	1	101
Gm14circRNA423	gma-miR166h-5p	-0.193	51	154	-16.5	1	368
Gm07circRNA529	gma-miR166h-5p	-0.212	58	159	-18.2	1	374
Gm06circRNA616	gma-miR166h-5p	-0.392	87	143	-10.7	1	361
Gm04circRNA710	gma-miR166h-5p	-0.342	83	147	-11	1	115
Gm03circRNA737	gma-miR166h-5p	-0.364	85	156	-11.6	1	202
Gm08circRNA973	gma-miR166h-5p	-0.361	85	145	-15.2	1	15
Gm08circRNA990	gma-miR166h-5p	-0.33	82	168	-21.3	1	585
Gm12ciRNA108	gma-miR156a	-0.501	98	140	-14.1	1	66
Gm10ciRNA140	gma-miR156a	-0.54	99	140	-13.2	1	199
Gm18ciRNA1958	gma-miR156a	-0.222	61	143	-12.2	1	333
Gm19ciRNA191	gma-miR156a	-0.307	81	157	-17.7	1	17
Gm03ciRNA46	gma-miR156a	-0.44	96	150	-15.5	1	290
Gm02ciRNA49	gma-miR156a	-0.279	76	148	-13.2	1	3
Gm08ciRNA86	gma-miR156a	-0.483	98	149	-16.2	1	210
Gm09ciRNA963	gma-miR156a	-0.214	60	161	-18.2	1	323
Gm08circRNA1000	gma-miR156a	-0.322	83	148	-16.1	1	213
Gm08circRNA1013	gma-miR156a	-0.245	69	145	-20.8	1	263
Gm11circRNA1147	gma-miR156a	-0.198	55	151	-14.6	1	1083
Gm11circRNA1171	gma-miR156a	-0.224	62	149	-14.6	1	151
Gm11circRNA1178	gma-miR156a	-0.242	66	152	-19.2	1	86
Gm10circRNA1241	gma-miR156a	-0.234	65	145	-15.4	1	417
Gm10circRNA1245	gma-miR156a	-0.357	86	140	-12.9	1	347
Gm10circRNA1246	gma-miR156a	-0.275	75	141	-13.5	1	17
Gm17circRNA1312	gma-miR156a	-0.257	71	140	-14.8	1	628
Gm16circRNA1338	gma-miR156a	-0.213	60	157	-19.1	1	372
Gm19circRNA1481	gma-miR156a	-0.278	75	151	-14.4	1	149
Gm02circRNA149	gma-miR156a	-0.232	64	153	-17	1	334
Gm19circRNA1516	gma-miR156a	-0.198	55	141	-11.6	1	347
Gm01circRNA155	gma-miR156a	-0.242	66	152	-19.2	1	86
Gm07circRNA1596	gma-miR156a	-0.316	82	159	-19.8	1	435
Gm07circRNA1601	gma-miR156a	-0.212	59	157	-21.2	1	259
Gm01circRNA165	gma-miR156a	-0.373	90	143	-13	1	48
Gm03circRNA1793	gma-miR156a	-0.361	88	140	-14.5	1	447
Gm01circRNA1856	gma-miR156a	-0.37	89	144	-16.7	1	28
Gm09circRNA1901	gma-miR156a	-0.242	67	151	-18.8	1	544
Gm09circRNA196	gma-miR156a	-0.274	75	151	-18.8	1	359
Gm08circRNA1962	gma-miR156a	-0.223	62	152	-12.3	1	1269
Gm12circRNA2058	gma-miR156a	-0.22	61	148	-14.5	1	25
Gm12circRNA2073	gma-miR156a	-0.184	50	144	-14.1	1	255
Gm11circRNA2119	gma-miR156a	-0.387	91	143	-13.4	1	268
Gm11circRNA2120	gma-miR156a	-0.41	93	143	-13.4	1	268
Gm10circRNA2148	gma-miR156a	-0.184	50	145	-15.9	1	212
Gm08circRNA220	gma-miR156a	-0.357	86	151	-19	1	523
Gm10circRNA2200	gma-miR156a	-0.397	92	140	-14.8	1	243
Gm10circRNA2204	gma-miR156a	-0.423	95	140	-13.1	1	1237
Gm17circRNA2213	gma-miR156a	-0.411	93	157	-21.1	1	263
Gm17circRNA2227	gma-miR156a	-0.45	96	146	-17.4	1	8
Gm08circRNA225	gma-miR156a	-0.223	62	152	-12.3	1	430
Gm08circRNA226	gma-miR156a	-0.428	95	148	-15.6	1	307
Gm16circRNA2271	gma-miR156a	-0.391	91	151	-17.6	1	338
Gm15circRNA2293	gma-miR156a	-0.225	63	148	-21.6	1	487
Gm15circRNA2306	gma-miR156a	-0.242	66	152	-12.8	1	376
Gm08circRNA231	gma-miR156a	-0.194	54	149	-14.5	1	226
Gm20circRNA2402	gma-miR156a	-0.194	54	141	-15.7	1	309
Gm12circRNA292	gma-miR156a	-0.37	90	147	-16.3	1	241
Gm20circRNA450	gma-miR156a	-0.389	91	154	-16.8	1	382
Gm07circRNA555	gma-miR156a	-0.188	52	155	-19.4	1	1370
Gm06circRNA603	gma-miR156a	-0.193	53	140	-12.2	1	108
Gm04circRNA683	gma-miR156a	-0.185	50	153	-17.6	1	430
Gm04circRNA696	gma-miR156a	-0.369	89	140	-11.6	1	12
Gm03circRNA724	gma-miR156a	-0.305	80	162	-22.4	1	329
Gm03circRNA743	gma-miR156a	-0.21	59	153	-19.8	1	315
Gm02circRNA767	gma-miR156a	-0.295	79	155	-21.4	1	661
Gm02circRNA779	gma-miR156a	-0.279	76	145	-12.3	1	27
Gm02circRNA806	gma-miR156a	-0.258	71	147	-19.7	1	79
Gm04circRNA88	gma-miR156a	-0.212	59	145	-13.8	1	143
Gm08circRNA974	gma-miR156a	-0.295	79	145	-15.3	1	180
Gm13ciRNA102	gma-miR4342	-0.253	64	150	-16.9	1	190
Gm11ciRNA128	gma-miR4342	-0.222	57	155	-15.9	1	296
Gm05ciRNA2250	gma-miR4342	-0.278	71	156	-15.3	1	188
Gm08ciRNA92	gma-miR4342	-0.493	97	145	-10.4	1	49
Gm13circRNA1061	gma-miR4342	-0.453	92	152	-19.4	1	285
Gm12circRNA1113	gma-miR4342	-0.432	90	147	-13.2	1	202
Gm11circRNA1160	gma-miR4342	-0.422	89	153	-22	1	130
Gm11circRNA1177	gma-miR4342	-0.203	53	148	-15.3	1	246
Gm17circRNA1297	gma-miR4342	-0.201	53	145	-15.8	1	64
Gm16circRNA1329	gma-miR4342	-0.284	72	160	-15.8	1	807
Gm15circRNA1363	gma-miR4342	-0.349	80	143	-10.4	1	173
Gm15circRNA1364	gma-miR4342	-0.372	82	143	-10.4	1	173
Gm14circRNA1416	gma-miR4342	-0.271	69	152	-19.1	1	641
Gm20circRNA1445	gma-miR4342	-0.206	55	150	-13.4	1	1012
Gm20circRNA1451	gma-miR4342	-0.223	58	165	-23.4	1	245
Gm19circRNA1473	gma-miR4342	-0.298	75	160	-19.3	1	302
Gm07circRNA1597	gma-miR4342	-0.232	60	147	-15.1	1	1005
Gm07circRNA16	gma-miR4342	-0.217	56	153	-13.5	1	555
Gm05circRNA1674	gma-miR4342	-0.191	50	153	-14.7	1	1
Gm04circRNA1756	gma-miR4342	-0.413	87	154	-16.9	1	625
Gm01circRNA1860	gma-miR4342	-0.217	56	154	-15.9	1	435
Gm09circRNA1921	gma-miR4342	-0.23	59	147	-11.6	1	64
Gm09circRNA206	gma-miR4342	-0.254	64	155	-20.9	1	258
Gm10circRNA2166	gma-miR4342	-0.386	85	146	-14.7	1	97
Gm10circRNA2181	gma-miR4342	-0.265	68	146	-12.4	1	1260
Gm14circRNA2345	gma-miR4342	-0.41	86	162	-17.5	1	269
Gm19circRNA2442	gma-miR4342	-0.255	65	160	-19	1	580
Gm19circRNA2443	gma-miR4342	-0.255	65	160	-19	1	409
Gm13circRNA276	gma-miR4342	-0.378	84	144	-14.2	1	566
Gm11circRNA321	gma-miR4342	-0.427	89	156	-15.4	1	445
Gm15circRNA405	gma-miR4342	-0.36	81	143	-10.4	1	173
Gm19circRNA494	gma-miR4342	-0.255	65	160	-19	1	657
Gm19circRNA495	gma-miR4342	-0.264	68	160	-19	1	580
Gm07circRNA532	gma-miR4342	-0.344	80	142	-13	1	190
Gm06circRNA587	gma-miR4342	-0.386	86	164	-16.6	1	419
Gm06circRNA631	gma-miR4342	-0.324	77	155	-18.4	1	355
Gm05circRNA74	gma-miR4342	-0.468	94	162	-18.9	1	316
Gm02circRNA794	gma-miR4342	-0.297	73	152	-19.8	1	325
Gm08circRNA990	gma-miR4342	-0.366	82	180	-23.3	1	684
Gm08circRNA991	gma-miR4342	-0.297	74	154	-17.5	1	734
Gm10ciRNA132	gma-miR169c	-0.406	97	143	-11.1	1	207
Gm07ciRNA3	gma-miR169c	-0.227	78	146	-15.2	1	89
Gm11circRNA1135	gma-miR169c	-0.201	65	143	-16	1	128
Gm11circRNA1188	gma-miR169c	-0.256	86	153	-17.5	1	17
Gm10circRNA1209	gma-miR169c	-0.222	74	149	-15.7	1	530
Gm10circRNA1257	gma-miR169c	-0.224	75	149	-18.7	1	367
Gm17circRNA1283	gma-miR169c	-0.232	79	148	-10.9	1	144
Gm16circRNA1335	gma-miR169c	-0.216	70	152	-21.4	1	188
Gm15circRNA1393	gma-miR169c	-0.251	84	159	-17.3	1	1039
Gm14circRNA1403	gma-miR169c	-0.218	71	154	-14.3	1	35
Gm14circRNA1413	gma-miR169c	-0.185	56	147	-12.6	1	165
Gm19circRNA1516	gma-miR169c	-0.263	87	165	-22.5	1	326
Gm04circRNA1721	gma-miR169c	-0.268	88	141	-14.7	1	129
Gm04circRNA1722	gma-miR169c	-0.202	65	153	-11.4	1	111
Gm04circRNA1725	gma-miR169c	-0.197	63	147	-12.6	1	627
Gm03circRNA1793	gma-miR169c	-0.249	84	141	-15.4	1	107
Gm01circRNA182	gma-miR169c	-0.321	93	160	-17.8	1	120
Gm01circRNA1855	gma-miR169c	-0.222	74	149	-17.6	1	102
Gm01circRNA1869	gma-miR169c	-0.225	76	145	-15.8	1	343
Gm01circRNA1882	gma-miR169c	-0.219	72	146	-13.1	1	737
Gm09circRNA1910	gma-miR169c	-0.188	59	146	-13.8	1	377
Gm08circRNA1961	gma-miR169c	-0.251	84	159	-17.3	1	1045
Gm08circRNA1985	gma-miR169c	-0.191	61	147	-16.6	1	320
Gm11circRNA2085	gma-miR169c	-0.195	62	142	-14.7	1	40
Gm11circRNA2097	gma-miR169c	-0.184	54	143	-16	1	314
Gm11circRNA2107	gma-miR169c	-0.188	59	148	-12.7	1	20
Gm10circRNA2168	gma-miR169c	-0.447	98	141	-11.5	1	151
Gm10circRNA2187	gma-miR169c	-0.221	73	156	-16.5	1	399
Gm19circRNA2423	gma-miR169c	-0.296	90	153	-18.4	1	766
Gm13circRNA256	gma-miR169c	-0.233	80	149	-15.4	1	22
Gm14circRNA429	gma-miR169c	-0.218	71	154	-14.3	1	35
Gm06circRNA614	gma-miR169c	-0.205	66	152	-15.4	1	225
Gm05circRNA647	gma-miR169c	-0.22	73	166	-23.1	1	109
Gm04circRNA687	gma-miR169c	-0.236	81	145	-13.4	1	754
Gm03circRNA731	gma-miR169c	-0.356	96	154	-17.2	1	740
Gm02circRNA767	gma-miR169c	-0.178	52	148	-15.7	1	681
Gm01circRNA808	gma-miR169c	-0.311	91	142	-18.8	1	357
Gm01circRNA818	gma-miR169c	-0.195	62	141	-12.1	1	824
Gm01circRNA875	gma-miR169c	-0.318	92	160	-17.8	1	199
Gm01circRNA876	gma-miR169c	-0.314	92	160	-17.8	1	199
[truncated: 3,650 more rows]
